# Supplementary material for: Local Functioning, Landscape Structuring: Drivers of Soil Microbial Community Structure and Function in Peatlands
Source: Front Microbiol. 2018 Sep 3;9:2060. doi: 10.3389/fmicb.2018.02060 (PMC6129579; doi:10.3389/fmicb.2018.02060)
Supplement: Supplementary file 2 [file Table_2.XLSX]

## Sheet: Metadata
This data belongs with the paper: Local functioning, landscape structuring: drivers of soil microbial community structure and function in peatlands by Sven Teurlincx, Amber Heijboerb, Annelies J, Veraart, George A. Kowalchuk & Steven A.J. Declerck
Data collectors	Sven Teurlincx	Amber Heijboer
Data contact:	s.teurlincx@nioo.knaw.nl
Soil characteristics
Sheet with all the soil characteristics used in the study. Measured on site or on material collected in the field
VARIABLE	Unit	Descriptions	Corrections
CODE		Unique site id of the form <AREA> <_> <site number>
DATE	DDMMYY	The date of sampling
SOIL_*	mg/gram	Soil nutrients in mg/gram of dry material
SOIL_MOISTURE	%	Soil moisture content expressed as (FW-DW)/FW
MORPH_*		Morphometry of the bank this was measured at 5 locations along the ditch reach (100m).
MORPH_*_MEAN	cm	Mean of 5 measured locations
MORPH_*COV		Coefficient of variation of 5 measured locations
SOIL_FW_BANK	gram	Fresh Weight (FW) of bank soil (subsample in some cases)
SOIL_DW_BANK	gram	Dry Weight(DW) of bank soil (subsample in some cases) after drying at 60 degrees
LandManagement
The land management information
VARIABLE	Unit	Descriptions
Code		Unique site id of the form <AREA> <_> <site number>
Norg_fert	kg/ha/y	Organic fertilization in the form of nitrogen
Porg_fert	kg/ha/y	Organic fertilization in the form of phosphorus
Ninorg_fert	kg/ha/y	Inorganic fertilization in the form of nitrogen
Pinorg_fert	kg/ha/y	Inorganic fertilization in the form of phosphorus
mow_freq	times/year	The times a field is mown per year
mow_date	day of year	The date on which the field is allowed to be mown for the first time
Management	-	The management package applied to the given field. Referent to packages under dutch legislation at the time of the field campaign: https://www.bij12.nl/assets/Kopie-van-Zoekbestand_pakketeisen_20131119.xls
PLFA_incl_biomass
Sheet with all the PLFA biomarkers and resultant calculated biomass values for different groups
VARIABLE	Unit	Descriptions
CODE		Unique site id of the form <AREA> <_> <site number>
all PLFA biomarkers	umol/gram of soil dryweight	The date of sampling
SOIL_*	mg/gram	Soil nutrients in mg/gram of dry material
BIOLOG_RAW
The raw biolog Ecoplate data
VARIABLE	Unit	Descriptions
ROWNAME		Unique rowname
CODE		Unique site id of the form <AREA> <_> <site number>
Area		The area letter
Site		the site number
Timepoint	days from start of the experiment	The time point at which the measurement was taken
Replicate	A,B,C	Replicates within a single biolog plate
Wavelength	nm	The wavelength of measurement, either 59 or 750 nm
Substrates	Absorbance at given wavelength	The absorbance of the different biolog substrates
BIOLOG_RAW
The pre-processed biolog Ecoplate data
VARIABLE	Unit	Descriptions
Code		Unique site id of the form <AREA> <_> <site number>
substrate_utilisation_rate	h-1	The substrate utilization rate determined from the intercept of the exponential phase of substrate use (see Figure S1 in paper)
AWCD	absorbance	Average well colour development of a plate
richness	number	The richness of susbtrate utilization, taken as the number of 0 zero coloured substrates at 72 hours
shannon	effective number	The exponent of the shannon diversity (species equivalent) of substrate utilization at 72 hours
evenness	-	The evenness of substrate utilization at 72 hours

## Sheet: Soil characteristics
CODE	Area	Site	SOIL_PH	SOIL_C_BANK	SOIL_NTOT_BANK	SOIL_PTOT_BANK	SOIL_C_DITCH	SOIL_NTOT_DITCH	SOIL_PTOT_DITCH	ANGLE_MEAN	MORPH_ANGLE_COV	MORPH_WIDTH_BANK_MEAN	SOIL_MOISTURE
H_1	H	1	4.39	230.206	16.0905	1.35864	230.501	16.0466	1.275	11.2127	0.871545	250	76.061
H_2	H	2	4.55	194.777	13.0327	0.748404	209.055	13.97	1.12114	15.1806	0.388013	200	55.6757
H_3	H	3	3.92	193.964	14.1324	1.08176	254.229	17.0078	1.20908	21.1702	0.235483	150	67.5922
H_4	H	4	4.45	244.646	17.3203	1.51538	260.981	18.2432	1.30205	12.2966	0.606447	160	68.7915
H_5	H	5	4.17	208.994	15.4288	1.29927	256.97	18.1498	1.34051	17.8426	0.344445	200	55.0369
H_6	H	6	3.91	224.567	17.4545	1.32458	249.261	16.9581	1.22226	10.5219	0.338325	100	73.1376
H_7	H	7	4.85	184.94	13.8021	0.90949	232.545	15.7874	1.30876	6.5288	0.679574	200	69.9686
H_8	H	8	4.7	162.465	12.5277	1.215	272.808	17.0115	0.781081	8.52536	0.336771	75	63.8497
H_9	H	9	4.33	187.058	12.7094	1.35993	177.674	12.3716	0.781398	11.1874	0.246874	100	65.204
H_10	H	10	4.64	235.093	16.9358	1.74655	296.048	19.6293	1.16051	18.5082	0.186652	125	70.2579
H_11	H	11	4.71	259.001	16.408	2.0176	284.299	18.4362	1.22628	4.97592	0.96653	250	76.966
H_12	H	12	4.58	197.151	14.4054	1.67143	291.337	18.2478	1.19701	9.8564	0.381628	150	65.7766
H_13	H	13	4.21	168.717	13.1763	2.06069	346.308	20.6667	0.8993	10.9656	0.189239	100	69.2786
H_14	H	14	5.4	158.856	12.5118	1.18991	280.575	18.7315	0.990496	11.6311	0.159576	75	64.9317
H_15	H	15	6.92	71.74	4.99065	1.43301	186.941	11.8883	1.57034	26.2726	0.237704	150	23.5242
H_16	H	16	4.42	163.122	11.5863	1.77288	182.95	12.4788	1.06852	19.3955	0.154515	250	40.23
H_17	H	17	5.17	172.871	13.1493	1.35626	280.234	17.7503	1.13802	25.3852	0.342663	150	61.9762
H_18	H	18	4	206.25	14.1999	1.28521	266.882	17.1046	1.22133	14.9587	0.34222	160	62.1952
H_19	H	19	4.42	262.2	17.6601	1.42218	217.664	15.4237	1.31812	13.6277	0.405335	160	54.6824
H_20	H	20	4.55	243.283	17.0088	1.64458	292.204	17.3222	1.28594	15.4024	0.546079	250	71.4406
H_21	H	21	5.2	258.572	17.8288	0.890927	289.943	18.8354	1.05846	14.7369	0.303877	200	74.844
H_22	H	22	4.37	215.318	15.6039	1.38393	252.532	16.3758	1.1558	20.7266	0.470209	250	45.9945
H_23	H	23	4.99	202.488	15.1108	1.3165	116.788	7.85879	0.726364	16.2898	0.371085	220	68.7825
H_24	H	24	4.59	273.747	18.7355	1.61303	233.745	16.4138	1.50208	14.0714	0.729733	250	74.0302
I_1	I	1	3.99	145.959	11.268	0.992609	236.871	16.5594	1.2411	25.607	0.240005	80	57.3717
I_2	I	2	3.87	135.648	10.3986	0.841304	242.025	16.6213	1.26051	25.8289	0.240257	50	50.8381
I_3	I	3	6.64	92.8999	6.80302	1.35244	164.463	12.5189	2.52521	20.5047	0.451943	250	60.9951
I_4	I	4	5.09	231.282	18.0378	2.00934	256.652	18.7677	2.04623	22.5013	0.29288	250	49.9644
I_5	I	5	5.36	262.358	18.7173	2.54926	250.595	18.4237	1.5827	19.6174	0.115876	300	63.5245
I_6	I	6	4.75	235.869	17.5518	1.4805	233.935	17.4081	1.63797	12.2966	0.215358	200	66.0003
I_7	I	7	5.2	203.519	15.5916	1.41033	164.529	12.0988	1.03162	18.73	0.162182	160	68.5254
I_8	I	8	4.75	216.262	15.9734	1.44491	238.491	16.4347	1	26.2726	0.338279	150	59.3279
I_9	I	9	4.47	188.899	13.7141	1.22852	185.336	13.0749	0.76581	26.2726	0.338279	70	58.1166
I_10	I	10	4.27	165.423	12.5811	0.926419	265.519	18.1326	0.956667	16.9553	0.552395	100	58.5842
I_11	I	11	4.3	205.048	15.4153	1.35967	232.459	16.406	0.983365	24.276	0.318203	100	55.5351
I_12	I	12	4.6	224.879	16.5781	1.30699	264.371	17.9129	0.975926	16.0932	0.598765	170	59.0285
I_13	I	13	5.49	216.662	16.6462	1.59757	229.692	14.481	0.984948	18.9518	0.371083	200	52.7827
I_14	I	14	4.93	218.317	16.0915	1.51916	208.51	15.2018	1.0751	16.2898	0.265471	150	72.5122
I_15	I	15	6.28	235.411	16.2829	1.64921	217.588	16.2968	1.1251	19.1737	0.23356	160	74.7227
I_16	I	16	6.37	215.934	16.1521	1.97456	209.634	15.3272	1.09404	19.1737	0.23356	150	73.0669
I_17	I	17	4.54	240.642	17.6975	1.54498	233.485	17.4237	1.16768	14.0714	0.129526	150	74.5863
I_18	I	18	5.01	228.59	17.6962	1.50775	242.232	17.6819	1.12926	13.4058	0.38543	100	73.9682
I_19	I	19	6.56	202.538	15.3466	1.21405	191.652	13.9997	0.905195	19.6174	0.151717	150	68.3114
I_20	I	20	4.36	210.302	15.4421	1.49153	129.097	7.86211	0.810885	27.1599	0.197133	150	55.0153
I_21	I	21	4.86	165.953	13.03	1.21655	49.2672	3.59193	0.512008	23.3886	0.143846	100	57.9746
I_22	I	22	4.69	198.823	15.1731	1.22293	107.175	6.37828	0.709794	20.5047	0.224998	100	59.8592
I_23	I	23	4.68	186.95	14.006	0.947368	164.164	12.2849	0.988493	27.6036	0.0898523	100	61.6522
I_24	I	24	5	233.244	17.4089	1.188	149.016	9.18268	0.866252	21.8358	0.115836	180	69.5191
O_1	O	1	4.32	221.627	15.2911	2.67192	268.827	16.9075	1.04356	18.0645	0.273223	100	69.0905
O_2	O	2	4.17	237.672	16.5655	2.91033	240.868	15.531	1.05354	8.77248	0.71578	160	77.4252
O_3	O	3	4.47	194.285	13.8485	2.95759	91.6742	5.96035	0.85	22.0576	0.305881	100	71.2799
O_4	O	4	4.11	181.297	13.4683	4.21893	93.0875	6.55007	0.882892	34.7025	0.129046	80	61.22
O_5	O	5	4.39	147.805	10.5369	3.1508	161.692	10.9579	1.00747	16.0679	0.158924	90	71.5347
O_6	O	6	3.66	253.929	17.3896	2.77558	233.449	15.7368	1.24257	13.6277	0.267485	150	77.5342
O_7	O	7	4.84	128.692	9.82507	2.51824	103.428	7.70471	0.948077	24.7197	0.129272	110	54.5455
O_8	O	8	4.38	163.692	11.8255	2.92807	66.9274	4.63778	1.15145	23.1668	0.143637	80	71.8244
O_9	O	9	4.19	205.145	14.8688	2.75594	188.125	13.6576	0.678984	21.1702	0.19393	100	59.2711
O_10	O	10	3.78	227.572	16.267	2.52388	53.9007	3.9388	1.06847	22.5013	0.23538	100	63.3981
O_11	O	11	4.2	206.564	14.7034	2.41188	68.7636	5.03304	1.71569	14.7369	0.181267	120	66.975
O_12	O	12	4.18	227	16.3182	3.21676	159.615	11.3898	2.04605	21.6139	0.273004	140	70.4935
O_13	O	13	4.13	110.312	8.46729	2.24755	23.6738	1.62512	1.39975	23.6105	0.219348	120	48.5585
O_14	O	14	4.16	167.921	12.2812	2.09455	146.146	9.31038	1.51516	18.5082	0.171614	140	64.7915
O_15	O	15	4.4	118.353	8.77295	2.62062	141.504	9.03039	1.44238	14.515	0.46294	100	56.2022
O_16	O	16	4.19	105.126	7.78623	2.26922	70.3026	4.85808	0.69922	28.2691	0.148377	100	37.7796
O_17	O	17	4.93	178.419	13.3163	2.31728	228.479	14.8306	0.931034	22.5013	0.0960936	75	60.1639
O_18	O	18	3.7	181.027	13.3773	2.04058	226.815	14.7557	1.80778	16.7334	0.455403	100	59.2728
O_19	O	19	4.65	221.26	15.9847	2.60363	201.993	14.2388	2.24433	7.41616	0.553594	250	71.4391
O_20	O	20	5.1	110.121	8.15524	2.86537	109.821	7.52714	2.0193	10.7438	0.428172	300	51.1165
O_21	O	21	3.79	208.277	14.4733	2.55882	178.782	11.7043	2.01476	12.7403	0.562882	200	68.3569
O_22	O	22	4.77	193.448	14.5479	3.12776	152.286	11.4253	1.78984	8.96904	0.548905	170	66.105
O_23	O	23	4.51	165.12	12.2668	2.62356	92.7695	6.30153	1.64116	9.41272	0.653988	120	54.5784
O_24	O	24	4.41	192.288	13.597	2.33704	141.609	9.37957	1.90294	6.33224	0.957383	100	63.5724
Q_1	Q	1	7.5	93.9766	6.48715	1.16806	136.016	7.05587	0.663189	28.6573	0.0587	110.4	45.6061
Q_2	Q	2	6.57	148.277	9.43241	1.28419	176.49	9.66992	0.510316	25.5516	0.0363196	141.2	56.8148
Q_3	Q	3	6.18	134.579	8.69767	1.00262	201.651	11.3209	0.437538	25.5516	0.128042	100.2	51.36
Q_4	Q	4	7.26	273.888	17.4591	1.76738	190.764	8.40562	0.922222	24.2205	0.131937	218.4	67.973
Q_5	Q	5	7.84	66.7999	4.58576	0.760313	130.771	6.26731	0.460627	29.7665	0.104071	95.2	42.2034
Q_6	Q	6	7.4	122.538	8.86749	1.35077	140.063	8.80186	0.465151	30.2102	0.146864	83	39.901
Q_7	Q	7	7.45	124.489	8.37971	1.40172	198.972	12.949	0.313429	32.8723	0.0879902	55.4	49.3464
Q_8	Q	8	7.31	100.143	7.83296	0.948505	179.392	10.1141	0.869154	33.7597	0.212168	75.6	48.1967
Q_9	Q	9	5.71	113.31	7.6511	1.12638	237.604	11.2006	1.16261	25.1079	0.123381	57.6	69.2857
Q_10	Q	10	6.07	180.55	11.9697	1.22972	203.503	12.7057	1.31218	21.7803	0.20243	94.8	58.5
Q_11	Q	11	5.5	190.865	12.4106	1.18795	201.933	12.7011	1.2273	19.7837	0.282008	121	58.8073
Q_12	Q	12	7.22	108.343	7.55352	0.390785	122.686	8.12979	1.02275	26.2171	0.139039	87.6	49.4643
Q_13	Q	13	6.51	132.391	8.12302	0.884195	138.957	9.38048	0.792659	21.5585	0.231243	106.2	52.9286
Q_14	Q	14	6.18	87.4091	6.47256	0.791029	166.738	9.99771	0.793042	29.9884	0.191123	115.2	31.2903
Q_15	Q	15	7	97.1659	6.68789	0.841796	143.48	8.627	1.38364	27.3263	0.225271	142	45.8621
Q_16	Q	16	5.19	184.667	11.4999	0.868348	183.789	12.1973	1.22568	38.1965	0.0949902	85.2	64.1
Q_17	Q	17	4.74	136.842	9.55598	0.755431	169.891	9.95943	0.81138	43.2988	0.0755603	111.4	50.6087
Q_18	Q	18	7.64	59.6094	5.17326	0.620983	145.178	8.62017	1.02988	38.4183	0.111071	90.6	58.2857
Q_19	Q	19	7.84	90.9359	6.76753	1.07709	98.1273	5.90351	0.916288	41.3022	0.0986741	133.4	60.9167
Q_20	Q	20	7	112.879	8.20179	1.06186	98.5015	6.23924	0.893643	33.5378	0.276709	115.4	63.36
Q_21	Q	21	5.83	87.6437	6.91284	0.971128	196.233	12.3817	1.22614	25.9953	0.258493	97.6	14.8276
Q_22	Q	22	7.1	80.0385	5.64839	0.824663	95.4566	6.05748	1.0539	26.2171	0.286324	163.4	53.0539
Q_23	Q	23	7.41	65.4046	4.4496	0.726712	121.196	6.28811	1.24575	31.9849	0.221511	123.2	37.6389
Q_24	Q	24	5.62	115.443	6.81414	0.880173	151.34	9.3605	0.672883	23.9987	0.106405	96.8	34.6626
R_1	R	1	5.05	257.439	18.3075	1.03171	306.272	17.9743	1.34355	17.5653	0.105665	124.6	69.4512
R_2	R	2	6.03	284.085	17.5163	0.972288	292.18	18.284	1.48666	10.6883	0.202299	279	76.0731
R_3	R	3	5.2	271.631	18.3846	1.05073	264.684	17.4724	1.01622	18.4527	0.264076	270.8	67.7064
R_4	R	4	4.76	257.963	18.3869	1.43523	260.079	17.7812	1.66742	25.9953	0.186968	166	69.8266
R_5	R	5	5.36	208.058	15.6107	1.11801	240.723	17.5033	1.48281	18.4527	0.250019	144	66.4189
R_6	R	6	5.1	229.676	16.8901	1.55685	258.55	18.0707	1.53788	20.8929	0.0712273	115	66.1688
R_7	R	7	4.98	255.769	18.0792	1.33876	267.796	18.5477	1.0081	24.4424	0.206467	86	62.4
R_8	R	8	5.52	234.367	17.5991	1.43697	273.351	18.3337	0.823113	21.5585	0.092038	110	65.8095
R_9	R	9	5.78	255.614	18.0302	1.27812	242.308	18.2314	1.03077	16.678	0.222575	202	68.4
R_10	R	10	5.41	211.826	16.5275	2.07098	270.785	17.7765	0.962817	14.9033	0.265235	123	60.9836
R_11	R	11	6.4	206.134	15.1079	1.17862	271.365	17.7541	1.25741	15.3469	0.158347	294	64.1358
R_12	R	12	5.29	259.142	18.2763	1.44126	267.27	17.3259	0.580375	17.5653	0.400872	130	63.9655
R_13	R	13	4.94	204.249	15.4849	2.06747	317.951	16.9939	1.25034	16.678	0.237011	118	56.1184
R_14	R	14	5.31	186.918	14.3672	0.963847	289.181	17.3881	1.65222	15.5688	0.184413	178	63.2919
R_15	R	15	5.59	152.205	12.1219	1.50967	200.179	15.4009	1.07199	20.8929	0.174471	100	60.0699
R_16	R	16	5.36	178.588	14.2321	1.26588	239.237	16.5967	0.63248	20.0056	0.163538	160	62.2581
R_17	R	17	5.55	221.573	16.6554	1.11164	281.696	17.5882	1.68945	13.7941	0.230263	172	71.0326
R_18	R	18	5.47	234.035	16.6854	0.980582	249.18	16.3088	0.437269	11.3538	0.390776	188	87.1163
R_19	R	19	5.49	214.653	16.1712	1.30347	236.122	16.5806	0.602275	13.1285	0.228273	196	68.3974
R_20	R	20	5.52	234.617	16.4706	0.94424	263.37	17.7307	0.971731	17.7872	0.369976	144	76.5909
R_21	R	21	5.49	257.284	17.5234	1.36674	259.664	17.4623	2.30367	20.8929	0.110089	112.2	78.9524
R_22	R	22	5.68	261.22	20.5289	1.19508	242.08	16.6682	1.40237	10.9101	0.384457	158	80.9677
R_23	R	23	5.4	198.643	15.0099	1.10578	249.627	15.7917	1.74844	22.0021	0.126536	117.2	68.5308
R_24	R	24	5.88	196.547	14.3864	0.994208	235.189	16.5472	1.40122	21.5585	0.122837	135	72.2286
S_1	S	1	5.08	247.021	17.405	1.64006	244.296	17.7788	0.558678	22.8895	0.326154	134	56.1438
S_2	S	2	5.38	259.67	19.9731	1.66857	323.315	21.0937	0.718705	14.4596	0.45512	124	60.9009
S_3	S	3	4.77	258.833	18.3799	1.64568	301.425	19.5394	1.45122	15.3469	0.475589	152	62.2876
S_4	S	4	4.23	229.964	17.5214	1.42219	325.734	21.4512	0.939284	19.1182	0.275203	88	72.1311
S_5	S	5	5.23	282.588	20.1875	1.74187	281.742	19.9062	0.794452	20.2274	0.268643	164	62.4138
S_6	S	6	5.4	298.289	21.5868	2.06569	320.415	21.0016	2.08709	25.7734	0.243452	100	76.8
S_7	S	7	4.24	289.941	22.1827	1.82915	321.013	20.9645	0.858834	20.6711	0.235735	124	55.3968
S_8	S	8	5.05	292.619	22.1215	1.61272	317.212	21.6782	0.924106	23.7769	0.169489	116	61.745
S_9	S	9	5.59	235.697	17.8512	1.43466	282.838	19.8532	1.21405	18.6745	0.374715	136	73.3553
S_10	S	10	4.76	291.469	22.0171	1.79339	334.717	21.4958	1.41394	17.5653	0.212272	90	73
S_11	S	11	5.37	284.997	21.1711	1.36696	287.331	20.5475	1.1587	12.2412	0.148891	186	71.6788
S_12	S	12	5.38	272.495	21.7505	1.56887	332.372	21.3208	1.01578	20.8929	0.284909	202	63
S_13	S	13	5.9	263.39	20.9067	1.30002	310.66	21.2568	0.670519	23.3332	0.208299	196	69.4118
S_14	S	14	6.02	256.945	20.7738	1.4338	268.168	19.1362	1.36508	16.0125	0.185874	176	68.6986
S_15	S	15	4.98	283.428	21.1143	1.72274	292.13	20.6098	0.757222	20.6711	0.0611812	147.6	70.8
S_16	S	16	5.85	277.986	20.141	1.43421	280.008	19.2506	1.422	24.2205	0.100334	220	69.6532
S_17	S	17	5.44	233.493	18.8635	1.54816	290.807	19.7945	1.32259	30.6539	0.187323	106.6	76.2562
S_18	S	18	5.36	232.419	18.2933	1.43711	320.453	20.2884	0.912866	28.4355	0.0708608	94	66.4762
S_19	S	19	5.19	234.364	18.873	1.53016	328.641	20.5929	1.27445	24.4424	0.227807	92.8	75.5556
S_20	S	20	6.62	236.722	19.1529	1.2128	261.527	19.5049	0.880129	9.35726	0.722991	149	68.1403
S_21	S	21	5.11	238.464	18.7908	1.27491	221.572	16.7463	0.913854	22.0021	0.290916	113.8	72.7537
S_22	S	22	5.32	282.309	21.7703	1.32671	284.284	21.0257	1.01506	25.7734	0.201859	114.8	74.9861
S_23	S	23	5.87	178.208	15.2672	2.00266	227.032	18.2985	0.879255	21.7803	0.22661	142.2	64.7514
S_24	S	24	6.1	167.742	13.0997	2.05436	226.177	18.2357	2.24555	23.555	0.14514	99.6	76.1218
T_1	T	1	5.44	354.734	17.2451	0.798791	451.839	21.921	0.710616	12.2412	0.267268	162	80.834
T_2	T	2	5.08	203.747	13.7576	0.853733	282.329	16.0522	0.999301	20.0056	0.514769	84	71.6496
T_3	T	3	5.2	206.264	13.9638	1.04603	251.16	16.066	0.738506	14.4596	0.267938	161.4	66.8981
T_4	T	4	5.9	147.288	9.34216	1.27837	215.083	12.042	1.20595	17.1217	0.124613	119.8	61.5748
T_5	T	5	4.76	164.542	10.0417	1.17191	86.4969	5.82349	1.31936	18.4527	0.156749	140	62.0588
T_6	T	6	6	128.794	8.67428	0.732932	184.673	12.3674	0.659197	23.1113	0.246129	86.8	57.1795
T_7	T	7	5.87	126.135	8.96551	1.27032	131.179	8.05076	1.3099	53.2816	0.0727131	62	50.6796
T_8	T	8	5.21	320.255	20.6735	1.1116	242.811	14.5905	0.507829	18.4527	0.287023	92.8	75.817
T_9	T	9	5.15	150.58	9.9578	0.483508	38.9989	2.45691	0.207956	15.5688	0.35048	178	59.3051
T_10	T	10	4.94	47.867	3.65858	0.736766	42.5305	3.29686	0.30127	12.2412	0.359035	114	54.1385
T_11	T	11	5.75	410.392	22.6692	0.484599	224.337	12.5926	0.788548	14.4596	0.299072	476	74.735
T_12	T	12	6.24	98.2863	7.14129	1.03269	74.2742	4.30321	0.446259	29.9884	0.217882	112	50.6447
T_13	T	13	5.58	55.6535	4.23791	1.02199	3.8834	0.29963	0.136088	17.7872	0.262355	159	38.9458
T_14	T	14	6.04	63.3116	4.55618	0.421259	17.7012	1.31245	0.290062	21.5585	0.225446	212	49.6936
T_15	T	15	5.64	82.6767	6.16996	0.719502	43.3934	3.36529	0.141212	17.7872	0.167328	160	48.4905
T_16	T	16	5.47	82.0095	6.65189	1.13141	70.808	5.3267	0.264184	14.0159	0.253985	190	64.66
T_17	T	17	4.57	58.3409	4.64798	0.858987	10.8546	0.801014	0.145285	26.8826	0.293213	102	34.8233
T_18	T	18	4.06	50.6189	3.67022	1.05642	28.0716	2.08001	0.284681	23.1113	0.134039	82	44.93
T_19	T	19	5.36	75.1242	4.93119	0.712108	16.6909	0.8253	1.04779	16.8998	0.241154	369	54.9365
T_20	T	20	4.96	130.254	7.79467	0.801134	92.6628	5.33241	1.32409	10.6883	0.139231	66	49.2547
T_21	T	21	5.22	178.275	11.3425	1.13387	68.8144	3.77098	1.41667	19.5619	0.32474	108	55
T_22	T	22	5.03	254.471	16.2841	1.08236	196.793	11.7362	0.920192	9.13542	0.4932	126	75.2764
T_23	T	23	5.04	210.083	14.3252	1.09883	189.371	11.6083	0.679875	21.1148	0.302686	90	63.0806
T_24	T	24	4.79	156.506	10.4478	0.865066	52.9334	3.21313	1.33839	7.80438	0.324096	148	50.4545
U_1	U	1	5.91	265.845	19.5064	1.63993	289.009	21.0052	0.903672	15.1251	0.564728	196	65.2427
U_2	U	2	5.55	263.764	19.8832	1.99697	284.56	20.5032	0.895918	15.7906	0.293853	133	78.2014
U_3	U	3	5.82	257.287	19.0574	1.9488	271.262	21.2839	0.752518	15.5688	0.38827	151	71.2644
U_4	U	4	5.73	295.312	21.0284	1.71491	291.948	20.8002	0.806864	21.3366	0.277528	125	77.0667
U_5	U	5	6.07	258.327	18.3982	1.7914	270.009	19.5109	0.265107	8.91358	0.748707	154	75.531
U_6	U	6	5.77	254.838	18.6114	1.88396	290.819	20.7165	0.713407	14.4596	0.451876	122	71.0811
U_7	U	7	7.04	69.4062	4.55802	1.66139	230.074	17.87	0.937642	10.2446	0.722261	124	40.2809
U_8	U	8	7.21	78.8767	5.34577	0.962912	252.235	18.4771	1.79893	23.3332	0.635475	118	41.8301
U_9	U	9	7	53.6403	3.60053	0.799658	293.498	20.7151	1.47811	14.4596	0.283932	344	45.4694
U_10	U	10	7.43	57.6567	3.99354	0.989726	287.395	21.0311	0.600962	20.4493	0.312537	100	35.0178
U_11	U	11	7.16	27.1973	1.64029	0.747593	302.63	21.4465	1.32455	17.5653	0.567622	72	31.5426
U_12	U	12	7.14	52.5547	2.96531	0.89524	218.134	16.418	0.887217	20.2274	0.317389	116	36.1603
U_13	U	13	5.66	273.026	20.8361	1.74823	265.177	19.9619	1.27672	4.0331	0.499606	243	73.7427
U_14	U	14	5.48	254.279	20.1509	1.65065	297.666	22.1314	1.8377	19.1182	0.284229	164	72.1955
U_15	U	15	5.61	252.39	20.3358	1.50602	295.724	21.0729	1.55485	9.13542	0.549741	150	73.1049
U_16	U	16	5.53	282.166	22.3316	1.5884	325.316	23.1291	1.47826	12.6849	0.425695	168	73.729
U_17	U	17	5.54	304.667	23.0563	1.72965	316.684	21.9307	1.32928	13.5722	0.208361	168	75.5714
U_18	U	18	5.46	286.733	21.2776	1.93081	286.791	21.3559	1.5062	11.132	0.348031	150	77.4479
U_19	U	19	5.51	254.798	20.1873	1.34229	327.212	22.9017	1.19193	12.463	0.062932	250	78.0611
U_20	U	20	5.54	292.209	22.9452	1.5534	308.83	21.4293	1.19464	4.47678	0.829188	142	71.5428
U_21	U	21	5.65	286.892	23.0199	1.62674	326.477	21.5775	1.22919	12.0193	0.372583	221	76.7175
U_22	U	22	5.83	283.228	21.6546	1.58429	319.578	21.1083	1.01559	12.463	0.28144	344	78.542
U_23	U	23	5.63	273.944	19.688	1.58393	240.006	15.7101	1.03311	8.4699	0.658706	390	76.3522
U_24	U	24	5.55	315.891	22.8471	1.07978	302.829	20.3181	1.23955	12.9067	0.143805	664	73.0838
Z_1	Z	1	5.3	189.193	14.3868	0.595554	292.938	21.3819	0.334671	10.6883	0.629543	144	78.9267
Z_2	Z	2	5.55	234.385	19.1771	0.558814	281.907	20.9352	0.413348	8.91358	0.322103	124	75.6326
Z_3	Z	3	5.35	280.318	20.7858	0.524937	276.164	18.9625	0.308401	8.91358	0.508529	148	76.0811
Z_4	Z	4	5.59	310.459	23.1657	0.563595	295.562	21.6903	0.432005	15.7906	0.361604	149.6	75.3078
Z_5	Z	5	4.63	304.753	23.9839	0.65543	269.696	22.2962	0.807738	14.0159	0.260076	162	71.0637
Z_6	Z	6	5.45	324.117	23.8144	0.591268	312.995	23.111	0.668055	14.0159	0.182191	184	72.901
Z_7	Z	7	5.39	300.382	22.3302	0.954697	317.484	23.0504	0.447056	18.8964	0.157506	80	75.1692
Z_8	Z	8	5.72	320.469	24.5949	0.528193	327.006	23.9655	0.645421	23.555	0.105296	114.6	74.7977
Z_9	Z	9	5.77	316.732	23.9389	0.487705	314.169	23.5944	0.708436	23.1113	0.0935571	120.6	74.7677
Z_10	Z	10	5.61	268.122	22.3554	0.749644	308.943	23.0863	0.654359	20.2274	0.197716	108	71.952
Z_11	Z	11	5.53	256.952	20.4131	0.746941	310.189	24.7865	0.574107	4.92046	0.645522	160	73.287
Z_12	Z	12	6.03	276.72	22.2386	1.0629	312.778	22.5394	0.534386	23.7769	0.35282	128	68.0591
Z_13	Z	13	5.51	313.792	23.2297	0.769487	296.261	20.1652	0.538488	12.463	0.590355	134	76.2867
Z_14	Z	14	5.55	259.691	20.6433	0.933807	291.392	22.8814	0.760581	21.1148	0.113886	122	73.3654
Z_15	Z	15	5.61	329.025	25.4846	0.67855	284.567	21.9255	0.72283	12.6849	0.272339	112	75.1295
Z_16	Z	16	5.72	159.018	14.2906	0.72588	319.201	23.9014	0.596235	12.0193	0.288896	101	77.8078
Z_17	Z	17	5.31	191.592	17.5516	1.15223	313.733	23.8821	0.682635	23.3332	0.16941	96.6	49.5242
Z_18	Z	18	5.34	270.915	22.4751	0.88083	290.95	22.1162	0.492429	18.6745	0.115785	85.2	73.3836
Z_19	Z	19	5.6	304.603	23.5261	0.704364	288.18	22.0074	0.592773	10.2446	0.202557	162	77.2363
Z_20	Z	20	5.42	304.114	24.0357	0.512905	313.66	22.2425	0.531971	13.7941	0.374583	141.4	79.4062
Z_21	Z	21	6	179.933	15.6247	0.81257	288.739	22.9144	0.440296	16.678	0.534957	124	58.5291
Z_22	Z	22	5.87	215.288	18.5911	0.698237	268.936	20.9473	0.571703	13.1285	0.441443	126	66.4727
Z_23	Z	23	6.01	252.188	21.0333	0.720838	285.66	22.9509	0.574533	10.6883	0.527122	162	69.9866
Z_24	Z	24	5.44	291.639	23.7	0.590078	307.791	23.3991	0.543202	8.91358	0.508529	138	70.7956

## Sheet: PLFA_incl_biomass
code	Area	Site	standard (19:00)	i14:0	14:00:00	i15:0	a15:0	15:00:00	i16:0	16:1w9/16:1w7c	16:1w5	16:00:00	i17:0	a17:0	cy17:0	17:00:00	18:2w6	18:1w9	18:1w7	18:00:00	Total_biomass	Fungal_biomass	Bact_biomass	Gpos_bact_biomass	Gneg_bact_biomass	FB_ratio	Gpos_Gneg_ratio
H_1	H	1	41.4843	0.114915	0.823558	1.87695	1.28322	0.574575	0.344745	0.632033	0.440508	10.4956	0.248983	1.18746	0.574575	0.248983	0.402203	2.01101	1.30237	1.01508	23.5767	0.402	6.837	3.754	2.509	0.059	1.496
H_2	H	2	22.5169	0.0869377	0.369485	0.912845	0.815041	0.260813	0.206477	0.586829	0.228211	5.56401	0.119539	0.782439	0.380352	0.391219	0.358618	1.19539	0.804173	0.532493	13.5949	0.359	4.303	2.271	1.771	0.083	1.282
H_3	H	3	15.3982	0.0618593	0.356881	1.35615	0.685211	0.242679	0.689969	0.333089	0.157028	4.86309	0.352122	0.637627	0.318813	0.114202	0.161786	0.951682	0.39019	0.575768	12.2481	0.162	3.954	2.669	1.042	0.041	2.562
H_4	H	4	15.9502	0.973985	1.37285	4.80035	4.65658	0.621495	1.41924	5.1111	1.69288	12.0449	1.02037	1.34039	1.98971	0.435974	0.746722	4.21133	6.27061	1.61403	50.3226	0.747	24.025	10.032	13.371	0.031	0.75
H_5	H	5	11.1541	0.0997916	0.373414	1.72543	0.894905	0.270403	0.791895	0.730732	0.31547	5.24711	0.399166	0.511834	0.428138	0.148078	0.238212	1.26832	0.704979	0.56334	14.7112	0.238	5.102	2.968	1.864	0.047	1.592
H_6	H	6	37.2469	0.171645	0.983056	2.55907	1.5292	0.483726	0.764599	1.45118	0.546142	11.391	0.686579	1.27953	0.827015	0.358893	0.49933	2.6839	1.62282	1.41997	29.2576	0.499	9.3	4.915	3.901	0.054	1.26
H_7	H	7	16.7	0.969984	1.27101	5.13662	6.64176	0.893532	2.07854	5.9537	2.55636	13.9859	1.33313	1.92086	2.63281	0.649842	1.18978	6.78511	8.69641	2.23622	64.9316	1.19	32.014	13.838	17.283	0.037	0.801
H_8	H	8	13.7697	0.051896	0.25948	0.925479	0.925479	0.242181	0.302727	0.294077	0.147039	4.67064	0.198935	0.596804	0.294077	0.112441	0.155688	0.856284	0.51896	0.458415	11.0106	0.156	3.667	2.318	1.107	0.042	2.094
H_9	H	9	14.3772	0.215718	0.583238	1.24637	1.24238	0.351541	0.363525	1.09856	0.483368	5.96021	0.223708	0.603212	0.395483	0.195744	0.507337	1.98541	1.27833	0.798956	17.5331	0.507	6.124	3	2.772	0.083	1.082
H_10	H	10	16.9901	0.288851	0.629791	2.46707	1.98881	0.288851	0.771849	1.84202	0.691349	8.37195	0.468792	0.833407	0.928113	0.208352	0.416704	1.99355	2.05511	0.947054	25.1916	0.417	9.755	4.641	4.825	0.043	0.962
H_11	H	11	43.0075	0.177142	0.936321	1.2653	1.31591	0.518772	0.215101	0.923668	0.480813	4.70691	0.0885709	1.0502	0.46816	0.278366	0.404895	1.60693	0.936321	1.02489	16.3983	0.405	6.213	3.366	2.328	0.065	1.446
H_12	H	12	14.6912	0.0524126	0.303993	1.38369	0.759982	0.241098	0.471713	0.503161	0.25158	5.02636	0.314475	0.560814	0.319717	0.151996	0.225374	1.07446	0.628951	0.545091	12.8149	0.225	4.093	2.4	1.452	0.055	1.653
H_13	H	13	32.2457	0.0455447	0.683171	1.40278	0.847132	0.400794	0.500992	0.491883	0.327922	8.28003	0.227724	0.94733	0.391685	0.17307	0.409903	1.29347	0.710498	0.86535	17.9993	0.41	4.964	2.97	1.594	0.083	1.863
H_14	H	14	14.3014	0.0518568	0.337069	1.2816	0.963055	0.233356	0.403742	0.41115	0.296324	4.98196	0.277804	0.577833	0.314845	0.114826	0.207427	1.19641	0.774148	0.614873	13.0383	0.207	4.241	2.508	1.5	0.049	1.672
H_16	H	16	8.28705	0.0201815	0.156407	0.383449	0.244701	0.0908169	0.146316	0.15893	0.110998	2.12915	0.0605446	0.23461	0.116044	0.0479312	0.0782035	0.388495	0.206861	0.23461	4.80825	0.078	1.37	0.797	0.482	0.057	1.654
H_17	H	17	13.0265	0.127295	0.451317	1.25366	0.987498	0.266161	0.428173	0.717479	0.370312	5.03007	0.285449	0.55161	0.381884	0.154297	0.428173	1.40024	1.05307	0.644188	14.5309	0.428	5.065	2.646	2.152	0.085	1.229
H_18	H	18	13.2	0.0771083	0.356626	1.24819	0.775902	0.226506	0.39518	0.544577	0.231325	4.72288	0.303614	0.549397	0.45783	0.139759	0.202409	1.12289	0.669878	0.559035	12.5831	0.202	4.226	2.328	1.672	0.048	1.392
H_19	H	19	11.0669	0.278364	0.500304	2.46766	1.531	0.308458	1.1285	1.03822	0.37993	6.45881	0.677103	0.718481	0.748574	0.195607	0.519112	1.77551	1.11346	0.801238	20.6403	0.519	7.851	4.642	2.9	0.066	1.601
H_20	H	20	17.6938	0.133426	0.459579	1.43062	1.33426	0.311328	0.459579	1.14895	0.659718	6.81214	0.252027	0.689368	0.326153	0.133426	0.415103	1.50475	1.03776	0.696781	17.805	0.415	6.004	3.18	2.513	0.069	1.265
H_22	H	22	9.30987	0.168162	0.376262	1.9738	1.18344	0.199692	0.823993	0.765137	0.372058	4.69382	0.542322	0.552832	0.533914	0.132428	0.262753	1.39574	0.884952	0.599077	15.4604	0.263	5.854	3.47	2.184	0.045	1.589
H_23	H	23	31.9707	0.0448145	0.600514	0.878364	0.806661	0.331627	0.206147	0.313701	0.170295	7.55572	0.0985919	0.869401	0.322664	0.170295	0.197184	1.17414	0.331627	0.690143	14.7619	0.197	3.657	2.357	0.968	0.054	2.435
H_24	H	24	38.2402	0	0.743933	0.971246	0.764598	0.506288	0.165318	0.382299	0.196316	8.58623	0.0929916	0.971246	0.433961	0.227313	0.371966	1.31221	0.47529	0.764598	16.9658	0.372	4.298	2.5	1.292	0.087	1.936
I_1	I	1	11.6194	0.079275	0.1359	0.668175	0.441675	0.056625	0.124575	0.079275	0.0906	1.32502	0.124575	0.38505	0.169875	0.192525	0.101925	0.4077	0.2265	0.3171	4.92637	0.102	1.744	1.212	0.476	0.058	2.548
I_2	I	2	20.1504	0.0982264	0.196453	1.30501	0.870005	0.23855	0.42097	0.252582	0.210485	2.51179	0.224517	0.687585	0.364841	0.294679	0.308712	0.926135	0.575326	0.505164	9.99103	0.309	3.971	2.54	1.193	0.078	2.129
I_3	I	3	12.8258	0.220375	0.1763	1.54263	1.27818	0.132225	0.308525	1.2341	0.749275	3.65823	0.132225	0.79335	0.925575	0.396675	0.220375	0.837425	1.54263	0.44075	14.5888	0.22	6.699	2.865	3.702	0.033	0.774
I_4	I	4	9.87484	0.198566	0.183292	1.6038	1.26013	0.114557	0.427681	0.717893	0.389495	3.03959	0.21384	0.21384	0.458229	0.190929	0.236752	0.878273	1.02338	0.465867	11.6161	0.237	4.743	2.429	2.2	0.05	1.104
I_7	I	7	15.8944	0.124337	0.207228	1.04305	0.752929	0.131245	0.255581	0.46281	0.283212	3.43308	0.110522	0.248674	0.255581	0.234859	0.200321	0.697668	0.670038	0.483532	9.59466	0.2	3.143	1.623	1.388	0.064	1.169
I_8	I	8	13.5538	0.244212	0.183159	2.07581	1.46527	0.0610531	0.427372	0.732637	0.488425	2.80844	0.122106	1.28212	0.854744	0.549478	0.366319	0.854744	1.40422	0.549478	14.4696	0.366	6.655	3.602	2.992	0.055	1.204
I_9	I	9	23.6522	0.195832	0.391665	1.76249	1.15324	0.195832	0.587497	0.478701	0.217592	4.24304	0.239351	0.478701	0.478701	0.304628	0.435183	1.30555	0.78333	0.696293	13.9476	0.435	4.787	2.85	1.741	0.091	1.637
I_11	I	11	11.1671	0.195603	0.195603	1.72486	1.28031	0.124474	0.729065	0.373423	0.195603	3.41416	0.142257	0.800193	0.622372	0.497898	0.266731	0.693501	0.782411	0.711283	12.7497	0.267	5.175	3.272	1.778	0.052	1.84
I_12	I	12	12.3648	0.0936724	0.0936724	1.59243	1.0304	0	0.655707	0.281017	0.187345	3.18486	0	0.936724	0.374689	0.843051	0.187345	0.562034	0.936724	0.655707	11.6154	0.187	4.309	2.716	1.592	0.043	1.706
I_14	I	14	36.3994	0.404438	0.454992	2.78051	2.32552	0.151664	0.505547	0.85943	0.657211	5.96545	0.101109	1.97163	1.16276	1.16276	0.556102	1.5672	1.5672	0.960539	23.1541	0.556	9.201	5.46	3.589	0.06	1.521
I_15	I	15	19.5469	0.165185	0.220247	2.03728	1.59679	0.220247	0.220247	0.936049	0.66074	5.12074	0.0550617	2.09234	0.825925	1.21136	0.495555	1.04617	2.36765	2.03728	21.3089	0.496	8.7	4.35	4.13	0.057	1.053
I_17	I	17	39.077	0.332773	1.23601	2.99495	2.28187	0.808162	0.665545	1.18847	0.713084	11.7421	0.285234	1.04586	0.90324	0.808162	0.570467	2.13925	1.75894	1.9491	31.4232	0.57	10.078	5.419	3.851	0.057	1.407
I_19	I	19	15.6308	0.230814	0.276977	1.53261	1.29256	0.129256	0.452396	1.04328	0.701676	4.00694	0.175419	0.424699	0.452396	0.212349	0.36007	1.08021	1.29256	0.60935	14.2736	0.36	5.623	2.705	2.788	0.064	0.97
I_20	I	20	22.5233	0.126714	0.221749	1.39385	1.1721	0.221749	0.19007	0.285106	0.19007	1.99574	0.0316784	1.23546	0.348462	0.570211	0.253427	0.696925	0.506854	0.538533	9.97869	0.253	4.34	2.978	1.14	0.058	2.611
I_21	I	21	11.7861	0.137447	0.206171	1.37447	1.12249	0.0687237	0.309257	0.641421	0.377981	2.43969	0.183263	0.538336	0.572698	0.274895	0.183263	0.950678	0.973586	0.412342	10.7667	0.183	4.616	2.36	2.188	0.04	1.079
I_22	I	22	25.051	0.270237	0.405356	2.21595	1.81059	0.162142	0.594522	0.43238	0.189166	3.08071	0.0810712	1.08095	0.459404	0.729641	0.270237	0.837736	0.702617	0.729641	14.0523	0.27	5.756	4	1.594	0.047	2.508
I_23	I	23	13.1442	0.235418	0.294273	1.47136	1.27518	0.255036	0.313891	0.353127	0.176564	1.88335	0.196182	0.706255	0.333509	0.372745	0.196182	0.510073	0.451218	0.372745	9.39711	0.196	4.375	2.982	1.138	0.045	2.621
I_24	I	24	16.2904	0.224889	0.3795	1.58828	1.43367	0.140556	0.337333	1.25094	0.590333	3.35928	0.168667	0.435722	0.674667	0.435722	0.351389	1.19472	1.65856	0.688722	14.9129	0.351	6.466	2.741	3.584	0.054	0.765
O_1	O	1	16.3899	0.0443969	0.133191	0.281181	0.258982	0.103593	0.0665954	0.0443969	0.0443969	1.10992	0.0221985	0.399572	0.0813944	0.0813944	0.0961934	0.266382	0.133191	0.281181	3.44816	0.096	1.258	0.895	0.259	0.076	3.457
O_2	O	2	22.0503	0.761435	1.25167	3.81239	3.41603	0.578899	1.04306	3.1344	0.94397	11.4111	0.777081	1.13694	1.24646	0.391148	0.662344	2.98316	3.35866	1.43942	38.3481	0.662	16.032	7.713	7.74	0.041	0.997
O_3	O	3	17.5948	0.0860571	0.359875	0.398992	0.492873	0.148644	0.109527	0.312935	0.0704104	4.78008	0.0234701	0.477226	0.148644	0.109527	0.148644	0	0.250348	0.461579	8.37884	0.149	2.198	1.338	0.712	0.068	1.879
O_4	O	4	12.965	0.042409	0.172665	0.251425	0.218103	0.0878472	0.0575551	0.084818	0.0484674	1.6388	0.0242337	0.30898	0.0636135	0.0575551	0.106022	0.266571	0.127227	0.2696	3.8259	0.106	1.103	0.739	0.276	0.096	2.681
O_5	O	5	35.3261	0.132143	0.229047	0.678332	0.792856	0.167381	0.149762	0.493332	0.185	3.07452	0.114524	0.801665	0.220238	0.114524	0.255476	0.819284	0.739999	0.748808	9.71689	0.255	3.779	2.158	1.454	0.068	1.485
O_7	O	7	10.9512	0.105493	0.286338	1.17549	0.783663	0.140657	0.381784	0.5777	0.386808	4.20465	0.321503	0.542536	0.321503	0.13061	0.135634	0.758545	0.80878	0.517418	11.5791	0.136	4.124	2.276	1.708	0.033	1.332
O_8	O	8	17.7555	0.44165	1.03984	3.38785	2.34801	0.469603	1.14605	2.22502	1.19078	11.455	0.827396	1.12369	0.816215	0.503146	0.7659	3.34872	3.61706	1.56534	36.2712	0.766	13.484	6.356	6.658	0.057	0.955
O_9	O	9	12.1915	0.0718414	0.219116	0.571139	0.413088	0.10417	0.168827	0.183196	0.111354	1.6775	0.10417	0.377167	0.179604	0.0898018	0.114946	0.41668	0.29455	0.334063	5.43121	0.115	2.001	1.239	0.657	0.057	1.885
O_10	O	10	13.5999	0.0501532	0.21733	0.351072	0.284201	0.208972	0.142101	0.0752298	0.117024	3.00083	0.058512	0.459737	0.15046	0.0417943	0.0752298	0.284201	0.175536	0.29256	5.98495	0.075	1.814	1.204	0.401	0.041	3
O_11	O	11	15.1862	0.119723	0.325498	0.763237	0.755754	0.142172	0.194551	0.830582	0.426515	2.47304	0.16462	0.460187	0.224482	0.104758	0.175844	0.752013	0.793168	0.445222	9.15136	0.176	3.827	1.837	1.848	0.046	0.994
O_12	O	12	17.0398	0.15133	0.187649	0.932194	0.871662	0.157383	0.478203	0.435831	0.145277	3.74693	0.193703	0.581108	0.205809	0.145277	0.254235	0.720332	0.611374	0.587161	10.4055	0.254	3.844	2.433	1.253	0.066	1.942
O_13	O	13	19.597	0.0720038	0.336018	0.396021	0.228012	0.204011	0.132007	0.0240013	0.0360019	3.88821	0.0600032	0.468025	0.0720038	0.108006	0.108006	0.336018	0.0840045	0.324017	6.87637	0.108	1.548	1.164	0.18	0.07	6.467
O_14	O	14	14.1734	0.289171	0.514962	3.10958	1.96082	0.308977	1.23591	1.50527	0.60211	7.09064	0.978429	0.966545	0.796211	0.142605	0.352551	1.75879	1.79445	0.899204	24.3062	0.353	10.145	5.74	4.096	0.035	1.401
O_15	O	15	11.3372	0.165444	0.301862	1.21906	1.11747	0.139321	0.394742	0.568894	0.200274	2.76029	0.319277	0.487623	0.301862	0.121906	0.232201	0.629846	0.589211	0.452793	10.0021	0.232	4.223	2.624	1.46	0.055	1.797
O_16	O	16	7.98043	0.1214	0.257708	1.20974	0.883875	0.136308	0.494118	0.651725	0.58783	3.89118	0.443002	0.447262	0.428094	0.0809331	0.261968	0.871096	0.954159	0.500507	12.2209	0.262	4.696	2.526	2.034	0.056	1.242
O_17	O	17	25.3062	0.056698	0.157495	0.674077	0.629978	0.0944967	0.195293	0.125996	0.0755974	2.19862	0.125996	0.59218	0.195293	0.0755974	0.132295	0.466184	0.245692	0.466184	6.50768	0.132	2.356	1.695	0.567	0.056	2.989
O_18	O	18	24.4446	0.0388133	0.124203	0.457997	0.23288	0.11644	0.139728	0.069864	0.0621013	3.01191	0.0931519	0.535624	0.069864	0.100915	0.131965	0.364845	0.186304	0.504573	6.24118	0.132	1.599	1.157	0.326	0.083	3.548
O_19	O	19	17.3425	0.0436839	0.305787	0.305787	0.314524	0.157262	0.0524206	0.113578	0.0524206	3.62576	0.0174735	0.454312	0.165999	0.0873677	0.113578	0.340734	0.174735	0.27084	6.59626	0.114	1.651	1.04	0.454	0.069	2.288
O_20	O	20	10.1076	0.441685	0.597891	1.99836	1.861	0.245081	0.737937	1.75327	0.657141	6.55795	0.460538	0.654448	0.783722	0.164285	0.395901	1.61861	1.84484	0.794495	21.5672	0.396	9.028	4.401	4.382	0.044	1.004
O_21	O	21	16.0099	0.0556673	0.126179	0.571517	0.523272	0.0964899	0.237514	0.155868	0.0630896	2.37885	0.155868	0.404516	0.0853565	0.0816453	0.181846	0.426782	0.237514	0.449049	6.23102	0.182	2.049	1.473	0.479	0.089	3.078
O_22	O	22	29.2266	0.0783554	0.182829	0.274244	0.326481	0.130592	0.0130592	0.0261185	0.0391777	4.08754	0	0.705199	0	0.0783554	0.0914147	0.365659	0.104474	0.444014	6.94751	0.091	1.515	1.254	0.131	0.06	9.6
O_23	O	23	10.9319	0.114072	0.266169	1.38788	0.950602	0.266169	0.323205	0.608385	0.285181	4.77202	0.285181	0.551349	0.380241	0.114072	0.152096	0.874554	1.12171	0.513325	12.9662	0.152	4.867	2.491	2.11	0.031	1.18
O_24	O	24	27.1946	0.103564	0.377703	0.627474	1.43771	0.194943	0.231495	0.188851	0.0852878	1.77277	0.0609198	0.664026	0.225403	0.146208	0.194943	0.505635	0.371611	0.523911	7.71245	0.195	3.673	2.693	0.786	0.053	3.426

## Sheet: BIOLOG_RAW
ROWNAME	CODE	Area	Site	Timepoint	Replicate	Wavelength	Water	Pyruvic_acid_methyl_ester	Tween_40	Tween_80	Alpha-cyclodextrin_Polymers	Glycogen	D-cellobiose	Alpha-D-lactose	Beta-methyl-D-glucoside	D-xylose	i-erythritol	D-mannitol	N-acetyl-D-glucosamine	D-glucosaminic_acid	Glucose-1-phosphate	D,L-alpha-glycerol_phosphate	D-galactonic_acid-gamma-lactone	D-galacturonic_acid	2-Hydroxy_benzoic_acid	4-Hydroxy_benzoic_acid	Gamma-hydroxybutyric_acid	Itaconic_acid	Alpha-ketobutyric_acid	D-malic_acid	L-arginine	L-asparagine	L-phenylalanine	L-serine	L-threonine	Glycyl-L-glutamic_acid	Phenylethylamine	Putrescine
P_1_0_A_590	P_1	P	1	0	A	590	0	-0.1723	-0.394	-0.3989	-0.415	-0.3526	-0.3925	-0.3908	-0.2111	-0.3566	-0.2979	-0.4119	-0.3863	-0.4048	-0.3774	-0.4043	-0.2674	-0.3782	-0.4092	-0.4099	-0.3982	-0.3615	-0.4051	-0.4182	-0.378	-0.3951	-0.3737	-0.2158	-0.3978	-0.3862	-0.3998	-0.4083
P_1_0_A_750	P_1	P	1	0	A	750	0	-0.29	-0.6843	-0.6882	-0.7067	-0.6755	-0.6827	-0.6847	-0.543	-0.5933	-0.5389	-0.6995	-0.6896	-0.6987	-0.6772	-0.6968	-0.5366	-0.6726	-0.7013	-0.7022	-0.6993	-0.6615	-0.6975	-0.7076	-0.6714	-0.6903	-0.6757	-0.361	-0.6974	-0.6811	-0.6956	-0.7017
P_1_0_B_590	P_1	P	1	0	B	590	0	-1.6381	-1.5374	-1.6626	-1.6112	-1.6248	-1.644	-1.6712	-1.6287	-1.6574	-1.0219	-1.6227	-1.6672	-1.5927	-1.6811	-1.6194	-1.4802	-1.6142	-1.6351	-1.651	-1.636	-1.6313	-1.6355	-1.5904	-1.6635	-1.6285	-1.6202	-1.636	-1.6554	-1.6692	-1.6337	-1.6803
P_1_0_B_750	P_1	P	1	0	B	750	0	-2.4142	-2.3181	-2.4339	-2.3985	-2.4282	-2.4168	-2.4419	-2.4081	-2.4301	-1.4274	-2.3778	-2.444	-2.3697	-2.4533	-2.4006	-2.2788	-2.389	-2.4132	-2.4266	-2.4086	-2.4104	-2.4125	-2.364	-2.4399	-2.4132	-2.3734	-2.4049	-2.4327	-2.4437	-2.411	-2.4534
P_1_0_C_590	P_1	P	1	0	C	590	0	-0.1736	-2.7515	-2.7396	-2.3932	-2.681	-2.7638	-2.744	-2.6791	-2.7262	-2.6783	-2.7526	-2.7687	-2.7611	-2.7258	-2.7637	-2.567	-2.7401	-2.7529	-2.7443	-2.002	-2.7598	-2.7649	-2.7529	-2.6463	-2.7659	-2.7078	-2.574	-1.4405	-2.7541	-2.7593	-2.7535
P_1_0_C_750	P_1	P	1	0	C	750	0	-0.6794	-4.1359	-4.1253	-3.548	-4.1004	-4.1487	-4.1283	-4.0771	-4.1142	-4.0738	-4.1388	-4.1581	-4.1455	-4.1166	-4.1482	-3.8503	-4.1312	-4.1391	-4.1304	-2.8241	-4.1485	-4.1505	-4.1396	-4.015	-4.1545	-4.1046	-3.9481	-2.0004	-4.1407	-4.1455	-4.1353
P_2_0_A_590	P_2	P	2	0	A	590	0	-0.0388	0.8973	0.2706	-0.0401	0.2101	1.3037	0.4207	-0.037	0.0174	1.0829	0.4769	-0.0218	-0.0449	-0.0572	-0.0431	0.0085	0.2725	-0.0029	1.2373	-0.0261	-0.0241	-0.0536	-0.0476	-0.033	-0.0477	0.2065	0.0804	0.1282	-0.0489	-0.0306	0.2068
P_2_0_A_750	P_2	P	2	0	A	750	0	-0.0365	1.317	0.4805	-0.0409	0.3296	1.8533	0.6409	-0.0401	0.019	1.4945	0.751	-0.0294	-0.0457	-0.0542	-0.0275	-0.0003	0.5148	-0.0032	1.9411	-0.0346	-0.0265	-0.048	-0.0443	-0.0338	-0.0473	0.3345	0.1399	0.2254	-0.0484	-0.0311	0.39
P_2_0_B_590	P_2	P	2	0	B	590	0	0.0038	-0.0064	0.0315	0.0043	0.0156	1.1745	0.0071	-0.0036	-0.0116	0.0571	0.0284	0.0243	0.0011	0.0447	-0.0227	0.0573	0.0656	0.102	0.0156	0.1145	-0.0098	-0.0167	-0.0188	0.008	0.9736	0.0561	0.1511	0.5324	0.2679	0.1713	0.0122
P_2_0_B_750	P_2	P	2	0	B	750	0	-0.0179	-0.0259	0.0095	-0.0243	-0.0386	1.6244	-0.0155	-0.0261	-0.0344	0.0274	-0.0027	-0.0106	-0.02	0.0613	-0.0454	0.0213	0.0876	0.0573	-0.0102	0.1557	-0.0303	-0.0359	-0.0429	-0.0161	1.5671	0.0692	0.1229	0.7236	0.4039	0.252	-0.014
P_2_0_C_590	P_2	P	2	0	C	590	0	-0.1911	2.8687	-0.1961	0.1791	-0.1665	0.1816	-0.1986	0.6873	-0.1999	0.842	-0.2008	-0.165	-0.1774	1.6064	-0.1771	-0.1586	-0.218	-0.0427	-0.2035	0.3318	-0.1838	0.4713	-0.2018	-0.1641	-0.1785	-0.1936	-0.1372	2.162	-0.2	-0.1744	-0.1975
P_2_0_C_750	P_2	P	2	0	C	750	0	-0.3259	3.3985	-0.3331	0.2634	-0.3388	0.2671	-0.3348	0.3256	-0.3395	1.3771	-0.3381	-0.3091	-0.3171	2.0875	-0.3173	-0.3062	-0.3567	-0.2117	-0.3423	0.4871	-0.3257	0.6752	-0.3399	-0.3069	-0.3212	-0.3429	-0.2646	2.84	-0.337	-0.317	-0.3345
P_3_0_A_590	P_3	P	3	0	A	590	0	-0.1146	-0.1084	-0.1217	-0.0975	-0.0663	-0.1241	-0.1242	-0.1315	-0.1338	-0.006	-0.126	-0.0368	-0.1426	-0.1259	-0.1206	-0.1013	-0.1254	-0.0932	-0.0974	-0.1079	-0.1199	-0.1384	-0.121	-0.1276	-0.1198	-0.0288	-0.0716	-0.1187	-0.1221	-0.133	-0.1115
P_3_0_A_750	P_3	P	3	0	A	750	0	-0.2125	-0.209	-0.2162	-0.1973	-0.2051	-0.2233	-0.2213	-0.2343	-0.2317	-0.1158	-0.226	-0.1531	-0.2403	-0.2262	-0.2216	-0.2067	-0.2247	-0.1988	-0.1969	-0.2176	-0.2204	-0.2351	-0.2216	-0.2254	-0.2221	-0.1602	-0.1745	-0.2183	-0.2193	-0.2306	-0.2145
P_3_0_B_590	P_3	P	3	0	B	590	0	-0.0109	0.017	0.0249	0.0042	0.2287	0.0194	-0.0055	0.0236	0.0852	0.3572	0.3529	0.0473	0.0133	0.0035	-0.0162	0.0503	0.0112	0.0235	-0.0101	0.0142	-0.0101	-0.0027	0.0012	-0.007	0.0236	0.0157	0.0634	0.001	0.0115	0.0097	0.0857
P_3_0_B_750	P_3	P	3	0	B	750	0	-0.0089	0.0314	0.0257	-0.0022	0.1857	0.0204	-0.0061	0.0186	0.0783	0.4785	0.5677	0.032	0.0117	-0.0003	-0.0165	0.0373	0.0088	0.0153	-0.0114	0.0024	-0.0117	-0.0046	-0.002	-0.0094	0.0178	0.0053	0.0561	-0.002	0.008	0.0061	0.0754
P_3_0_C_590	P_3	P	3	0	C	590	0	2.2918	-3.0484	-3.0492	-2.0822	-3.0068	-0.0154	-2.9644	-2.963	-3.0196	-2.9858	-3.0388	-3.0302	-3.0402	-3.0462	-3.0233	-2.8866	-3.0325	-2.9864	-3.0485	-2.724	-3.0154	-3.0508	-3.0417	-2.064	-3.0443	-3.0291	-2.9425	-3.0404	-3.0483	-3.0296	-3.0296
P_3_0_C_750	P_3	P	3	0	C	750	0	1.2339	-3.9763	-3.983	-2.306	-3.968	-0.9888	-3.8984	-3.9063	-3.9506	-3.9125	-3.968	-3.9661	-3.971	-3.9766	-3.9563	-3.7383	-3.964	-3.9277	-3.9804	-3.5049	-3.953	-3.9824	-3.9743	-2.3738	-3.9801	-3.9678	-3.8323	-3.9721	-3.9787	-3.9641	-3.9608
P_4_0_A_590	P_4	P	4	0	A	590	0	3.0689	3.1066	3.9504	-0.6946	1.4521	3.0379	3.6145	-0.006	2.2969	0.2025	0.0593	-0.6557	0.7983	-0.6573	-0.726	1.2301	1.0395	-0.681	2.6651	-0.6462	1.2784	-0.71	-0.2703	2.2066	-0.7142	-0.7162	-0.5642	0.6217	-0.7223	-0.4295	-0.7029
P_4_0_A_750	P_4	P	4	0	A	750	0	3.1456	3.0798	3.63	-1.1169	1.9767	3.0482	3.4072	-0.6352	2.6813	0.229	0.0086	-1.0855	1.0286	-1.0795	-1.1388	1.6651	1.4455	-1.1007	2.8166	-1.0754	1.6795	-1.1245	-0.4543	2.7314	-1.1295	-1.1379	-0.9123	0.8301	-1.1385	-0.6879	-1.1189
P_4_0_B_590	P_4	P	4	0	B	590	0	1.5489	1.3822	-3.0678	0.3717	1.9614	1.2918	-3.0121	-3.0506	-0.5691	-1.4283	-2.8823	-3.0658	-1.1307	-2.2719	-3.0445	-3.0373	-0.3046	-2.1561	-3.0638	-3.0467	-3.0363	-2.4725	-3.0737	-3.0853	-0.4596	-1.5153	-2.9878	-3.0624	-2.4017	-1.6634	-3.0741
P_4_0_B_750	P_4	P	4	0	B	750	0	0.921	0.8214	-3.7734	0.303	1.2472	0.8326	-3.7214	-3.7639	-0.5405	-1.5556	-3.4816	-3.7763	-1.2116	-2.6266	-3.755	-3.7534	-0.2079	-2.5075	-3.7734	-3.767	-3.75	-2.8462	-3.7806	-3.7929	-0.2375	-1.456	-3.6864	-3.7722	-2.7177	-1.6516	-3.7806
P_4_0_C_590	P_4	P	4	0	C	590	0	-2.5154	-2.5234	-2.5026	-2.5118	-2.232	-2.4795	-2.5256	-2.5154	-2.5012	-2.1581	-2.4797	-2.5243	-2.5187	-2.3367	-2.5163	-2.49	-2.5106	-2.1373	-2.4935	-2.5005	-2.5156	-2.506	-2.506	-2.5138	-2.4951	-2.4863	-1.8889	-2.4983	-2.5122	-2.5242	-2.5015
P_4_0_C_750	P_4	P	4	0	C	750	0	-3.4448	-3.4524	-3.4331	-3.4477	-3.1907	-3.4125	-3.4519	-3.4485	-3.4327	-2.9808	-3.4148	-3.4564	-3.4485	-3.1523	-3.4454	-3.4284	-3.4459	-3.1045	-3.4263	-3.4431	-3.4459	-3.4383	-3.4377	-3.4465	-3.4278	-3.4318	-2.4875	-3.4314	-3.4401	-3.4554	-3.4334
P_5_0_A_590	P_5	P	5	0	A	590	0	-0.0009	0.0151	-0.004	0.0138	0.0421	0.0091	0.0206	0.0565	-0.009	0.1896	0.0081	-0.0058	0.0277	-0.0067	0.0539	0.0094	0.0072	0.0171	0.0472	0.0392	-0.0102	-0.0019	-0.0079	0.0119	0.0392	0.0594	0.4005	-0.0228	-0.0008	-0.0175	0.0008
P_5_0_A_750	P_5	P	5	0	A	750	0	-0.0028	0.0111	0.0002	0.0001	0.0056	0.0038	0.0186	0.0454	-0.0108	0.131	0.0072	-0.0163	0.0191	-0.0135	0.0375	0.0008	0.0046	0.0085	0.069	0.0236	-0.0131	-0.0064	-0.0118	0.0051	0.0339	0.0409	0.5112	-0.0269	-0.0085	-0.0211	-0.0052
P_5_0_B_590	P_5	P	5	0	B	590	0	0.1854	-0.0164	-0.006	0.0167	0.0448	0.005	0.0045	0.0264	0.0056	1.3334	-0.0173	0.0053	-0.0162	0.01	-0.0046	0.0228	0.0235	0.0572	-0.0132	0.0384	-0.0012	0.0257	-0.0063	-0.0145	0.0126	-0.0046	0.0046	0.0082	-0.0198	-0.0235	0.0482
P_5_0_B_750	P_5	P	5	0	B	750	0	0.1793	-0.0137	-0.0051	0.0141	0.0132	0.0023	0.0015	0.0189	0.0026	1.2625	-0.0199	-0.0069	-0.0188	0.0082	-0.0064	0.0129	0.0193	0.0452	-0.019	0.0302	-0.0046	0.0204	-0.0119	-0.0177	0.0069	-0.012	-0.002	0.0043	-0.0232	-0.0245	0.0453
P_5_0_C_590	P_5	P	5	0	C	590	0	1.5725	-1.6645	-1.6531	-1.6894	-1.5456	-1.6972	-1.7089	-1.6965	-1.0869	-1.5854	-1.6734	-1.6926	-0.0082	-1.6123	-1.6923	-1.655	-1.692	-1.6698	-1.675	-1.696	-1.0078	-1.7051	-1.6784	-1.7109	-1.1016	-1.6477	-1.6653	-1.6909	-0.6118	-1.7005	-1.7039
P_5_0_C_750	P_5	P	5	0	C	750	0	1.7618	-2.1178	-2.1076	-2.1512	-1.9629	-2.1533	-2.1629	-2.1538	-1.26	-2.073	-2.1329	-2.1548	0.3299	-2.0822	-2.1476	-2.124	-2.1432	-2.1285	-2.1372	-2.1632	-1.0819	-2.1615	-2.1363	-2.167	-1.2131	-2.1078	-2.1262	-2.1469	-0.5118	-2.1583	-2.1592
P_6_0_A_590	P_6	P	6	0	A	590	0	0.1869	-0.0006	0.5028	0.0422	0.0037	0.0002	-0.0038	-0.006	0.0013	0.1039	-0.0334	-0.0175	-0.0175	-0.0254	0.0058	0.0589	-0.0101	0.0206	-0.0164	0.0069	-0.0179	-0.0321	-0.0174	-0.012	0.0116	0.0263	0.1541	-0.0285	0.0185	0.2115	0.0039
P_6_0_A_750	P_6	P	6	0	A	750	0	0.3227	-0.0075	0.8806	0.0267	-0.0305	-0.0099	-0.0129	-0.02	-0.0074	0.0852	-0.0394	-0.0319	-0.0211	-0.0323	-0.0045	0.036	-0.0196	0.0109	-0.0263	-0.0115	-0.0271	-0.0387	-0.0229	-0.0205	-0.0014	0.0082	0.2199	-0.0381	0.0046	0.183	-0.0051
P_6_0_B_590	P_6	P	6	0	B	590	0	0.0038	-0.0008	-0.0262	0.0282	0.0393	0.0264	-0.0058	0.0005	0.0605	0.1282	0.0025	0.1906	-0.0283	-0.0074	-0.0232	0.031	-0.0248	0.0063	-0.0032	0.0176	-0.0255	-0.0216	-0.0465	-0.0239	-0.0058	0.0492	0.0297	-0.029	-0.0153	0.0204	-0.0098
P_6_0_B_750	P_6	P	6	0	B	750	0	0.003	0.0057	-0.0203	0.0517	0.0128	0.0669	-0.0016	-0.0014	0.0604	0.1703	0.011	0.0885	-0.0264	-0.0095	-0.0202	0.0255	-0.0247	0.0045	-0.0054	0.0075	-0.0219	-0.0189	-0.043	-0.0201	-0.0062	0.0407	0.0479	-0.0266	-0.0142	0.0231	-0.0096
P_6_0_C_590	P_6	P	6	0	C	590	0	-1.7064	-1.6993	-1.7243	-1.4401	-1.6744	-1.7478	-1.7006	-1.6723	-1.7233	-1.6892	-1.4434	-1.7123	-1.7498	-1.6456	-1.7503	-1.4825	-1.7263	-1.6906	-1.7312	-0.7164	-1.7169	-1.7251	-1.7429	-1.4236	-1.7136	-1.6737	-1.621	-1.7096	-1.7375	-1.7235	-1.7247
P_6_0_C_750	P_6	P	6	0	C	750	0	-2.2998	-2.2948	-2.32	-1.8603	-2.2702	-2.3403	-2.2973	-2.2738	-2.3166	-2.2858	-1.9245	-2.314	-2.3416	-2.2438	-2.3428	-1.9185	-2.3252	-2.2854	-2.3299	-0.6615	-2.3152	-2.32	-2.3376	-1.7851	-2.3122	-2.2353	-2.2275	-2.3031	-2.3315	-2.3144	-2.3213
P_7_0_A_590	P_7	P	7	0	A	590	0	-0.0454	1.1902	1.6779	0.0341	0.0119	-0.0535	-0.0013	-0.006	-0.0498	0.7072	0.4763	-0.0561	0.2985	0.0389	-0.0002	0.0353	-0.014	-0.0259	-0.055	0.2449	-0.0574	1.2308	-0.0376	-0.0653	-0.0463	1.212	0.0734	-0.0436	-0.0509	-0.0637	-0.0597
P_7_0_A_750	P_7	P	7	0	A	750	0	-0.0711	1.8459	2.5206	0.0757	-0.0374	-0.0743	-0.0226	-0.0392	-0.0747	0.9225	0.7635	-0.0865	0.5898	0.0026	-0.0249	-0.0019	-0.0128	-0.0576	-0.0777	0.3926	-0.0819	1.9927	-0.0658	-0.089	-0.0726	1.4581	0.1198	-0.0727	-0.0768	-0.0867	-0.0873
P_7_0_B_590	P_7	P	7	0	B	590	0	-2.3419	-2.3146	-2.3218	0.8237	-2.1277	-2.3328	-2.3237	-2.3527	-2.2626	-1.384	-2.2856	-2.3302	-2.1614	-2.332	-2.3167	-2.2212	-2.358	-2.2708	-2.3217	-2.3269	-2.3276	-2.3334	-2.3533	-2.3301	-2.25	-2.3012	-2.2475	-2.2867	-2.3121	-2.3438	-2.3514
P_7_0_B_750	P_7	P	7	0	B	750	0	-3.2511	-3.192	-3.2307	0.6878	-2.929	-3.2399	-3.234	-3.2621	-3.1753	-1.9766	-3.1601	-3.2474	-2.9479	-3.2441	-3.2316	-3.1487	-3.2682	-3.1638	-3.2345	-3.247	-3.2375	-3.2453	-3.2639	-3.242	-3.1696	-3.2165	-3.1014	-3.2059	-3.2264	-3.2561	-3.2603
P_7_0_C_590	P_7	P	7	0	C	590	0	0.0522	0.04	0.0003	-0.0129	0.0283	-0.0169	-0.0017	0.0111	0.0172	0.1611	0.0636	0.0455	0.0086	0.0087	-0.0083	0.0384	-0.0119	0.0239	0.0171	0.0054	-0.0021	-0.0164	0.0752	-0.0229	-0.0036	0.0149	0.1653	-0.0099	0.0199	0.0017	-0.0127
P_7_0_C_750	P_7	P	7	0	C	750	0	0.0448	0.0326	-0.0021	-0.0159	-0.0084	-0.0191	-0.0062	0.0012	0.0128	0.1581	0.0578	0.0299	0.0086	0.0082	-0.0115	0.0257	-0.0184	0.0169	0.0085	-0.007	-0.0069	-0.0218	0.0701	-0.0265	-0.0118	0.0059	0.2316	-0.0141	0.0169	-0.0028	-0.0162
P_8_0_A_590	P_8	P	8	0	A	590	0	-0.0085	-0.0108	0.0258	0.0162	0.0536	0.6004	-0.0095	0.114	-0.001	0.0378	0.0115	0.0292	0.0065	-0.004	0.0209	0.025	-0.0035	-0.0006	-0.0123	0.0258	-0.0068	0.0019	-0.0038	0.0239	-0.0119	-0.0079	0.0832	-0.0031	-0.025	0.002	-0.0159
P_8_0_A_750	P_8	P	8	0	A	750	0	-0.0034	-0.0062	0.0258	0.0192	0.0188	1.016	-0.0068	0.0953	-0.0022	0.0378	0.0179	0.0143	0.008	-0.0034	0.0182	0.0161	-0.0016	0.0014	-0.0111	0.0153	-0.0071	0.0009	-0.0039	0.0137	-0.0113	-0.011	0.079	-0.0094	-0.0227	0.002	-0.0135
P_8_0_B_590	P_8	P	8	0	B	590	0	-0.0197	-0.0372	-0.0331	-0.0078	0.0175	-0.0384	-0.0014	0.0435	0.0143	0.361	-0.0289	-0.0197	-0.0141	-0.0252	-0.0066	-0.0084	-0.0087	0.0669	0.0133	0.1791	0.0056	-0.0134	-0.0261	0.0173	-0.0187	-0.0068	0.0135	-0.0307	-0.0297	0.015	-0.011
P_8_0_B_750	P_8	P	8	0	B	750	0	-0.0158	-0.0325	-0.0278	-0.0113	-0.0142	-0.0306	0.0025	0.0287	0.0131	0.4147	-0.0259	-0.029	-0.0129	-0.025	-0.007	-0.0137	-0.0099	0.0647	0.0075	0.1631	0.0019	-0.0141	-0.0221	0.0131	-0.0213	0.0044	0.0132	-0.0288	-0.0282	0.0125	-0.0096
P_8_0_C_590	P_8	P	8	0	C	590	0	0.02	-0.0222	-0.0206	0.0337	0.0462	-0.0194	0.0067	0.0195	-0.0121	0.0088	0.005	0.2209	-0.0003	0.0117	-0.0014	0.0449	-0.0238	0.2597	-0.0154	0.0101	0.0523	-0.0223	-0.0021	-0.0176	-0.0134	0.007	0.1336	0.0044	0.0026	-0.0051	-0.0132
P_8_0_C_750	P_8	P	8	0	C	750	0	0.0178	-0.0199	-0.0197	0.0313	0.0094	-0.0188	0.0114	0.009	-0.0133	0.0075	0.0045	0.19	-0.0019	0.0096	-0.0054	0.0311	-0.0251	0.2535	-0.0157	-0.0027	0.0447	-0.0232	-0.005	-0.0202	-0.0189	0.0043	0.2484	0.0032	-0.0005	-0.0099	-0.0139
P_9_0_A_590	P_9	P	9	0	A	590	0	-0.0813	-0.0821	-0.0546	-0.067	-0.0717	-0.0639	-0.0597	-0.0701	-0.0512	0.4949	-0.0752	-0.0766	-0.0731	0.0214	-0.0396	-0.0385	-0.0704	-0.0314	-0.0825	-0.0592	-0.0554	-0.0324	-0.0885	-0.0498	-0.055	0.2129	0.8441	-0.0905	-0.0698	-0.0604	0.0242
P_9_0_A_750	P_9	P	9	0	A	750	0	-0.0733	-0.0737	-0.0499	-0.0659	-0.093	-0.0591	-0.0546	-0.0694	-0.05	0.6917	-0.0688	-0.0796	-0.0688	0.0374	-0.0425	-0.0422	-0.0697	-0.0281	-0.0793	-0.0667	-0.0546	-0.004	-0.082	-0.0485	-0.0538	0.2181	1.237	-0.0858	-0.0668	-0.057	0.0209
P_9_0_B_590	P_9	P	9	0	B	590	0	-0.0101	0.0095	-0.0177	0.0046	0.0453	0.0078	0.0898	0.0074	0.0154	0.0545	0.0422	0.0069	0.005	0.0085	0.0264	0.0443	0.0344	0.0284	0.0541	0.0201	0.0333	0.0074	0.0356	0.0176	0.0047	0.1408	0.3305	0.0085	0.0662	-0.0021	0.0099
P_9_0_B_750	P_9	P	9	0	B	750	0	-0.0088	0.0104	-0.0141	0.0024	0.0148	0.009	0.1481	0.0041	0.0138	0.0533	0.057	0.0015	0.003	0.0092	0.0204	0.0335	0.0293	0.0225	0.0531	0.0094	0.0277	0.0064	0.0313	0.0155	0.0033	0.177	0.5532	0.0052	0.0662	-0.0043	0.0087
P_9_0_C_590	P_9	P	9	0	C	590	0	0.024	0.007	-0.0113	0.0236	0.0857	-0.0145	0.0132	0.3707	0.0227	0.2512	0.003	0.021	-0.0214	0.0175	0.0078	0.0258	-0.0078	0.0313	0.0081	0.018	-0.0041	0.039	0.0349	0.0045	0.4657	0.0203	0.0416	0.0098	0.0449	0.0171	-0.0121
P_9_0_C_750	P_9	P	9	0	C	750	0	0.0161	0.0023	-0.0136	0.0172	0.0436	-0.0189	0.0151	0.2578	0.0178	0.3702	0.0009	0.0082	-0.024	0.009	0.003	0.0132	-0.0158	0.022	0.0001	0.0036	-0.0102	0.0224	0.0236	-0.0015	0.4579	0.0096	0.0387	0.002	0.0327	0.0097	-0.0164
P_10_0_A_590	P_10	P	10	0	A	590	0	0.0233	0.0429	0.0066	0.0221	0.1447	0.0103	-0.0032	0.3035	0.0141	0.0628	0.1042	0.0121	0.0008	-0.0015	0.0243	0.046	-0.0042	0.0537	0.0186	0.0239	0.0518	0.0282	-0.0089	0.0149	0.0005	0.0103	0.6168	0.006	0.0185	0.0388	0.0131
P_10_0_A_750	P_10	P	10	0	A	750	0	0.0212	0.0385	0.006	0.0179	0.1047	0.0108	-0.0024	0.2576	0.0103	0.0515	0.1576	0.0012	-0.0018	-0.0036	0.0193	0.0331	-0.0042	0.0401	0.0132	0.0106	0.0427	0.0248	-0.0105	0.0119	-0.0032	0.0045	0.9151	0.0011	0.014	0.0312	0.008
P_10_0_B_590	P_10	P	10	0	B	590	0	0.0485	0.0088	-0.0012	0.0004	0.0624	0.0121	0.0242	0.0302	0.0232	0.3318	0.0338	0.0027	-0.0063	0.5624	0.089	0.0271	0.0006	0.0343	0.0344	0.0238	0.0011	0.0796	-0.021	0.0187	-0.0073	0.0598	0.0546	0.0782	0.0185	0.0031	0.0106
P_10_0_B_750	P_10	P	10	0	B	750	0	0.0476	0.0107	0.0003	-0.0011	0.0327	0.0115	0.0225	0.0237	0.0251	0.4984	0.0328	-0.0044	-0.006	0.5175	0.0797	0.0182	-0.0024	0.025	0.0219	0.0141	0.0013	0.0766	-0.018	0.014	-0.0089	0.0582	0.051	0.0746	0.0168	0.0009	0.0083
P_10_0_C_590	P_10	P	10	0	C	590	0	-0.015	-0.0342	-0.0275	-0.0278	0.0085	-0.0162	-0.0477	4.3578	0.0558	0.2071	-0.0081	-0.0084	0.0159	-0.0183	-0.0284	-0.0107	-0.0228	0.0639	-0.0228	-0.0044	-0.0141	-0.0108	-0.0259	-0.0326	-0.0051	-0.0005	0.0844	-0.0345	-0.0159	0.0626	-0.0069
P_10_0_C_750	P_10	P	10	0	C	750	0	-0.0125	-0.0285	-0.0242	-0.0241	-0.0161	-0.0124	-0.0418	4.3695	0.0829	0.1737	-0.0006	-0.0121	0.0126	-0.0146	-0.0256	-0.0145	-0.0233	0.0744	-0.0186	-0.0095	-0.0132	-0.0093	-0.0233	-0.0307	-0.0058	-0.0047	0.0921	-0.029	-0.0151	0.0766	-0.0056
P_11_0_A_590	P_11	P	11	0	A	590	0	0.01	0.0391	0.01	0.8535	0.1146	0.0059	0.0392	0.0053	0.009	0.156	-0.0187	0.0924	0.0357	0.0749	-0.0047	0.0521	0.0184	0.0218	0.0149	0.0248	0.0467	0.0106	-0.013	0.0105	0.0116	0.0186	0.0516	0.0227	0.0013	0.0273	0.0326
P_11_0_A_750	P_11	P	11	0	A	750	0	0.0059	0.0329	0.0077	1.3725	0.0727	0.0018	0.0322	-0.0032	0.0052	0.1197	-0.0227	0.0741	0.03	0.065	-0.0105	0.0416	0.0113	0.0138	0.0102	0.0117	0.0394	0.0019	-0.0188	0.0027	0.0111	0.0054	0.0398	0.0196	-0.0009	0.0189	0.0202
P_11_0_B_590	P_11	P	11	0	B	590	0	0.0359	-0.0075	0.004	0.0515	0.0409	-0.009	0.0239	0.0078	0.01	-0.0103	-0.0124	0.004	0.0088	0.0148	0.0044	0.0339	-0.0139	0.0071	0.0067	-0.0039	-0.0236	0.0099	0.0167	0.0031	-0.024	-0.0275	-0.0046	0.0023	-0.0065	-0.0234	-0.0046
P_11_0_B_750	P_11	P	11	0	B	750	0	0.0329	-0.0061	0.0077	0.094	0.0086	-0.0068	0.0217	0.0025	0.0096	-0.0096	-0.0074	-0.0084	0.008	0.0118	0.0044	0.0249	-0.0152	0.0083	-0.0003	-0.0156	-0.022	0.0074	0.015	0.0017	-0.026	-0.0295	-0.0074	0.0026	-0.0064	-0.0221	-0.0063
P_11_0_C_590	P_11	P	11	0	C	590	0	-0.0405	-0.0402	-0.0488	0.0043	-0.0065	-0.0342	-0.0587	-0.0385	-0.0358	0.1492	-0.0591	0.0531	-0.0659	-0.0412	-0.0346	-0.0345	-0.0476	-0.0223	-0.0714	-0.035	-0.0486	-0.0683	-0.0647	0.0235	-0.0709	0.0561	-0.0056	-0.0457	-0.0613	0.0066	-0.048
P_11_0_C_750	P_11	P	11	0	C	750	0	-0.0381	-0.0414	-0.0475	0.0043	-0.0378	-0.0372	-0.0547	-0.042	-0.0303	0.1031	-0.0554	0.0354	-0.0603	-0.0416	-0.0301	-0.0397	-0.0509	-0.0242	-0.0712	-0.0476	-0.0473	-0.0682	-0.0651	0.0101	-0.0723	0.0503	-0.0023	-0.0485	-0.0599	-0.004	-0.0491
P_12_0_A_590	P_12	P	12	0	A	590	0	-0.0142	0.0617	-0.0153	0.0399	0.0001	-0.0242	-0.0231	-0.0008	-0.0203	0.0866	0.1429	-0.0238	-0.0269	-0.0242	0.0002	0.1111	-0.0242	-0.0015	-0.0389	-0.0193	-0.0422	-0.0244	-0.0338	-0.0485	0.058	0.0145	0.5214	-0.0204	-0.0337	-0.0127	-0.0095
P_12_0_A_750	P_12	P	12	0	A	750	0	-0.017	0.0527	-0.0155	0.0281	-0.0273	-0.0271	-0.0221	-0.0118	-0.0244	0.1289	0.2736	-0.0327	-0.0313	-0.0302	-0.002	0.0949	-0.029	-0.0088	-0.0383	-0.0273	-0.0434	-0.0297	-0.0347	-0.052	0.049	0.0371	0.8482	-0.0257	-0.0352	-0.0196	-0.0178
P_12_0_B_590	P_12	P	12	0	B	590	0	-0.0056	-0.0035	-0.0034	-0.0047	0.0587	0.0372	0.0293	0.0146	-0.0065	0.0619	0.0468	0.0239	-0.0006	0.0116	-0.0113	0.0436	-0.0175	0.0437	0.0299	-0.0101	-0.0085	0.0099	0.0613	0.0783	-0.0104	0.0305	0.224	0.0146	0.0132	0.0021	-0.0021
P_12_0_B_750	P_12	P	12	0	B	750	0	-0.0069	0.0002	-0.0012	-0.0081	0.028	0.0372	0.0262	0.0078	-0.0055	0.0568	0.1044	0.0192	0.0019	0.0211	-0.0115	0.0326	-0.0167	0.0814	0.0244	-0.0195	-0.0091	0.0064	0.0475	0.0691	-0.0127	0.024	0.3953	0.0133	0.0097	-0.0005	-0.0014
P_12_0_C_590	P_12	P	12	0	C	590	0	-0.015	-0.0269	-0.0182	-0.0125	0.0183	0.0048	0.045	-0.0104	-0.001	0.0453	-0.0133	-0.0343	-0.0377	-0.0236	0.0063	0.0447	0.0068	0.0809	0.0115	-0.0157	0.0022	-0.028	0.0098	-0.0252	-0.0175	-0.0073	0.2331	-0.0014	-0.005	-0.0365	-0.0171
P_12_0_C_750	P_12	P	12	0	C	750	0	-0.0145	-0.0253	-0.0199	-0.0125	-0.0132	0.0035	0.0406	-0.011	-0.0039	0.055	-0.0135	-0.0416	-0.0354	-0.0202	0.0045	0.0316	0	0.1649	0.0059	-0.0286	-0.0047	-0.0267	0.005	-0.027	-0.0224	-0.0151	0.392	-0.0042	-0.007	-0.0367	-0.0178
P_13_0_A_590	P_13	P	13	0	A	590	0	-0.008	0.0037	-0.0091	-0.0148	0.0095	-0.0004	0.0593	3.3364	-0.025	0.1152	-0.0239	0.003	-0.0207	0.0322	-0.0199	0.0244	0.0214	-0.0007	-0.0022	-0.0064	-0.0086	-0.0147	-0.0158	0.0038	-0.0069	0.002	0.0965	0.0055	0.0094	0.0042	0.0118
P_13_0_A_750	P_13	P	13	0	A	750	0	-0.0061	0.0048	-0.0086	-0.0203	-0.0148	-0.0013	0.0474	3.3585	-0.0224	0.0901	-0.0229	-0.0066	-0.0168	0.0531	-0.021	0.0123	0.0195	-0.0003	-0.0041	-0.015	-0.0104	-0.0139	-0.0147	-0.0001	-0.0094	-0.0023	0.1396	0.001	0.0014	0.0028	0.006
P_13_0_B_590	P_13	P	13	0	B	590	0	-0.0669	-0.0509	-0.0692	-0.0499	-0.0238	-0.0287	-0.0593	0.0654	-0.0244	0.0952	0.0255	0.3373	-0.0674	-0.0184	-0.0574	-0.0067	-0.0628	-0.0331	-0.0672	-0.0089	5.1438	-0.0805	-0.08	-0.03	-0.0578	-0.0491	-0.0337	0.0215	-0.058	-0.0691	-0.0135
P_13_0_B_750	P_13	P	13	0	B	750	0	-0.0649	-0.0475	-0.0646	-0.0485	-0.0465	-0.0064	-0.0575	0.0535	-0.0248	0.1085	0.0204	0.3028	-0.066	-0.0193	-0.0569	-0.0178	-0.0635	-0.0369	-0.0665	-0.0219	5.0456	-0.0756	-0.0816	-0.0339	-0.0611	-0.0492	-0.0413	0.0083	-0.0612	-0.0685	-0.0369
P_13_0_C_590	P_13	P	13	0	C	590	0	0.0602	-0.0018	0.0011	-0.011	0.0385	0.0131	-0.0053	0.0299	0.0203	0.0821	0.0072	0.0252	0.0436	0.0014	-0.0052	0.0515	0.0133	0.0872	-0.005	0.0062	0.0127	0.0018	2.6633	0.0236	0.0443	0.2262	0.1692	0.0648	-0.0155	0.0184	0.0331
P_13_0_C_750	P_13	P	13	0	C	750	0	0.054	-0.0057	-0.004	-0.0135	0.0092	0.0059	-0.0072	0.0194	0.0178	0.069	0.0023	0.0151	0.0389	-0.0004	-0.0071	0.0353	0.004	0.0687	-0.0087	-0.0072	0.0023	-0.0056	3.6586	0.0088	0.0374	0.2032	0.2392	0.0541	-0.0195	0.0119	0.0232
P_14_0_A_590	P_14	P	14	0	A	590	0	0.0615	1.1395	3.4199	0.0242	0.0345	0.0133	0.0084	0.3703	0.0281	0.1309	0.036	0.0394	-0.0045	0.0348	0.0351	0.0368	0.0331	0.0324	0.0054	0.0136	0.0275	0.007	0.0042	0.0098	0.0426	0.0355	0.0618	0.0092	-0.0027	0.0439	0.0198
P_14_0_A_750	P_14	P	14	0	A	750	0	0.062	1.9854	4.3756	0.0166	0.0022	0.011	0.006	0.3137	0.034	0.1179	0.0277	0.0202	-0.0083	0.0329	0.0553	0.0276	0.026	0.0288	0.0045	0.0048	0.0196	0.0064	-0.0002	0.0032	0.0317	0.0269	0.0525	0.0062	-0.0054	0.0365	0.0155
P_14_0_B_590	P_14	P	14	0	B	590	0	-2.1614	-0.5176	-1.8566	-2.0712	-2.1207	-2.138	-2.1253	-2.0743	-2.1378	-2.081	-2.1144	-2.0792	-2.1522	-2.1483	-2.1308	-2.1161	-2.1588	-2.1109	-2.1688	-2.1521	-2.1437	-2.1504	-2.1449	-2.1516	-2.1447	-2.1056	-2.1386	-2.1355	-2.1589	-2.1378	-2.1498
P_14_0_B_750	P_14	P	14	0	B	750	0	-3.3334	-1.0855	-2.9194	-3.2451	-3.3209	-3.3071	-3.2965	-3.2553	-3.3069	-3.2669	-3.2482	-3.2591	-3.3042	-3.3186	-3.3031	-3.2975	-3.3291	-3.2847	-3.3398	-3.3306	-3.3167	-3.3235	-3.3162	-3.3239	-3.3173	-3.2865	-3.3118	-3.3078	-3.3285	-3.3086	-3.3217
P_14_0_C_590	P_14	P	14	0	C	590	0	-0.7168	-0.542	0.7928	-0.718	-0.8106	-0.8622	-0.8455	-0.7103	-0.8275	-0.5653	-0.8706	-0.8238	-0.8436	-0.8583	-0.8573	-0.778	-0.8267	-0.8058	-0.8457	-0.8287	-0.8319	-0.8368	-0.8278	-0.853	-0.8227	-0.809	-0.7658	-0.8509	-0.8611	-0.8583	-0.8367
P_14_0_C_750	P_14	P	14	0	C	750	0	-1.2385	-0.8649	1.2002	-1.2152	-1.4228	-1.4439	-1.4278	-1.3079	-1.4113	-0.9828	-1.4489	-1.413	-1.4239	-1.4379	-1.4399	-1.3781	-1.4134	-1.3938	-1.4334	-1.423	-1.4209	-1.4227	-1.4149	-1.4375	-1.41	-1.4063	-1.3509	-1.4343	-1.4448	-1.4416	-1.4227
P_15_0_A_590	P_15	P	15	0	A	590	0	-0.0455	-0.0206	0.3496	0.0454	0.0168	0.0257	-0.0309	-0.0045	0.005	0.0167	-0.0225	0.005	-0.0253	-0.0211	-0.0271	0.0499	-0.0448	-0.0231	-0.0386	-0.031	-0.0328	-0.0163	-0.0149	0.0399	0.037	-0.0109	0.0071	-0.0264	-0.0268	-0.026	-0.0313
P_15_0_A_750	P_15	P	15	0	A	750	0	-0.0732	-0.0341	0.3761	0.0827	-0.0528	-0.0127	-0.0614	-0.0514	-0.0284	-0.0233	-0.0596	-0.0465	-0.0628	-0.0573	-0.0606	0.0083	-0.0754	-0.0583	-0.0716	-0.0729	-0.0708	-0.0513	-0.049	0.0014	-0.0022	-0.0526	-0.0287	-0.0634	-0.0644	-0.0646	-0.0643
P_15_0_B_590	P_15	P	15	0	B	590	0	-0.12	-0.1854	0.0933	-0.2399	-0.2695	-0.3736	0.3997	-0.3344	-0.3511	-0.3167	-0.376	0.1825	-0.2888	-0.344	-0.306	-0.3357	0.1953	-0.3699	-0.2852	-0.3692	-0.3452	-0.3685	-0.3806	-0.3693	-0.3567	-0.3907	-0.3512	-0.3648	-0.3676	-0.3853	-0.373
P_15_0_B_750	P_15	P	15	0	B	750	0	-0.2105	-0.3126	0.1191	-0.5271	-0.6483	-0.716	0.629	-0.6871	-0.6674	-0.634	-0.7213	-0.2426	-0.6471	-0.6861	-0.6276	-0.6901	-0.1702	-0.714	-0.5751	-0.7231	-0.6789	-0.7126	-0.7248	-0.7165	-0.7071	-0.7371	-0.6991	-0.7123	-0.7096	-0.7305	-0.7181
P_15_0_C_590	P_15	P	15	0	C	590	0	1.9774	0.5156	0.4298	0.0575	0.0297	-0.0472	-0.0389	0.0128	-0.0385	0.1262	-0.0068	0.2061	1.7541	0.6366	-0.0206	-0.0257	-0.0438	0.8264	-0.063	0.8723	-0.0601	-0.061	-0.0455	-0.0467	-0.0059	0.0138	0.0179	-0.0452	-0.0615	-0.04	-0.0408
P_15_0_C_750	P_15	P	15	0	C	750	0	2.9427	0.7846	0.7631	0.0614	-0.0778	-0.1199	-0.111	-0.0757	-0.1124	0.1261	-0.0852	0.1061	3.0047	0.91	-0.0927	-0.1047	-0.1157	1.201	-0.1372	1.2622	-0.1336	-0.137	-0.1181	-0.1215	-0.0841	-0.0217	-0.0603	-0.1161	-0.133	-0.1165	-0.1119
P_16_0_A_590	P_16	P	16	0	A	590	0	2.9926	0.4125	-1.0362	-0.8051	1.363	0.8637	-1.0074	-0.9864	0.5625	0.3537	-0.9687	-0.9948	-0.1063	-0.154	-0.5258	-0.9569	0.2841	-0.1877	-1.0348	-0.3251	-0.333	-0.6074	-1.0268	-1.0337	-0.9614	-0.7848	-0.9072	-0.4023	-1.0339	-0.9836	-1.0362
P_16_0_A_750	P_16	P	16	0	A	750	0	2.98	0.422	-1.6931	-1.3045	1.7585	1.0918	-1.6668	-1.6612	0.7341	0.5386	-1.6105	-1.6727	-0.2919	-0.3488	-1.218	-1.5912	0.3729	-0.3965	-1.6933	-0.4507	-0.4977	-1.027	-1.6874	-1.6939	-1.6289	-1.2795	-1.5128	-0.6246	-1.6948	-1.6524	-1.6966
P_16_0_B_590	P_16	P	16	0	B	590	0	-2.5599	-2.596	-0.4096	1.1473	-2.574	-2.6274	0.7767	-2.5861	-2.5366	-1.3739	-2.1949	-2.6033	-2.6077	-2.1141	-1.9041	-2.5995	-2.637	-2.5997	-2.6273	-2.6188	-2.6195	-2.5913	-2.6218	-2.619	-2.5841	-2.5901	-2.5673	-2.6437	-2.635	-2.6005	-2.5839
P_16_0_B_750	P_16	P	16	0	B	750	0	-3.4198	-3.4919	-0.1525	0.9777	-3.501	-3.5162	0.7873	-3.4934	-3.3649	-1.7653	-2.8273	-3.51	-3.4865	-2.7828	-2.4126	-3.4996	-3.5321	-3.4965	-3.5226	-3.5222	-3.51	-3.4893	-3.5165	-3.5185	-3.4851	-3.4906	-3.4622	-3.5382	-3.5307	-3.497	-3.4794
P_16_0_C_590	P_16	P	16	0	C	590	0	-0.0672	-0.6305	-1.8792	-1.5279	-2.1184	-1.0017	-1.3889	-1.9289	-2.0386	-1.3756	-2.1142	-2.1877	-0.2259	-1.3203	-1.8176	-2.166	-2.1437	-2.156	-2.1848	-1.9828	-2.1813	-2.1987	-2.1903	-2.1533	-2.0947	-2.1484	-2.1342	-2.1607	-2.1816	-2.1309	-2.1886
P_16_0_C_750	P_16	P	16	0	C	750	0	-0.2664	-0.8003	-2.8456	-2.2626	-3.2229	-1.3064	-2.4327	-3.0648	-2.982	-2.0142	-3.1221	-3.2724	-0.5923	-1.8999	-2.6916	-3.2478	-3.2227	-3.2373	-3.26	-2.99	-3.2594	-3.2724	-3.2634	-3.2332	-3.1814	-3.1952	-3.2134	-3.2417	-3.259	-3.2134	-3.2638
P_17_0_A_590	P_17	P	17	0	A	590	0	1.3391	0.7357	2.6031	0.0148	1.2066	0.0947	0.0187	0.4746	1.007	0.2952	0.479	0.0332	0.8978	0.4092	0.0333	0.041	0.007	2.6555	0.0169	0.0244	0.0144	0.7412	-0.0045	-0.0012	0.0009	0.005	0.5562	0.0093	0.0034	-0.0056	-0.0059
P_17_0_A_750	P_17	P	17	0	A	750	0	1.8977	1.1096	3.6727	0.0076	1.8025	0.1598	0.0156	0.3976	1.3483	0.4563	0.7245	0.0156	1.5585	0.6191	0.0565	0.0308	0.0029	3.5995	0.0124	0.0101	0.0083	1.1078	-0.0046	-0.0043	-0.0039	0.0026	0.8794	0.0061	-0.0015	-0.0098	-0.0088
P_17_0_B_590	P_17	P	17	0	B	590	0	2.293	-0.1031	-0.108	2.7247	-0.1574	1.4439	-0.2252	1.0004	-0.2157	-0.0571	-0.1707	-0.1899	-0.2098	-0.1553	0.257	-0.1546	-0.2256	-0.1368	-0.2197	-0.1872	-0.2251	-0.0775	-0.1919	-0.2152	-0.206	-0.1928	-0.178	-0.1982	-0.2012	-0.1431	-0.2058
P_17_0_B_750	P_17	P	17	0	B	750	0	3.164	-0.1312	-0.1524	3.5783	-0.3117	2.0921	-0.3414	0.7948	-0.3326	-0.055	-0.2412	-0.3219	-0.3297	-0.182	0.3853	-0.2789	-0.341	-0.2638	-0.34	-0.3174	-0.3441	-0.116	-0.3136	-0.3338	-0.3261	-0.3149	-0.2653	-0.3162	-0.3202	-0.2633	-0.3234
P_17_0_C_590	P_17	P	17	0	C	590	0	-1.0669	-1.0513	-1.0686	-1.067	-0.2992	-1.0832	-1.0914	-1.0391	-0.295	-0.9607	-1.0726	-1.0679	1.1466	-1.0838	-1.1076	-1.0479	-1.0594	-1.0237	-1.0819	-1.057	-1.0876	-1.0837	-1.1002	-1.0403	-1.0645	-1.0348	-1.0394	-1.0876	-0.9834	3.0606	-1.0764
P_17_0_C_750	P_17	P	17	0	C	750	0	-1.7314	-1.7178	-1.7301	-1.7391	-0.5005	-1.7529	-1.7563	-1.7201	-0.6131	-1.5906	-1.7422	-1.747	1.2442	-1.7506	-1.7741	-1.7245	-1.7322	-1.6839	-1.7513	-1.738	-1.7578	-1.7531	-1.767	-1.7083	-1.7358	-1.6801	-1.7111	-1.7551	-1.5884	2.3317	-1.7456
P_18_0_A_590	P_18	P	18	0	A	590	0	2.1577	3.0868	3.0869	-0.0346	3.6963	4.8531	3.877	0.0946	0.1506	0.6436	-0.0528	0.0989	0.001	1.0446	0.6108	0.0071	-0.0479	1.0526	1.0101	0.0166	-0.0585	0.1477	0.1835	-0.0328	-0.0124	-0.0101	0.3411	-0.0266	-0.0184	-0.0269	-0.0297
P_18_0_A_750	P_18	P	18	0	A	750	0	3.3449	4.2378	4.3192	-0.0404	4.5911	5.116	4.7369	0.0743	0.152	1.0805	-0.0532	0.0686	0.0017	1.5006	1.0235	-0.004	-0.05	1.662	1.571	-0.0011	-0.0594	0.3131	0.3874	-0.0382	-0.0194	-0.014	0.6147	-0.0303	-0.0204	-0.0309	-0.0274
P_18_0_B_590	P_18	P	18	0	B	590	0	-0.0038	-0.002	0.0041	0.0221	0.0389	0.0318	0.0228	0.0934	-0.0018	1.0904	0.0732	0.0728	0.0486	0.0202	0.0101	0.0487	0.01	-0.0007	0.0086	0.0023	0.0272	-0.0017	0.0145	0.0275	-0.005	0.0211	0.0187	0.0035	0.0071	0.0441	0.0271
P_18_0_B_750	P_18	P	18	0	B	750	0	-0.0059	-0.0012	0.0035	0.0164	0.0054	0.0265	0.0176	0.0739	-0.0018	1.6979	0.137	0.0557	0.0412	0.0157	0.0062	0.0372	0.0052	-0.0022	0.0039	-0.0088	0.0196	-0.0057	0.0093	0.0224	-0.009	0.0164	0.0165	0	0.0029	0.0404	0.0233
P_18_0_C_590	P_18	P	18	0	C	590	0	-0.0044	1.4225	1.6421	0.0114	2.0048	1.378	0.2219	0.2947	0.9115	0.1196	0.0295	-0.005	1.6213	-0.0069	0.007	-0.0052	0.2846	0.0147	-0.0149	-0.0093	0.0263	0.0137	0.6548	-0.006	0.494	0.0145	0.0497	-0.0088	0.0112	0.0347	0.0266
P_18_0_C_750	P_18	P	18	0	C	750	0	-0.0044	2.2623	2.4323	0.0085	3.0823	1.9541	0.229	0.2495	1.4597	0.2036	0.0449	-0.0137	2.6452	-0.0072	0.0072	-0.0115	0.4609	0.0114	-0.0152	-0.022	0.0344	0.0063	1.1072	-0.0106	0.8363	0.0051	0.0448	-0.0117	0.0098	0.0764	0.0247
P_19_0_A_590	P_19	P	19	0	A	590	0	0.012	-0.0052	0.0116	-0.0012	0.0322	0.0076	0.0137	0.0254	0.0134	0.6687	0.0493	0.0219	0.0087	0.3707	-0.007	0.0249	0.0043	0.0796	0.0062	0.0091	0.0319	-0.0189	0.0008	-0.0004	0.0059	0.0097	0.7776	0.0144	0.0008	-0.002	0.0041
P_19_0_A_750	P_19	P	19	0	A	750	0	0.0116	-0.0017	0.0115	-0.0051	-0.003	0.0056	0.0124	0.0139	0.0115	1.1004	0.0414	0.007	0.0075	0.3438	-0.0071	0.0173	-0.0005	0.0664	0.0036	-0.0024	0.0258	-0.0181	-0.0024	-0.0008	-0.0003	0.001	1.2809	0.0104	-0.0021	-0.0016	0.0015
P_19_0_B_590	P_19	P	19	0	B	590	0	3.3581	-0.1784	-0.1469	-0.174	-0.1492	-0.1803	-0.1977	-0.1361	-0.1524	0.0662	0.2293	-0.1754	-0.039	-0.1607	-0.1879	-0.1632	-0.1683	-0.1568	-0.1697	-0.1776	-0.1826	-0.1909	-0.0061	-0.1918	-0.1372	0.266	-0.1345	-0.1928	0.1169	-0.1971	-0.1881
P_19_0_B_750	P_19	P	19	0	B	750	0	3.8967	-0.4051	-0.3492	-0.4074	-0.4125	-0.4052	-0.4226	-0.3791	-0.3877	-0.0009	0.1894	-0.4111	-0.1639	-0.3922	-0.4127	-0.3996	-0.4	-0.3794	-0.4012	-0.4161	-0.4117	-0.4197	-0.1258	-0.4206	-0.377	0.2576	-0.3556	-0.4186	0.1098	-0.4247	-0.4176
P_19_0_C_590	P_19	P	19	0	C	590	0	0.7376	-0.2733	-0.264	-0.2519	-0.2301	-0.2784	0.1592	0.9411	-0.2622	0.0139	-0.2564	-0.2375	-0.2656	-0.243	-0.2804	-0.2222	-0.271	-0.2361	-0.267	-0.2177	-0.2507	-0.2625	-0.2674	-0.2743	-0.2399	-0.2088	-0.1827	-0.2475	0.4592	-0.2598	-0.2497
P_19_0_C_750	P_19	P	19	0	C	750	0	1.0556	-0.5495	-0.5413	-0.5328	-0.5444	-0.5605	0.2671	0.4354	-0.539	-0.0936	-0.528	-0.5172	-0.5422	-0.5154	-0.5567	-0.5088	-0.5513	-0.5079	-0.5448	-0.5147	-0.5296	-0.5443	-0.5471	-0.5552	-0.5229	-0.4226	-0.4548	-0.5286	0.6009	-0.5407	-0.5283
P_20_0_A_590	P_20	P	20	0	A	590	0	1.0777	-0.1506	1.2687	-0.0958	1.2991	-0.1453	3.0361	0.1055	1.191	-0.0483	0.0244	-0.1122	0.1099	-0.1333	-0.14	-0.1031	-0.1011	-0.1036	-0.1409	0.8648	-0.1326	-0.1473	-0.1303	-0.1003	-0.1461	0.1286	0.5584	-0.1574	-0.1314	-0.1723	-0.1538
P_20_0_A_750	P_20	P	20	0	A	750	0	1.6184	-0.265	1.9537	-0.2057	1.9098	-0.2647	3.7783	-0.0571	1.8618	-0.1146	0.0253	-0.2421	0.1747	-0.2553	-0.2576	-0.2315	-0.2251	-0.2169	-0.263	1.4159	-0.2542	-0.2669	-0.2525	-0.202	-0.2655	0.1591	0.8796	-0.2763	-0.2533	-0.2908	-0.2709
P_20_0_B_590	P_20	P	20	0	B	590	0	0.9641	-0.5484	2.259	-0.0954	-0.9526	-1.032	3.7924	-1.0361	-1.0106	-0.3994	-1.0348	-0.9589	-1.0477	-1.0362	-1.0626	-0.9413	-1.0448	-1.0357	-1.069	-1.021	-1.0431	-1.0593	-1.0574	-1.0676	-1.0382	-0.9895	-0.5767	-1.0604	-1.0684	-1.0475	-1.0484
P_20_0_B_750	P_20	P	20	0	B	750	0	1.5319	-0.6816	2.406	-0.1149	-1.5052	-1.5433	3.4096	-1.5528	-1.5283	-0.5614	-1.5483	-1.4877	-1.5577	-1.5517	-1.5727	-1.4716	-1.5567	-1.5495	-1.5804	-1.5432	-1.5581	-1.5686	-1.5668	-1.5759	-1.5503	-1.5142	-0.8098	-1.5699	-1.579	-1.5616	-1.5606
P_20_0_C_590	P_20	P	20	0	C	590	0	0.6093	-1.1011	-0.7513	0.4857	-1.5348	0.0853	-1.6535	-1.6002	-1.6317	-1.5035	-1.2009	-1.6282	1.7978	-1.6342	-0.9453	-1.6119	-1.6352	-1.5688	-1.6543	-1.6274	-1.631	-1.6235	-1.6286	-1.6085	-1.612	-1.518	-1.3632	-1.623	-1.6327	-1.5989	-1.6317
P_20_0_C_750	P_20	P	20	0	C	750	0	0.6323	-1.6082	-0.981	0.6752	-2.4651	0.1078	-2.5413	-2.5002	-2.5227	-2.3303	-1.8405	-2.5252	1.7104	-2.5264	-1.4577	-2.5095	-2.5266	-2.47	-2.5439	-2.5275	-2.5228	-2.5192	-2.5191	-2.5038	-2.5085	-2.4238	-2.1513	-2.5148	-2.5241	-2.4962	-2.5221
P_21_0_A_590	P_21	P	21	0	A	590	0	0.014	0.1756	3.0833	0.0281	0.0399	1.8981	3.0514	0.03	-0.0097	0.0515	0.1781	-0.0187	-0.0415	0.2769	1.2281	0.018	-0.0181	0.9737	-0.0217	-0.026	-0.0229	0.2084	0.2721	-0.0132	0	0.217	0.5062	-0.0303	-0.0222	0.8764	-0.0084
P_21_0_A_750	P_21	P	21	0	A	750	0	0.013	0.3051	3.8648	0.0245	0.0019	2.6945	3.7477	0.0187	-0.0129	0.0875	0.3027	-0.029	-0.0407	0.4463	1.8183	0.0084	-0.0195	1.5895	-0.0199	-0.0346	-0.0266	0.3369	0.4794	-0.0162	-0.0059	0.3396	0.8549	-0.0302	-0.0215	1.5223	-0.0092
P_21_0_B_590	P_21	P	21	0	B	590	0	-0.5418	1.322	1.8936	1.6601	0.1939	1.3564	3.25	-1.0831	-0.925	-0.4361	-0.5867	-1.1274	-1.1079	-0.5666	-0.8508	-1.0608	-0.2048	-0.5592	-1.1321	-0.7408	-1.087	-0.7523	-1.1086	-1.1211	-1.1305	-0.6944	-1.0711	-1.1116	-1.0751	-0.6444	-1.1097
P_21_0_B_750	P_21	P	21	0	B	750	0	-0.5824	1.9704	2.4137	2.1313	0.3291	1.8848	3.0995	-1.5397	-1.2372	-0.4899	-0.7256	-1.5857	-1.5454	-0.7307	-1.1378	-1.5293	-0.232	-0.7317	-1.5865	-0.9248	-1.5219	-0.9698	-1.5655	-1.5761	-1.584	-0.8934	-1.4743	-1.5676	-1.5402	-0.7064	-1.5678
P_21_0_C_590	P_21	P	21	0	C	590	0	-0.0874	0.9474	1.0045	1.1711	-0.0663	-0.1218	-0.1057	-0.1043	-0.1232	0.6812	0.4725	-0.096	-0.1082	1.0029	-0.1168	-0.075	-0.1139	-0.0815	-0.0963	0.7387	-0.0743	-0.108	-0.1167	-0.1063	-0.079	-0.0865	-0.0608	-0.1178	-0.1265	-0.0987	-0.093
P_21_0_C_750	P_21	P	21	0	C	750	0	-0.1777	1.5597	1.4325	1.7919	-0.1907	-0.2119	-0.1964	-0.1997	-0.2105	1.0021	0.7531	-0.1964	-0.1974	1.4931	-0.2058	-0.1738	-0.2088	-0.1749	-0.1862	1.264	-0.174	-0.2017	-0.2085	-0.1998	-0.1756	-0.1898	-0.1609	-0.2053	-0.2165	-0.1941	-0.1871
P_22_0_A_590	P_22	P	22	0	A	590	0	-0.0564	-0.0183	-0.0362	-0.0292	-0.0247	0.0714	-0.0205	0.0044	-0.0716	0.0216	-0.0324	-0.0551	-0.0627	0.0038	-0.0589	0.0615	0.1426	-0.0415	-0.0062	-0.0447	0.0002	-0.0398	-0.0615	-0.0619	-0.0551	-0.0312	0.0962	-0.0509	-0.0714	0.0072	-0.0608
P_22_0_A_750	P_22	P	22	0	A	750	0	-0.0544	-0.02	-0.0353	-0.0337	-0.056	0.0584	-0.0012	-0.0097	-0.0651	0.0596	-0.0313	-0.0633	-0.0611	0.0313	-0.0527	0.0509	0.1322	-0.0413	-0.0091	-0.053	-0.0005	-0.0401	-0.06	-0.062	-0.0562	-0.0416	0.1309	-0.0513	-0.0691	-0.006	-0.0592
P_22_0_B_590	P_22	P	22	0	B	590	0	-0.118	-0.0783	-0.0305	-0.093	-0.0767	0.1432	1.6846	-0.0913	-0.1155	0.1107	-0.0315	-0.1074	-0.1324	0.2801	0.1313	-0.0987	-0.104	1.0022	0.6173	-0.1269	-0.1129	0.0059	0.1374	-0.1272	-0.1081	-0.1245	-0.1176	-0.1273	-0.1351	-0.108	-0.1318
P_22_0_B_750	P_22	P	22	0	B	750	0	-0.1213	-0.0661	-0.0221	-0.0997	-0.1105	0.3106	2.432	-0.0987	-0.1178	0.2258	0.0252	-0.1179	-0.1321	0.4987	0.2946	-0.1072	-0.1107	1.6351	1.0318	-0.1365	-0.1161	0.1004	0.2495	-0.1287	-0.1142	-0.1306	-0.1255	-0.1299	-0.1368	-0.1117	-0.132
P_22_0_C_590	P_22	P	22	0	C	590	0	-0.014	-0.0025	-0.0157	0.0022	0.0371	0.5973	-0.0034	-0.0263	-0.014	0.0614	0.0172	-0.0236	-0.0092	0.3419	-0.0101	0.0149	0.0077	0.0244	-0.0151	0.1423	-0.0266	-0.0288	-0.0412	-0.0213	-0.0223	0.0066	0.054	0.04	0.0102	-0.0068	-0.0064
P_22_0_C_750	P_22	P	22	0	C	750	0	-0.0151	-0.0038	-0.0162	0.0079	-0.0003	0.9864	-0.0086	-0.0274	-0.0144	0.1065	0.0154	-0.0315	-0.0117	0.5586	-0.0127	0.005	0.0001	0.0187	-0.017	0.1213	-0.0295	-0.0299	-0.0404	-0.0247	-0.0287	-0.0054	0.0442	0.0299	0.0036	-0.0108	-0.0066
P_23_0_A_590	P_23	P	23	0	A	590	0	0.0184	0.3484	0.7492	0.0348	1.8106	1.9158	2.8312	0.0528	0.0173	0.0522	0.0535	0.0531	0.0163	0.0453	0.0059	0.0248	0.0184	0.0473	0.0099	0.0263	0.0138	0.0476	0.0242	0.125	0.0065	0.0427	0.1138	0.0131	0.0527	0.0112	0.0408
P_23_0_A_750	P_23	P	23	0	A	750	0	0.0167	0.5582	1.0661	0.0282	2.7427	2.8646	3.7058	0.0387	0.0124	0.043	0.0491	0.0357	0.0138	0.0341	0.0047	0.0169	0.015	0.0411	0.0064	0.0109	0.0076	0.043	0.0173	0.1151	0.0004	0.0257	0.0943	0.0076	0.0475	0.0082	0.0357
P_23_0_B_590	P_23	P	23	0	B	590	0	-2.6434	-2.6281	-0.3188	0.797	-1.8827	-2.6598	-2.5817	-2.6269	-1.7024	-2.6336	-2.6455	-2.5753	-2.6349	-2.6183	-2.4301	-2.6044	-2.5589	-2.5867	-2.6307	-2.6231	-2.6269	-2.6167	-2.6391	-2.6341	-2.626	-2.6178	-2.6304	-2.6417	-2.63	-2.6454	-2.648
P_23_0_B_750	P_23	P	23	0	B	750	0	-3.4885	-3.47	-0.0613	0.8747	-2.3529	-3.5047	-3.4065	-3.4797	-2.0364	-3.484	-3.494	-3.4364	-3.4821	-3.4654	-3.1434	-3.4587	-3.4099	-3.4423	-3.4836	-3.4836	-3.4761	-3.4685	-3.4904	-3.4855	-3.4759	-3.4791	-3.4843	-3.4915	-3.4813	-3.4956	-3.4972
P_23_0_C_590	P_23	P	23	0	C	590	0	3.4525	0.0054	0.0104	2.1763	2.6684	0.0323	0.0162	0.0018	0.0023	0.2537	0.1044	0.039	-0.0003	0.008	0.0622	0.0575	0.0139	0.051	0.0171	0.0072	0.0388	-0.0068	0.022	-0.002	0.0068	0.1135	0.0883	0.0019	-0.0103	0.0177	-0.0041
P_23_0_C_750	P_23	P	23	0	C	750	0	4.0778	0.0027	0.0065	3.182	3.7843	0.0272	0.0108	-0.0038	0.0002	0.3988	0.0915	0.0247	-0.0009	0.0052	0.049	0.0506	0.0073	0.039	0.0135	-0.0073	0.0273	-0.0136	0.0156	-0.007	-0.0006	0.1674	0.0876	-0.0034	-0.0144	0.0104	-0.0072
P_24_0_A_590	P_24	P	24	0	A	590	0	-0.0043	0.0304	0.0266	0.0091	0.1259	0.0416	0.0327	0.0442	0.0003	0.0049	-0.0063	0.0389	0.0202	-0.0171	0.0892	0.0456	0.0116	0.6266	0.0483	0.0377	0.0209	0.223	-0.0363	-0.0151	0.0139	0.0659	0.0395	-0.0184	0.019	0.0146	0.7758
P_24_0_A_750	P_24	P	24	0	A	750	0	0.0005	0.0272	0.0456	0.0009	0.1073	0.0425	0.0529	0.0351	0.001	0.0041	-0.0071	0.028	0.0274	-0.0149	0.0914	0.0342	0.0089	0.624	0.0428	0.0238	0.0151	0.4647	-0.0346	-0.0171	0.0084	0.0414	0.0271	-0.0188	0.0132	0.0123	0.78
P_24_0_B_590	P_24	P	24	0	B	590	0	0.0002	-0.0317	-0.0157	0.1391	0.0364	0.0396	0.0371	0.0675	0.0266	0.1915	-0.0007	0.0702	0.0173	-0.0013	-0.028	0.0993	-0.0166	0.0215	-0.0002	-0.0049	-0.0127	0.0099	-0.0189	0.0413	-0.0281	0.3189	-0.0037	0.0824	-0.0135	0.0074	0.0013
P_24_0_B_750	P_24	P	24	0	B	750	0	0.0024	-0.028	-0.0129	0.1563	0.0461	0.0727	0.0472	0.0525	0.023	0.2982	-0.0026	0.0586	0.0207	-0.0016	-0.0254	0.075	-0.0157	0.0092	-0.0027	-0.0171	-0.0153	0.0035	-0.0197	0.0311	-0.0289	0.4161	-0.0086	0.0748	-0.0149	0.0066	0.0029
P_24_0_C_590	P_24	P	24	0	C	590	0	0.0065	0.0071	0.0119	-0.0023	0.2517	0.1103	2.7909	0.09	0.1296	0.0171	-0.0085	0.0215	0.0003	0.0344	0.0596	0.2031	-0.0016	0.0026	0.0127	0.0066	0.0106	0.0174	0.0249	0.0025	-0.0186	0.0517	0.2616	0.0078	0.0046	0.0411	-0.0006
P_24_0_C_750	P_24	P	24	0	C	750	0	0.0049	0.0077	0.011	-0.0088	0.2514	0.1515	3.7491	0.0778	0.2206	0.0138	-0.0088	0.0164	-0.0006	0.0338	0.0914	0.288	-0.0052	0.004	0.0252	-0.0059	0.0076	0.0178	0.0199	0	-0.0256	0.0303	0.4273	0.008	0.002	0.0378	0.0002
Q_1_0_A_590	Q_1	Q	1	0	A	590	0	-0.024	-0.033	-0.024	-0.027	-0.017	-0.026	-0.02	-0.023	-0.024	0.036	-0.028	-0.02	-0.014	-0.028	-0.014	0.003	-0.013	0.085	0.037	-0.027	-0.023	-0.003	-0.021	-0.015	-0.015	-0.018	-0.008	-0.024	-0.021	-0.022	-0.012
Q_1_0_A_750	Q_1	Q	1	0	A	750	0	-0.025	-0.034	-0.026	-0.032	-0.028	-0.027	-0.023	-0.027	-0.025	0.029	-0.031	-0.025	-0.019	-0.031	-0.017	0	-0.018	0.081	0.033	-0.033	-0.026	-0.012	-0.025	-0.014	-0.019	-0.024	-0.017	-0.025	-0.023	-0.024	-0.014
Q_1_0_B_590	Q_1	Q	1	0	B	590	0	-0.024	0.001	-0.021	-0.012	0.016	-0.005	-0.006	-0.006	0.008	0.005	-0.018	-0.014	-0.007	-0.02	-0.009	0.023	0.009	0.061	-0.005	-0.018	-0.006	-0.011	-0.012	0.009	-0.013	0.004	-0.014	-0.005	-0.021	0.009	-0.014
Q_1_0_B_750	Q_1	Q	1	0	B	750	0	-0.023	0.009	-0.017	-0.014	0.008	-0.006	-0.001	-0.007	0.008	0.002	-0.015	-0.015	-0.006	-0.018	-0.004	0.021	0.013	0.059	-0.003	-0.02	-0.004	-0.009	-0.009	0.011	-0.011	0	-0.013	-0.005	-0.021	0.01	-0.014
Q_1_0_C_590	Q_1	Q	1	0	C	590	0	0	0.011	0.003	0.014	0.013	0.058	0.004	0.018	0.012	0.009	-0.002	0.002	0.002	0.002	0.001	0.024	0.012	0.076	0.003	0.019	0.003	-0.004	0.017	0.005	0.01	0.02	0.236	0.004	0.002	0.002	0.006
Q_1_0_C_750	Q_1	Q	1	0	C	750	0	-0.001	0.014	0.007	0.009	0.001	0.054	0.004	0.013	0.012	0.007	-0.002	0	0.001	0.002	0	0.022	0.01	0.075	0.003	0.014	0.001	-0.004	0.018	0.003	0.009	0.013	0.224	0.003	0.001	0.002	0.006
Q_2_0_A_590	Q_2	Q	2	0	A	590	0	-0.014	-0.022	-0.019	-0.011	0.005	-0.016	-0.016	-0.011	-0.012	-0.012	-0.024	-0.015	-0.013	-0.017	-0.018	0.007	-0.028	-0.008	-0.012	-0.023	-0.019	-0.019	-0.019	-0.021	-0.029	-0.019	-0.015	-0.022	0.111	0.012	-0.006
Q_2_0_A_750	Q_2	Q	2	0	A	750	0	-0.013	-0.019	-0.017	-0.012	-0.003	-0.015	-0.015	-0.014	-0.011	-0.013	-0.022	-0.019	-0.012	-0.017	-0.017	0.002	-0.026	-0.009	-0.01	-0.025	-0.019	-0.018	-0.019	-0.017	-0.027	-0.019	-0.015	-0.021	-0.022	0.016	-0.005
Q_2_0_B_590	Q_2	Q	2	0	B	590	0	-0.002	0.004	0.011	0.009	0.003	0.01	0.009	0.04	0.007	0.018	0.003	0.038	0.005	0.011	0.013	0.028	0	0.025	0.011	0.018	-0.003	0.007	0.011	0.01	0.006	0.035	0.015	0.005	0.072	0.006	0.01
Q_2_0_B_750	Q_2	Q	2	0	B	750	0	-0.003	0.002	0.011	0.004	-0.005	0.007	0.008	0.031	0.006	0.014	0.001	0.028	0.005	0.008	0.01	0.023	-0.001	0.023	0.01	0.01	-0.005	0.007	0.008	0.011	0.003	0.033	0.013	0.004	0.071	0.005	0.008
Q_2_0_C_590	Q_2	Q	2	0	C	590	0	0.011	0.018	0.024	0.01	0.02	0.009	0.022	0.02	0.022	0.011	0.023	0.018	0.023	0.026	0.023	0.049	0.002	0.056	0.001	0.017	0.027	0.031	0.099	0.046	0.014	0.056	0.128	0.054	0.016	0.015	0.022
Q_2_0_C_750	Q_2	Q	2	0	C	750	0	0.031	0.017	0.024	0.005	0.012	0.007	0.021	0.015	0.023	0.008	0.023	0.011	0.022	0.024	0.029	0.045	0.003	0.057	0.001	0.011	0.024	0.029	0.086	0.046	0.013	0.052	0.123	0.035	0.015	0.014	0.021
Q_3_0_A_590	Q_3	Q	3	0	A	590	0	-0.01	-0.026	-0.018	-0.011	-0.015	-0.024	-0.026	0.023	-0.006	0.008	-0.019	0.025	-0.006	0.056	0	0.006	-0.013	-0.022	-0.02	-0.015	0.001	-0.005	-0.022	-0.004	-0.012	-0.017	-0.007	-0.011	0.051	-0.015	0.122
Q_3_0_A_750	Q_3	Q	3	0	A	750	0	-0.013	-0.026	-0.02	-0.015	-0.025	-0.025	-0.027	0.014	-0.008	0.002	-0.02	0.012	-0.009	-0.018	-0.002	-0.001	-0.016	-0.024	-0.021	-0.022	-0.003	-0.008	-0.023	-0.006	-0.015	-0.021	-0.009	-0.015	0.049	-0.018	0.118
Q_3_0_B_590	Q_3	Q	3	0	B	590	0	0.013	0.007	0.031	0.011	0.019	0.014	-0.003	0.026	0.029	0.023	0.184	0.025	0.011	-0.001	-0.002	0.03	0.016	0.019	0.006	0.003	0.023	0.006	0.007	0.013	0.013	0.033	0.006	0.009	0.012	0.015	0.002
Q_3_0_B_750	Q_3	Q	3	0	B	750	0	0.011	0.006	0.03	0.009	0.009	0.012	-0.002	0.019	0.027	0.021	0.174	0.016	0.011	-0.001	-0.003	0.024	0.017	0.018	0.005	-0.001	0.019	0.005	0.005	0.013	0.011	0.03	0.005	0.008	0.011	0.015	0.004
Q_3_0_C_590	Q_3	Q	3	0	C	590	0	0.007	0.008	0.003	0.006	0.018	0.017	0.009	0.068	0.012	0.009	0.062	0.02	0.007	0.002	0.007	0.026	0.009	0.066	0.044	0.009	0.007	0.008	0.008	0.001	0.008	0.067	0.022	0.006	0.02	0.024	0.004
Q_3_0_C_750	Q_3	Q	3	0	C	750	0	0.007	0.009	0.004	0.003	0.008	0.015	0.008	0.056	0.013	0.009	0.052	0.013	0.007	0.002	0.006	0.026	0.009	0.066	0.044	0.005	0.007	0.009	0.009	0.001	0.008	0.033	0.02	0.006	0.021	0.022	0.005
Q_4_0_A_590	Q_4	Q	4	0	A	590	0	0.025	-0.005	0.017	0.012	0.003	-0.004	0.008	0.02	0.009	0.005	0.003	0.034	0.004	0.006	0.012	0.012	0.011	0.004	0.012	0.007	0.014	0.011	0.022	0.014	0	0.001	0.024	0.017	0.062	0.017	0.019
Q_4_0_A_750	Q_4	Q	4	0	A	750	0	0.025	-0.003	0.017	0.009	-0.003	-0.003	0.008	0.015	0.01	0.005	0.003	0.029	0.004	0.006	0.011	0.009	0.011	0.003	0.011	0.004	0.012	0.009	0.021	0.014	0	-0.002	0.024	0.015	0.059	0.017	0.027
Q_4_0_B_590	Q_4	Q	4	0	B	590	0	0.017	0.01	0.013	0.008	0.023	0.004	0.016	0.031	0.012	0.018	-0.002	0.018	0.025	0.011	0.012	0.022	0.021	0.017	0.033	0.004	0.025	0.013	0.014	0.013	0.011	0.021	0.017	0.012	0.014	0.004	0.017
Q_4_0_B_750	Q_4	Q	4	0	B	750	0	0.016	0.01	0.012	0.006	0.014	0.004	0.015	0.022	0.012	0.018	0	0.014	0.024	0.012	0.012	0.018	0.02	0.017	0.031	0	0.023	0.013	0.014	0.012	0.011	0.017	0.015	0.012	0.016	0.005	0.017
Q_4_0_C_590	Q_4	Q	4	0	C	590	0	0	-0.001	-0.02	0.003	0.005	0	-0.018	0.066	0.015	0.012	-0.002	0.016	0.012	0.014	-0.016	0.066	0.108	0.023	0.015	0.006	0.089	0.017	0.039	0.014	0.008	0.066	0.03	0.02	-0.003	0.023	-0.013
Q_4_0_C_750	Q_4	Q	4	0	C	750	0	0.002	-0.001	-0.017	0.002	-0.002	0.001	-0.015	0.058	0.015	0.01	-0.001	0.012	0.011	0.015	-0.003	0.068	0.105	0.022	0.015	0.001	0.09	0.016	0.014	0.014	0.006	0.07	0.029	0.018	-0.003	0.023	-0.01
Q_5_0_A_590	Q_5	Q	5	0	A	590	0	-0.006	-0.006	0.072	-0.01	-0.001	-0.014	-0.018	0.004	-0.011	0.041	-0.019	0.037	0.002	-0.02	-0.016	0.012	-0.013	0.071	-0.019	0.004	-0.018	-0.011	-0.014	-0.007	-0.004	-0.006	-0.01	-0.007	-0.01	-0.003	-0.018
Q_5_0_A_750	Q_5	Q	5	0	A	750	0	-0.002	-0.006	0.059	-0.011	-0.008	-0.013	-0.018	0	-0.01	0.034	-0.017	0.029	0.001	-0.02	-0.017	0.012	-0.012	0.073	-0.017	-0.002	-0.017	-0.011	-0.013	-0.007	-0.005	-0.01	-0.009	-0.005	-0.008	-0.003	-0.017
Q_5_0_B_590	Q_5	Q	5	0	B	590	0	-0.002	0.003	-0.002	0.006	0.006	0	0.016	0.078	0.002	0.069	-0.002	0.01	0.004	-0.002	-0.003	0.021	-0.002	0.069	0.006	0.003	-0.006	0.01	0	0.004	0.006	0.023	0.003	0.001	0.011	0.006	0.002
Q_5_0_B_750	Q_5	Q	5	0	B	750	0	-0.004	0.002	-0.002	0.003	-0.007	0.001	0.013	0.063	0	0.053	-0.003	0.006	0.005	-0.001	-0.003	0.02	-0.001	0.019	0.006	-0.002	-0.005	0.01	0	0.005	0.015	0.02	0.001	0.002	0.01	0.007	0.002
Q_5_0_C_590	Q_5	Q	5	0	C	590	0	0.007	0	0.005	0.007	0.013	0.01	0	0.018	0.003	0.039	-0.005	0.022	0.003	-0.006	0.004	0.028	0.006	0.023	0.003	0.008	0.005	0	-0.008	0.006	0.028	0.072	-0.008	0.024	0.008	0.002	0.024
Q_5_0_C_750	Q_5	Q	5	0	C	750	0	0.008	0.001	0.004	0.006	0.005	0.009	0.001	0.013	0.004	0.034	-0.003	0.018	0.004	-0.006	0.004	0.028	0.006	0.019	0.003	0.005	0.005	0.001	-0.008	0.01	0.024	0.07	-0.007	0.024	0.012	0.003	0.024
Q_6_0_A_590	Q_6	Q	6	0	A	590	0	0.002	-0.009	-0.003	0.01	-0.01	-0.005	-0.009	0.09	-0.013	0.007	-0.011	0.027	-0.013	0.113	-0.018	0.007	-0.004	0.07	-0.004	0.003	-0.013	-0.035	-0.01	0.002	-0.02	0.005	-0.007	0.005	-0.013	0.042	0.019
Q_6_0_A_750	Q_6	Q	6	0	A	750	0	0.004	-0.008	-0.002	0.006	-0.017	-0.005	-0.01	0.071	-0.013	0.006	-0.01	0.02	-0.013	0.107	-0.016	0.009	-0.003	0.082	-0.003	-0.001	-0.013	-0.033	-0.009	0.003	-0.021	-0.001	-0.007	0.004	-0.012	0.042	0.02
Q_6_0_B_590	Q_6	Q	6	0	B	590	0	-0.005	0.026	0.01	0.01	0.023	0.041	0.024	0.09	0.02	0.062	0.004	0.026	0.02	0.048	0.015	0.024	0.02	0.018	0.011	0.287	0.007	0.013	0.02	0.013	0.017	0.058	0.021	0.015	0.112	0.012	0.037
Q_6_0_B_750	Q_6	Q	6	0	B	750	0	-0.001	0.033	0.016	0.008	0.018	0.046	0.03	0.089	0.024	0.069	0.007	0.022	0.024	0.053	0.02	0.027	0.024	0.021	0.016	0.325	0.013	0.019	0.025	0.016	0.021	0.061	0.025	0.019	0.115	0.018	0.042
Q_6_0_C_590	Q_6	Q	6	0	C	590	0	0.011	0.009	0.032	0.008	0.06	0.003	0.021	0.139	0.017	0.015	0.015	0.025	0.032	0.031	0.021	0.039	0.024	0.043	0.047	0.015	0.024	0.011	0.111	0.02	-0.003	0.028	0.081	0.042	0.044	0.026	0.016
Q_6_0_C_750	Q_6	Q	6	0	C	750	0	0.012	0.009	0.033	0.004	0.045	0.003	0.024	0.12	0.018	0.015	0.017	0.021	0.032	0.033	0.023	0.041	0.025	0.041	0.082	0.009	0.022	0.014	0.097	0.019	-0.003	0.025	0.079	0.04	0.044	0.039	0.018
Q_7_0_A_590	Q_7	Q	7	0	A	590	0	-0.003	-0.024	-0.037	-0.009	-0.018	-0.026	-0.033	0.048	-0.027	0.009	-0.031	-0.007	-0.024	-0.03	-0.023	0.007	-0.034	0.036	-0.021	-0.026	-0.017	-0.024	-0.024	-0.017	-0.025	-0.006	-0.025	0.044	-0.004	-0.023	-0.018
Q_7_0_A_750	Q_7	Q	7	0	A	750	0	0.001	-0.026	-0.038	-0.013	-0.027	-0.027	-0.036	0.032	-0.029	0.006	-0.032	-0.012	-0.027	-0.031	-0.025	0.005	-0.036	0.029	-0.023	-0.031	-0.016	-0.026	-0.026	-0.018	-0.025	-0.015	-0.027	0.048	-0.001	-0.025	-0.02
Q_7_0_B_590	Q_7	Q	7	0	B	590	0	-0.004	-0.006	0.002	0.008	0	-0.01	0.004	0.007	-0.005	0.008	0.004	0.019	0.006	-0.003	0.009	0.04	0.009	0.121	0.007	0.01	0.013	0.007	0.021	0.016	0.008	0.025	-0.003	0.01	0.005	0.008	0.004
Q_7_0_B_750	Q_7	Q	7	0	B	750	0	-0.001	-0.004	0.005	0.007	-0.007	-0.006	0.006	0.006	-0.003	0.009	0.006	0.015	0.012	-0.002	0.01	0.037	0.011	0.121	0.007	0.008	0.014	0.009	0.022	0.018	0.009	0.024	-0.001	0.012	0.007	0.009	0.005
Q_7_0_C_590	Q_7	Q	7	0	C	590	0	0.01	0.001	0.007	0.013	0.019	-0.004	-0.003	0.034	-0.003	0.035	-0.002	0.025	0.012	0.001	0.004	0.017	0.014	0.017	0.004	0.01	0.018	0.009	0.056	0.017	0.005	0.027	0	0.014	0.009	0.009	0.009
Q_7_0_C_750	Q_7	Q	7	0	C	750	0	0.01	0.002	0.008	0.009	0.01	-0.003	-0.003	0.028	-0.002	0.035	-0.001	0.02	0.012	0	0.002	0.016	0.013	0.017	0.003	0.003	0.016	0.008	0.056	0.016	0.005	0.021	0	0.014	0.01	0.009	0.011
Q_8_0_A_590	Q_8	Q	8	0	A	590	0	-0.005	-0.011	-0.003	-0.01	0.001	-0.01	0.004	-0.004	-0.005	0	-0.006	0.003	-0.017	-0.005	-0.005	0.002	-0.025	0.012	-0.01	-0.001	-0.008	-0.022	-0.027	-0.007	-0.025	0.005	0.006	-0.01	-0.01	-0.008	-0.006
Q_8_0_A_750	Q_8	Q	8	0	A	750	0	-0.004	-0.009	-0.002	-0.012	-0.007	-0.009	0.007	-0.006	-0.004	-0.001	-0.004	0.001	-0.018	-0.005	-0.006	0	-0.025	0.008	-0.01	-0.004	-0.009	-0.024	-0.028	-0.006	-0.026	-0.002	0.008	-0.008	-0.009	-0.007	-0.005
Q_8_0_B_590	Q_8	Q	8	0	B	590	0	0.015	0.007	0.016	0.023	0.014	0.018	0.021	0.03	0.02	0.032	0.144	0.024	0.022	0.013	0.003	0.013	0.012	0.052	0.023	0.044	0.014	0.015	0.017	0.007	0.017	0.02	0.008	-0.003	0.014	0.016	0.016
Q_8_0_B_750	Q_8	Q	8	0	B	750	0	0.017	0.008	0.018	0.022	0.009	0.02	0.021	0.026	0.02	0.029	0.16	0.023	0.023	0.013	0.004	0.01	0.01	0.047	0.024	0.038	0.015	0.016	0.019	0.007	0.019	0.019	0.009	-0.002	0.015	0.017	0.017
Q_8_0_C_590	Q_8	Q	8	0	C	590	0	0.008	-0.008	0.01	0.006	0.014	-0.007	0.012	0.018	0.01	0.126	0.014	0.009	0.006	-0.002	0.005	0.028	0.012	0.015	0.009	0.001	0.015	0.006	0.106	0.025	0.009	0.084	0.034	0.007	0.009	0.006	-0.004
Q_8_0_C_750	Q_8	Q	8	0	C	750	0	0.008	-0.008	0.01	0.003	0.008	-0.008	0.011	0.014	0.008	0.146	0.013	0.007	0.004	-0.003	0.003	0.026	0.012	0.009	0.009	-0.002	0.013	0.005	0.101	0.027	0.007	0.081	0.035	0.008	0.01	0.007	-0.004
Q_9_0_A_590	Q_9	Q	9	0	A	590	0	0.006	0.006	0.002	0.013	0.013	0.01	0.012	0.033	0.012	0.019	0.001	0.015	0.005	-0.003	0.007	0.015	0.005	-0.003	0.007	0.002	0.008	0	0.006	0.006	0.007	0.006	0.002	0.002	0.005	0.001	0.007
Q_9_0_A_750	Q_9	Q	9	0	A	750	0	0.006	0.006	0.004	0.011	0.006	0.009	0.011	0.029	0.013	0.017	0.001	0.013	0.005	-0.002	0.006	0.012	0.009	-0.001	0.003	0	0.007	0	0.005	0.006	0.007	0.002	0.001	0.003	0.004	0.002	0.007
Q_9_0_B_590	Q_9	Q	9	0	B	590	0	0.007	-0.004	-0.003	0.005	0.009	0.002	-0.001	0.006	0.018	0.016	-0.003	0.032	0.009	-0.004	0	0.027	0.004	0.007	0.005	0.005	0.019	0.006	0.007	0.002	0.005	0.026	0.013	-0.002	0.055	0.007	0.01
Q_9_0_B_750	Q_9	Q	9	0	B	750	0	0.006	-0.004	-0.003	0.001	0	0.001	-0.001	0.002	0.017	0.011	-0.003	0.027	0.008	-0.003	0	0.021	0.003	0.006	0.004	0.003	0.017	0.005	0.006	0.002	0.005	0.018	0.013	-0.002	0.048	0.006	0.013
Q_9_0_C_590	Q_9	Q	9	0	C	590	0	0.006	0.004	0.009	0.009	0.012	0.009	0.007	0.014	0.007	0.019	0.009	0.019	0.01	-0.004	0.002	0.02	0.04	0.028	-0.004	0.012	0.029	0.01	0.031	0.021	0.005	0.019	0.015	0.01	0.005	0.126	-0.003
Q_9_0_C_750	Q_9	Q	9	0	C	750	0	0.005	0.002	0.007	0.003	0.003	0.006	0.005	0.009	0.004	0.015	0.006	0.012	0.006	-0.006	0.001	0.015	0.031	0.025	-0.006	0.006	0.024	0.007	0.032	0.017	0.002	0.017	0.014	0.007	0.003	0.129	-0.003
Q_10_0_A_590	Q_10	Q	10	0	A	590	0	-0.02	-0.024	-0.016	-0.016	-0.015	-0.018	-0.016	-0.001	-0.02	0.019	-0.017	0	-0.024	-0.025	-0.021	0.009	-0.027	0.021	-0.02	-0.019	-0.028	-0.024	-0.018	-0.021	-0.01	-0.015	-0.023	-0.019	-0.02	-0.016	-0.013
Q_10_0_A_750	Q_10	Q	10	0	A	750	0	-0.019	-0.024	-0.017	-0.02	-0.024	-0.02	-0.016	-0.006	-0.019	0.014	-0.018	-0.005	-0.024	-0.027	-0.022	0.006	-0.027	0.017	-0.021	-0.024	-0.028	-0.024	-0.02	-0.022	-0.01	-0.024	-0.023	-0.019	-0.019	-0.016	-0.014
Q_10_0_B_590	Q_10	Q	10	0	B	590	0	0.004	0.005	0	0.005	0.014	0.003	-0.008	0.015	0.007	0.029	-0.009	0.003	0.021	-0.013	-0.002	0.018	0.008	0.046	-0.008	0.007	0.009	0.007	-0.016	0.001	0.027	0.014	0.003	0.01	0.005	0.004	-0.01
Q_10_0_B_750	Q_10	Q	10	0	B	750	0	-0.01	-0.012	-0.013	-0.012	-0.01	-0.011	-0.022	-0.003	-0.008	0.01	-0.023	-0.012	0.005	-0.028	-0.017	0.002	-0.007	0.028	-0.021	-0.011	-0.006	-0.008	-0.032	-0.012	0.012	-0.007	-0.014	-0.017	-0.009	-0.01	-0.025
Q_10_0_C_590	Q_10	Q	10	0	C	590	0	-0.007	-0.004	-0.003	0.008	0.007	0.001	-0.013	0.14	-0.01	0.02	-0.01	0.008	-0.011	-0.008	-0.004	0.03	-0.007	0.05	0	0.008	-0.017	-0.013	-0.005	0.005	-0.012	-0.008	0.013	0	-0.008	-0.008	0.002
Q_10_0_C_750	Q_10	Q	10	0	C	750	0	-0.005	-0.002	0	0.005	-0.001	0.002	-0.01	0.123	-0.008	0.017	-0.008	0.007	-0.011	-0.008	-0.003	0.031	-0.006	0.047	0.002	0.005	-0.018	-0.012	-0.003	0.006	-0.011	-0.009	0.013	0.002	-0.007	-0.006	0.004
Q_11_0_A_590	Q_11	Q	11	0	A	590	0	-0.012	0.009	-0.012	0.007	0	-0.011	-0.017	0.34	-0.005	0.017	0.077	0.015	-0.007	0	-0.019	0.033	-0.013	0.054	-0.019	0.015	-0.005	-0.003	-0.004	0.003	-0.006	0.004	0.124	-0.012	-0.011	0.003	-0.004
Q_11_0_A_750	Q_11	Q	11	0	A	750	0	-0.012	0.009	-0.011	0.002	-0.009	-0.011	-0.015	0.136	-0.005	0.016	0.088	0.007	-0.007	0	-0.019	0.03	-0.013	0.054	-0.017	0.01	-0.004	-0.005	0.013	0.002	-0.007	0.014	0.149	-0.011	-0.011	0.001	-0.003
Q_11_0_B_590	Q_11	Q	11	0	B	590	0	-0.012	-0.015	-0.003	0.07	0.001	-0.02	-0.005	0.009	-0.008	0	-0.017	-0.01	-0.008	-0.003	-0.006	0.007	-0.014	-0.008	-0.018	-0.008	-0.007	-0.016	-0.016	-0.019	-0.02	0.128	0.002	-0.017	-0.018	-0.016	-0.015
Q_11_0_B_750	Q_11	Q	11	0	B	750	0	-0.01	-0.012	-0.001	0.074	-0.008	-0.016	-0.003	0.006	-0.002	0.005	-0.013	-0.013	-0.005	-0.001	-0.003	0.021	-0.01	-0.006	-0.015	-0.008	-0.005	-0.012	-0.013	-0.015	-0.015	0.132	0.008	-0.013	-0.014	-0.013	-0.011
Q_11_0_C_590	Q_11	Q	11	0	C	590	0	-0.006	-0.006	0.019	0	0.001	-0.006	0	0.188	0.025	0.032	0.006	0.002	-0.003	-0.007	0.002	0.01	0.021	0.01	-0.005	0.014	0.05	0.037	0.006	-0.013	-0.006	-0.006	0.008	-0.003	0.002	-0.002	-0.005
Q_11_0_C_750	Q_11	Q	11	0	C	750	0	-0.007	-0.006	0.017	-0.002	-0.008	-0.006	-0.002	0.164	0.024	0.03	0.006	-0.006	-0.004	-0.008	0.001	0.029	0.02	0.012	-0.005	0.012	0.05	0.038	0.006	-0.011	-0.006	-0.007	0.01	-0.003	0.002	-0.002	-0.005
Q_12_0_A_590	Q_12	Q	12	0	A	590	0	-0.004	0.314	-0.008	0.004	0.005	-0.005	0.003	0.094	-0.007	0.074	-0.001	0.004	-0.001	-0.006	0.516	0.009	-0.005	0.027	0.005	-0.001	-0.007	0.005	0.004	-0.003	-0.006	0.006	-0.008	-0.004	-0.008	0.233	0.098
Q_12_0_A_750	Q_12	Q	12	0	A	750	0	-0.004	0.301	-0.007	0.003	-0.002	-0.005	0.003	0.071	-0.007	0.052	-0.001	0.001	0.001	-0.005	0.512	0.009	-0.004	0.022	0.004	-0.003	-0.007	0.005	0.002	-0.002	-0.008	0	-0.008	-0.003	-0.007	0.239	0.1
Q_12_0_B_590	Q_12	Q	12	0	B	590	0	0.003	0	-0.014	0.006	0.015	0.001	0.009	0.026	0.002	0.001	-0.011	0.089	-0.001	-0.002	0	0.015	0.008	0.055	-0.002	0.004	0.002	0.403	0	0	0.455	0.023	0.004	-0.002	0.006	0.451	-0.003
Q_12_0_B_750	Q_12	Q	12	0	B	750	0	0.004	0.001	-0.013	0.006	0.007	0.002	0.01	0.026	0.003	0.002	-0.01	0.094	0.001	0.001	0.001	0.015	0.01	0.056	0	0.003	0.004	0.407	0.002	0	0.457	0.021	0.005	0	0.007	0.455	-0.001
Q_12_0_C_590	Q_12	Q	12	0	C	590	0	0.007	0	0.058	0.003	0.107	0.008	0.001	0.049	0.015	0	0.004	0.016	0.006	0.01	0.007	0.016	0.453	0.046	0.002	0.009	0.044	0.003	0.347	0.007	0.004	0.043	0.002	0.005	0.006	0.413	-0.009
Q_12_0_C_750	Q_12	Q	12	0	C	750	0	0.007	0.001	0.053	0.003	0.038	0.006	0.002	0.048	0.013	0	0.005	0.011	0.004	0.009	0.006	0.014	0.458	0.044	0.003	0.004	0.042	0.003	0.353	0.006	0.003	0.039	0.001	0.005	0.004	0.408	-0.007
Q_13_0_A_590	Q_13	Q	13	0	A	590	0	-0.005	-0.018	-0.012	0.005	0.002	0.007	-0.005	0.05	0.003	0.008	-0.005	0.034	-0.002	-0.005	-0.01	0.034	-0.004	0.009	-0.008	-0.004	-0.008	-0.006	-0.014	0.009	-0.008	-0.001	-0.007	0	-0.004	0.002	-0.006
Q_13_0_A_750	Q_13	Q	13	0	A	750	0	-0.003	-0.013	-0.009	0.005	-0.005	0.008	-0.004	0.044	0.004	0.009	-0.004	0.001	-0.001	-0.006	-0.009	0.035	-0.003	0.008	-0.006	-0.005	-0.006	-0.005	-0.013	0.013	-0.006	-0.003	-0.006	0.002	-0.001	0.003	-0.004
Q_13_0_B_590	Q_13	Q	13	0	B	590	0	-0.002	0.024	0.013	0.014	0.021	0.011	0.778	0.07	0.017	0.07	0.012	0.02	0.02	0.014	0.015	0.05	0.013	0.068	0.3	0.011	0.014	0.017	0.014	0.007	0.013	0.034	0.003	0.013	0.011	0.012	0.01
Q_13_0_B_750	Q_13	Q	13	0	B	750	0	-0.002	0.021	0.011	0.011	0.01	0.009	0.762	0.058	0.014	0.071	0.009	0.012	0.017	0.01	0.013	0.047	0.01	0.064	0.299	0.006	0.011	0.016	0.012	0.004	0.011	0.029	0.003	0.011	0.009	0.009	0.008
Q_13_0_C_590	Q_13	Q	13	0	C	590	0	0.011	0.012	0.013	0.011	0.023	0.013	0.013	0.02	0.015	0.009	0.008	0.005	0.012	0.008	0.013	0.053	0.014	0.018	0.011	0.017	0.009	0.011	0.017	0	0.004	0.019	0.01	0.01	0.05	0.011	0.009
Q_13_0_C_750	Q_13	Q	13	0	C	750	0	0.005	0.007	0.007	0.004	0.009	0.008	0.007	0.012	0.009	0.003	0.003	-0.005	0.005	0.002	0.007	0.046	0.006	0.014	0.005	0.008	0.002	0.003	0.011	-0.004	-0.002	0.012	0.019	0.005	0.048	0.006	0.003
Q_14_0_A_590	Q_14	Q	14	0	A	590	0	-0.007	-0.025	-0.015	0.056	-0.014	-0.024	-0.016	0.027	-0.02	0	-0.027	0.003	-0.008	-0.009	-0.023	0.02	-0.018	0.12	-0.012	-0.019	-0.005	-0.014	-0.01	-0.022	-0.013	-0.022	-0.019	-0.024	-0.006	-0.011	-0.011
Q_14_0_A_750	Q_14	Q	14	0	A	750	0	-0.006	-0.024	-0.014	0.072	-0.005	-0.023	-0.014	0.04	-0.018	0.002	-0.026	0.011	-0.007	-0.007	-0.021	0.02	-0.017	0.125	-0.01	-0.014	-0.003	-0.012	-0.008	-0.022	-0.012	-0.018	-0.018	-0.025	-0.005	-0.008	-0.01
Q_14_0_B_590	Q_14	Q	14	0	B	590	0	0.009	0.011	0.012	0.014	0.014	0.012	0.001	0.056	0.02	0.04	0.01	0.077	0.017	0.005	0.015	0.06	0.017	0.09	0.011	0.005	0.013	0.012	0.011	0.017	0.014	0.021	0	0.01	0.007	0.013	0.007
Q_14_0_B_750	Q_14	Q	14	0	B	750	0	0.011	0.013	0.013	0.017	0.025	0.014	0.002	0.069	0.022	0.042	0.013	0.078	0.02	0.008	0.018	0.064	0.019	0.093	0.014	0.011	0.016	0.014	0.013	0.016	0.016	0.028	0.002	0.012	0.008	0.015	0.009
Q_14_0_C_590	Q_14	Q	14	0	C	590	0	0.096	0.008	0.005	0.011	0.004	-0.003	0.003	0.155	0.011	0.01	-0.003	0.022	0.005	-0.008	0.008	0.055	0.006	0.011	0.002	0.002	0.003	0.004	0.002	0.004	0.004	0.016	0.011	0.008	0.006	0.38	0.007
Q_14_0_C_750	Q_14	Q	14	0	C	750	0	0.091	0.01	0.006	0.015	0.015	-0.006	0.005	0.184	0.012	0.011	-0.002	0.03	0.007	-0.008	0.01	0.057	0.008	0.012	0.004	0.007	0.006	0.007	0.004	0.006	0.007	0.022	0.013	0.01	0.007	0.376	0.009
Q_15_0_A_590	Q_15	Q	15	0	A	590	0	0.01	0.008	0.011	0.007	0.027	0.007	0.008	0.023	0.017	0.014	-0.002	0.014	0.013	0.012	0.004	0.022	0.005	0.018	0.012	0.01	0.008	0.005	0.009	0.007	0.001	-0.002	0.028	0.009	-0.001	0.011	0.006
Q_15_0_A_750	Q_15	Q	15	0	A	750	0	0.01	0.007	0.011	0.006	0.018	0.007	0.008	0.019	0.016	0.012	0.002	0.006	0.011	0.01	0.003	0.019	0.004	0.016	0.01	0.007	0.007	0.004	0.008	0.008	0.001	-0.003	0.029	0.009	-0.003	0.009	0.006
Q_15_0_B_590	Q_15	Q	15	0	B	590	0	-0.001	0.002	0.014	0.005	0.011	0.005	0.009	0.061	0.008	0.011	0	0.006	0.008	-0.004	0.004	0.015	0.007	0.033	0.002	0.01	0.011	0	0.004	-0.002	0.004	0.007	0.003	0.004	0.007	0.002	0.001
Q_15_0_B_750	Q_15	Q	15	0	B	750	0	-0.001	0.001	0.015	0.004	0.003	0.005	0.009	0.051	0.008	0.012	-0.002	0.002	0.007	-0.004	0.003	0.012	0.006	0.035	0.002	0.005	0.011	0	0.004	-0.002	0.004	0.004	0.002	0.003	0.011	0.001	0.001
Q_15_0_C_590	Q_15	Q	15	0	C	590	0	0.015	-0.001	0.011	0.01	0.019	0.007	0.006	0.01	0.029	-0.006	0.001	0.018	0.023	0.009	0.028	0.012	0.04	0.004	0.001	0.007	0.008	0.012	0.078	0.002	0.002	0.008	0.004	-0.003	0.002	0.003	0.003
Q_15_0_C_750	Q_15	Q	15	0	C	750	0	0.013	-0.003	0.009	0.007	0.01	0.004	0.003	0.004	0.027	-0.007	-0.001	0.011	0.021	0.009	0.028	0.006	0.039	0.003	-0.001	0.001	0.005	0.011	0.063	0	-0.001	0.006	0.002	-0.005	0.001	0.001	0.001
Q_16_0_A_590	Q_16	Q	16	0	A	590	0	0.022	0.018	0.014	0.009	0.032	0.034	0.007	0.02	0.017	0.039	0.004	0.019	0.016	0.013	0.001	0.045	0.012	0.043	0.008	0.008	0.018	0.022	0.011	0.011	0.007	0.024	0.016	-0.002	0.017	0.018	0.025
Q_16_0_A_750	Q_16	Q	16	0	A	750	0	0.018	0.014	0.012	0.005	0.018	0.03	0.004	0.013	0.014	0.035	0.001	0.01	0.013	0.009	-0.002	0.041	0.009	0.037	0.005	0.002	0.014	0.017	0.007	0.009	0.003	0.017	0.012	-0.005	0.014	0.015	0.023
Q_16_0_B_590	Q_16	Q	16	0	B	590	0	0.01	0.01	0.008	0.01	0.024	0.006	0.01	0.018	0.013	0.02	0.002	0.011	0.015	0.002	0.005	0.028	0.009	0.07	-0.001	-0.002	0.005	0.004	0.023	0.003	0.016	0.018	0.003	0.004	0.004	0.003	0.007
Q_16_0_B_750	Q_16	Q	16	0	B	750	0	0.008	0.007	0.008	0.007	0.013	0.007	0.009	0.011	0.012	0.019	0.001	0.003	0.014	0.003	0.004	0.023	0.009	0.068	-0.002	-0.007	0.004	0.004	0.023	0.003	0.016	0.016	0.001	0.004	0.004	0.003	0.006
Q_16_0_C_590	Q_16	Q	16	0	C	590	0	-0.003	-0.003	0.004	0.002	0.006	0.002	0	0.006	0	0.005	-0.005	0.006	-0.005	-0.006	0.001	0.016	0.002	0.029	0.008	0.003	-0.002	-0.003	0.001	-0.001	0.478	0.03	-0.007	-0.003	-0.002	-0.008	-0.002
Q_16_0_C_750	Q_16	Q	16	0	C	750	0	-0.002	-0.003	0.007	0.003	-0.002	0.003	0	0.004	0.002	0.004	-0.004	0	-0.004	-0.006	0.002	0.016	0.002	0.026	0.009	-0.001	-0.001	-0.002	0.004	-0.001	0.492	0.033	-0.005	0	0	-0.006	0
Q_17_0_A_590	Q_17	Q	17	0	A	590	0	0.067	-0.002	-0.009	-0.009	-0.005	0.01	-0.007	0.059	-0.011	-0.002	-0.011	0.018	-0.011	-0.01	-0.001	0.005	0.014	0.009	-0.002	0.01	-0.013	-0.006	-0.005	-0.003	-0.004	0.004	-0.011	-0.01	-0.017	-0.011	-0.009
Q_17_0_A_750	Q_17	Q	17	0	A	750	0	0.092	0.011	0.006	0.002	0.001	0.021	0.007	0.052	0.004	0.011	0.002	0.027	0.003	0.005	0.013	0.017	0.026	0.019	0.014	0.022	0	0.006	0.009	0.012	0.01	0.015	0.002	0.003	-0.004	0.002	0.007
Q_17_0_B_590	Q_17	Q	17	0	B	590	0	0.002	0.003	0.002	0.007	0.014	0.008	0.006	0.026	0.015	0.007	-0.004	0.002	0.005	-0.002	0.004	0.015	0.01	0.036	0.004	0.005	0.007	0.003	0.005	0.004	0.006	0.013	0.013	0.009	0.001	0.001	0.003
Q_17_0_B_750	Q_17	Q	17	0	B	750	0	0.002	0.003	0.002	0.005	0.006	0.008	0.006	0.027	0.015	0.007	-0.003	0.001	0.006	0	0.004	0.013	0.01	0.03	0.005	0.003	0.008	0.003	0.006	0.005	0.006	0.012	0.013	0.009	0.001	0.001	0.004
Q_17_0_C_590	Q_17	Q	17	0	C	590	0	-0.005	0	-0.003	0.005	0.008	0	0.001	0.044	-0.001	-0.005	-0.005	-0.002	-0.003	-0.003	-0.005	0.014	-0.004	0.013	-0.006	0.005	0.002	-0.002	0.143	-0.005	-0.005	0.008	-0.006	-0.001	0.006	0.022	-0.007
Q_17_0_C_750	Q_17	Q	17	0	C	750	0	-0.002	0.003	0	0.005	0.003	0.002	0.002	0.038	0.002	-0.003	-0.004	-0.001	-0.001	-0.001	-0.002	0.013	-0.002	0.013	-0.004	0.002	0.005	0.002	0.148	-0.001	-0.003	0.007	-0.002	0.001	0.01	0.025	-0.003
Q_18_0_A_590	Q_18	Q	18	0	A	590	0	-0.004	-0.014	0.007	-0.004	0.008	-0.003	-0.006	0.012	0	-0.01	-0.009	-0.001	-0.004	-0.004	-0.016	-0.004	-0.007	-0.005	-0.009	0	-0.007	-0.01	-0.009	0.016	-0.01	0.014	-0.007	-0.016	-0.003	-0.019	-0.01
Q_18_0_A_750	Q_18	Q	18	0	A	750	0	-0.004	-0.014	0.008	-0.005	-0.001	-0.005	-0.008	0.009	-0.001	-0.011	-0.01	-0.003	-0.005	-0.005	-0.016	-0.007	-0.007	-0.008	-0.008	-0.002	-0.008	-0.01	-0.01	0.019	-0.012	0.01	-0.007	-0.016	-0.003	-0.018	-0.01
Q_18_0_B_590	Q_18	Q	18	0	B	590	0	0.02	0.012	0.007	0.016	0.024	0.014	0.015	0.032	0.017	0.018	0.011	0.016	0.015	-0.004	0.011	0.028	0.014	0.045	0.009	0.015	0.013	0.012	0.012	0.014	0.012	0.035	0.024	0	0.015	0.016	0.013
Q_18_0_B_750	Q_18	Q	18	0	B	750	0	0.017	0.012	0.007	0.014	0.015	0.013	0.014	0.028	0.015	0.014	0.01	0.013	0.014	-0.003	0.01	0.023	0.014	0.039	0.008	0.012	0.011	0.012	0.011	0.013	0.011	0.026	0.025	0.006	0.014	0.015	0.013
Q_18_0_C_590	Q_18	Q	18	0	C	590	0	0.001	0.011	0.009	0.01	0.012	0.013	0.004	0.036	0.007	0.011	0.056	0.011	0	0.005	-0.011	0.017	-0.001	0.037	0	0.005	-0.007	0.01	0.042	0.299	-0.007	0.023	-0.002	-0.002	0	0.028	0.003
Q_18_0_C_750	Q_18	Q	18	0	C	750	0	-0.001	0.009	0.008	0.005	0.004	0.011	0.003	0.026	0.005	0.009	0.056	0.006	-0.002	0.004	-0.009	0.013	-0.002	0.029	0	0	-0.008	0.01	0.015	0.287	-0.009	0.016	-0.003	-0.002	0.001	0.027	0.003
Q_19_0_A_590	Q_19	Q	19	0	A	590	0	0.013	0.012	0.009	0.012	0.023	0.014	0.139	0.033	0.012	0.014	0.011	0.016	0.008	0.018	0.012	0.018	0.008	0.025	0.009	0.024	0.015	0.012	0.015	0.023	0.008	0.01	0.004	0.012	0.141	0.014	0.01
Q_19_0_A_750	Q_19	Q	19	0	A	750	0	0.01	0.008	0.006	0.007	0.011	0.011	0.137	0.024	0.009	0.009	0.008	0.008	0.005	0.013	0.007	0.012	0.004	0.015	0.005	0.017	0.01	0.006	0.01	0.02	0.004	0.006	0	0.008	0.137	0.01	0.007
Q_19_0_B_590	Q_19	Q	19	0	B	590	0	0.005	0.002	0.011	0.013	0.021	0.008	0.007	0.016	0.01	0.006	0.008	0.012	0.009	0.013	0.02	0.02	0.007	0.03	0.009	0.013	0.008	0.017	0.015	0.005	0.008	0.017	0.019	0.012	0.002	0.006	0.045
Q_19_0_B_750	Q_19	Q	19	0	B	750	0	0.003	-0.001	0.009	0.008	0.01	0.004	0.004	0.01	0.008	0.003	0.006	0.004	0.007	0.011	0.018	0.014	0.005	0.026	0.008	0.007	0.005	0.019	0.012	0.004	0.006	0.015	0.014	0.011	0	0.003	0.043
Q_19_0_C_590	Q_19	Q	19	0	C	590	0	-0.015	-0.001	-0.017	0.008	-0.009	-0.001	-0.013	0.013	0.006	0.001	-0.02	0.004	-0.016	-0.002	-0.015	0.017	0	0.005	-0.018	0.008	-0.017	0	0.011	0	-0.003	0.006	-0.002	0.012	-0.017	-0.005	-0.017
Q_19_0_C_750	Q_19	Q	19	0	C	750	0	-0.016	-0.001	-0.018	0.004	-0.017	-0.001	-0.014	0.007	0.004	-0.001	-0.022	0.001	-0.019	-0.003	-0.017	0.013	-0.001	0.004	-0.021	0.003	-0.02	0	0.005	0	-0.004	0.004	-0.003	0.013	-0.017	-0.004	-0.017
Q_20_0_A_590	Q_20	Q	20	0	A	590	0	-0.016	-0.001	-0.018	0.004	-0.017	-0.001	-0.014	0.007	0.004	-0.001	-0.022	0.001	-0.019	-0.003	-0.017	0.013	-0.001	0.004	-0.021	0.003	-0.02	0	0.005	0	-0.004	0.004	-0.003	0.013	-0.017	-0.004	-0.017
Q_20_0_A_750	Q_20	Q	20	0	A	750	0	-0.005	-0.016	-0.011	0.003	-0.004	-0.018	-0.006	0.006	-0.012	0.001	-0.013	0.001	-0.015	-0.006	-0.01	0.039	-0.02	0.013	-0.009	-0.004	-0.021	-0.009	-0.009	-0.003	-0.017	-0.011	-0.016	-0.006	-0.007	-0.008	-0.006
Q_20_0_B_590	Q_20	Q	20	0	B	590	0	0.009	0.011	0.037	0.004	0.021	0.01	0.015	0.013	0.017	0.032	0.002	0.017	0.014	0.003	0.013	0.062	0.01	0.084	0.061	0.009	0.008	0.013	0.016	0.008	0.01	0.011	0.009	0.008	0.008	0.012	0.009
Q_20_0_B_750	Q_20	Q	20	0	B	750	0	0.008	0.011	0.042	0.004	0.011	0.01	0.013	0.01	0.017	0.032	0.003	0.011	0.014	0.005	0.014	0.06	0.01	0.083	0.061	0.007	0.007	0.013	0.017	0.008	0.011	0.012	0.008	0.008	0.008	0.012	0.01
Q_20_0_C_590	Q_20	Q	20	0	C	590	0	-0.099	-0.096	-0.097	-0.095	-0.09	0.07	-0.1	0.024	-0.103	-0.099	-0.109	-0.095	-0.102	-0.1	-0.098	-0.069	-0.101	-0.08	-0.101	-0.089	-0.099	-0.099	-0.098	0.03	-0.102	-0.096	-0.088	-0.102	-0.094	-0.096	-0.095
Q_20_0_C_750	Q_20	Q	20	0	C	750	0	-0.111	-0.106	-0.109	-0.109	-0.112	0.059	-0.112	-0.004	-0.115	-0.112	-0.12	-0.114	-0.115	-0.113	-0.111	-0.085	-0.114	-0.093	-0.113	-0.107	-0.113	-0.112	-0.11	0.021	-0.115	-0.107	-0.102	-0.114	-0.104	-0.109	-0.108
Q_21_0_A_590	Q_21	Q	21	0	A	590	0	-0.006	-0.011	-0.016	-0.003	0.002	-0.016	-0.013	0.013	-0.012	0.01	-0.02	-0.006	-0.01	-0.018	-0.022	0.022	-0.015	0.113	-0.017	0.02	-0.014	-0.015	-0.023	-0.013	-0.013	-0.006	-0.021	-0.011	-0.005	-0.015	-0.019
Q_21_0_A_750	Q_21	Q	21	0	A	750	0	-0.007	-0.013	-0.017	-0.006	-0.01	-0.017	-0.013	0.007	-0.014	0.006	-0.02	-0.011	-0.012	-0.019	-0.023	0.017	-0.017	0.109	-0.018	0.003	-0.016	-0.018	-0.024	-0.013	-0.015	-0.013	-0.021	-0.012	-0.006	-0.016	-0.02
Q_21_0_B_590	Q_21	Q	21	0	B	590	0	0.007	0.015	0.005	0.009	0.023	0.006	0.013	0.017	0.013	0.041	0.008	0.01	0.005	0.008	0	0.033	0.006	0.083	0.008	0.009	0.003	0.008	0.011	0.005	0.006	0.028	0.006	0.004	0.008	0.007	0.009
Q_21_0_B_750	Q_21	Q	21	0	B	750	0	0.01	-0.004	-0.005	0.004	-0.002	0.004	-0.003	0.005	0.025	-0.001	0.012	-0.002	-0.001	-0.009	-0.003	-0.002	0.091	-0.001	0.038	-0.003	0	0.003	0	-0.003	0.018	-0.002	-0.001	0	-0.001	-0.001	0
Q_21_0_C_590	Q_21	Q	21	0	C	590	0	-0.001	0.001	0	0.002	0.011	-0.002	0.009	0.019	0.003	0.02	0.007	0.005	0	-0.008	0.002	0.043	0	0.016	0.002	0.008	0.003	-0.002	0.016	0.005	0.004	0.01	0.08	0.003	-0.003	-0.001	0
Q_21_0_C_750	Q_21	Q	21	0	C	750	0	0.001	0.003	0.002	0.002	0.002	0.002	0.01	0.017	0.004	0.02	0.01	0.002	0.001	-0.007	0.003	0.043	0	0.016	0.003	0.005	0.004	-0.001	0.019	0.004	0.001	0.01	0.076	0.005	-0.001	0	0.001
Q_22_0_A_590	Q_22	Q	22	0	A	590	0	0.018	0.026	0.013	0.004	0.027	0.02	0.01	0.094	0.032	0.031	0.006	0.041	0.015	0.023	0.017	0.101	0.02	0.057	0.018	0.01	0.011	0.021	0.019	0.022	0.014	0.027	0.105	0.022	0.013	0.234	0.022
Q_22_0_A_750	Q_22	Q	22	0	A	750	0	-0.023	-0.013	-0.028	-0.037	-0.024	-0.022	-0.03	0.043	-0.009	-0.01	-0.034	-0.007	-0.026	-0.019	-0.025	0.058	-0.022	0.018	-0.024	-0.034	-0.03	-0.022	-0.022	-0.017	-0.027	-0.014	0.003	-0.018	-0.027	0.194	-0.019
Q_22_0_B_590	Q_22	Q	22	0	B	590	0	0.007	0.012	0.019	0.004	0.028	0.021	0.023	0.105	0.024	0.033	0.014	0.017	0.023	0.016	0.011	0.023	0.133	0.023	0.043	0.019	0.016	0.017	0.007	0.019	0.02	0.027	0.016	0.017	0.016	0.01	0.016
Q_22_0_B_750	Q_22	Q	22	0	B	750	0	0.005	0.012	-0.005	0.011	0.014	0.015	0.013	0.016	0.026	0.007	0.023	0.016	0.01	0.005	0.004	0.065	0.015	0.124	0.016	0.004	0.013	0.009	0.01	0.015	0.012	0.016	0.019	0.014	0.011	0.009	0.004
Q_22_0_C_590	Q_22	Q	22	0	C	590	0	0.014	0.033	0.018	0.021	0.151	0.013	0.013	0.035	0.018	0.015	0.009	0.018	0.068	0.006	0.005	0.043	0.494	0.043	0.007	0.007	0.011	0.193	0.013	0.016	0.015	0.025	0.024	0.016	0.016	0.032	0.014
Q_22_0_C_750	Q_22	Q	22	0	C	750	0	0.013	0.035	0.016	0.018	0.014	0.011	0.011	0.028	0.016	0.011	0.008	0.009	0.069	0.005	0.004	0.039	0.491	0.044	0.005	0.002	0.009	0.181	0.012	0.014	0.013	0.024	0.021	0.014	0.014	0.029	0.013
Q_23_0_A_590	Q_23	Q	23	0	A	590	0	0.007	0.007	0.015	0	0.012	0.015	0.022	0.017	0.006	0.01	0.007	0.007	0.011	0.009	0.014	0.009	0.007	0.091	0.011	0.017	0.007	0.005	0.009	0.006	-0.002	-0.002	-0.004	0	0.014	0.002	0.002
Q_23_0_A_750	Q_23	Q	23	0	A	750	0	0.006	0.005	0.013	-0.002	0.003	0.012	0.02	0.012	0.005	0.007	0.003	0.004	0.009	0.007	0.011	0.007	0.005	0.08	0.008	0.011	0.003	0.001	0.006	0.005	-0.003	-0.005	-0.006	-0.001	0.014	0	0.001
Q_23_0_B_590	Q_23	Q	23	0	B	590	0	0.003	0.002	0.005	0.009	0.02	0.016	0.482	0.154	0.01	0.001	0.005	0.005	0.008	-0.007	0.007	0.008	0.005	0.042	0.007	0.023	0.252	0.002	0.006	0.046	0.003	0.013	0.029	0.002	0	-0.002	0
Q_23_0_B_750	Q_23	Q	23	0	B	750	0	0.002	0.002	0.004	0.007	0.008	0.015	0.486	0.125	0.009	0	0.003	0.002	0.009	-0.007	0.006	0.006	0.005	0.043	0.007	0.017	0.001	0.002	0.005	0.045	0.003	0.008	0.028	0.001	0	-0.003	0
Q_23_0_C_590	Q_23	Q	23	0	C	590	0	-0.002	0	-0.001	0.006	0.008	0.003	0.002	0.005	-0.001	-0.009	-0.004	0	-0.009	-0.002	-0.002	0.012	-0.002	0.032	-0.001	-0.004	-0.002	0.015	0.015	-0.004	-0.003	0.031	0.032	-0.005	-0.01	-0.004	0.002
Q_23_0_C_750	Q_23	Q	23	0	C	750	0	0.008	0.002	0.001	0.007	0.001	0.004	0.002	0.001	0	-0.007	-0.003	0	-0.008	-0.001	-0.001	0.012	-0.002	0.029	0.001	-0.007	-0.001	0.016	0.017	-0.004	-0.003	0.029	0.033	-0.003	-0.009	-0.001	0.004
Q_24_0_A_590	Q_24	Q	24	0	A	590	0	0.005	0.009	0.01	0.003	0.019	0.007	0.007	0.028	0.011	0.05	0.008	0.018	0.007	0.01	0.006	0.022	0.011	0.038	0.006	0.019	0.008	0.002	0.007	0.01	0.004	0.028	0.036	0.008	0	0.01	0.013
Q_24_0_A_750	Q_24	Q	24	0	A	750	0	0.004	0.007	0.009	0.002	0.01	0.006	0.006	0.012	0.009	0.029	0.007	0.015	0.006	0.008	0.003	0.018	0.009	0.032	0.004	0.013	0.005	0.001	0.007	0.009	0.003	0.019	0.034	0.007	-0.002	0.009	0.012
Q_24_0_B_590	Q_24	Q	24	0	B	590	0	0.008	0.004	0.005	0.009	0.017	0.011	0.007	0.026	0.014	0.042	0.006	0.01	0.007	0.002	0.267	0.019	0.187	0.036	0.879	0.012	0.011	0.471	0.003	0.005	0.003	0.033	0.004	0.007	0.007	0.006	0.003
Q_24_0_B_750	Q_24	Q	24	0	B	750	0	0.006	0.002	0.003	0.007	0.008	0.009	0.005	0.03	0.013	0.025	0.005	0.007	0.006	0.002	0.264	0.015	0.184	0.029	0.865	0.009	0.009	0.485	0.001	0.004	0.004	0.023	0.003	0.005	0.006	0.004	0.002
Q_24_0_C_590	Q_24	Q	24	0	C	590	0	0.005	0.007	0.004	0.01	0.013	0.011	0.007	0.016	0.009	0.025	0.001	0.007	0.006	0.007	0.005	0.057	0.466	0.032	0.005	0.011	0.014	0.006	0.532	0.46	0.007	0.025	0.018	0.012	0.004	0.024	0.005
Q_24_0_C_750	Q_24	Q	24	0	C	750	0	0.006	0.008	0.006	0.01	0.008	0.011	0.006	0.034	0.01	0.016	0	0.006	0.007	0.007	0.006	0.044	0.472	0.029	0.004	0.009	0.014	0.006	0.544	0.436	0.007	0.02	0.017	0.013	0.006	0.027	0.005
R_1_0_A_590	R_1	R	1	0	A	590	0	-0.027	-0.04	-0.009	-0.014	-0.014	-0.037	0.041	0.002	-0.02	-0.022	-0.024	-0.004	-0.019	-0.012	-0.022	0.006	0.006	-0.006	-0.025	-0.014	-0.033	-0.032	-0.026	-0.021	-0.021	-0.02	-0.02	-0.02	-0.034	-0.033	-0.024
R_1_0_A_750	R_1	R	1	0	A	750	0	-0.026	-0.04	-0.007	-0.019	-0.025	-0.037	0.045	-0.005	-0.019	-0.023	-0.024	-0.014	-0.018	-0.012	-0.022	0.002	0.008	-0.007	-0.022	-0.016	-0.034	-0.031	-0.028	-0.021	-0.02	-0.022	-0.019	-0.021	-0.033	-0.034	-0.024
R_1_0_B_590	R_1	R	1	0	B	590	0	-0.023	-0.029	-0.052	-0.036	-0.02	-0.023	-0.054	-0.015	-0.025	-0.017	-0.045	-0.002	-0.032	-0.026	-0.041	-0.018	-0.029	0.106	-0.019	-0.016	-0.005	-0.009	0.029	-0.017	-0.027	-0.007	-0.01	-0.037	-0.029	-0.021	-0.034
R_1_0_B_750	R_1	R	1	0	B	750	0	-0.023	-0.032	-0.056	-0.041	-0.034	-0.026	-0.058	-0.027	-0.03	-0.022	-0.049	-0.027	-0.035	-0.03	-0.047	-0.022	-0.034	0.094	-0.02	-0.022	-0.011	-0.015	0.027	-0.019	-0.032	-0.014	-0.014	-0.04	-0.033	-0.023	-0.037
R_1_0_C_590	R_1	R	1	0	C	590	0	-0.004	-0.001	-0.004	0.018	0	0.008	-0.003	0.022	0.001	0.017	-0.003	0.002	0.014	-0.008	0	0.011	0.072	0.022	0	0.005	0.014	0	0.024	0.002	0	0.005	-0.006	-0.003	-0.005	-0.001	-0.006
R_1_0_C_750	R_1	R	1	0	C	750	0	-0.007	-0.003	-0.009	0.008	-0.015	0.006	-0.009	0.009	-0.001	0.013	-0.009	-0.012	0.012	-0.013	-0.006	0.001	0.069	0.013	-0.006	-0.005	0.012	-0.006	-0.007	-0.004	-0.003	-0.003	-0.011	-0.008	-0.011	-0.008	-0.011
R_2_0_A_590	R_2	R	2	0	A	590	0	0.091	-0.002	0.02	0.006	0.007	0.007	0.001	0.05	-0.002	0.001	0.01	0.012	0.006	0.003	0.005	0.02	0.072	0.008	0.003	0.015	0.006	0.035	0.003	0.007	0.003	-0.002	0.007	0.002	0.011	0.008	0.031
R_2_0_A_750	R_2	R	2	0	A	750	0	0.1	-0.003	0.02	0.002	-0.003	0.005	0	0.038	-0.004	-0.001	0.007	0.003	0.005	0.002	0.002	0.015	0.064	0.005	0.001	0.009	0.003	0.033	0.002	0.002	0.001	-0.004	0.008	0.001	0.007	0.005	0.031
R_2_0_B_590	R_2	R	2	0	B	590	0	-0.001	0.005	-0.001	0.01	0.005	0.007	0.002	0.039	-0.004	0.005	0.004	0.012	0.015	-0.002	0	0.042	0.007	0.105	0.004	0.003	0.006	0.006	0.002	0.023	0.015	0.016	0.009	0.008	0.003	0.007	0.028
R_2_0_B_750	R_2	R	2	0	B	750	0	0	0.005	0.001	0.01	-0.003	0.007	0.003	0.03	-0.003	0.007	0.004	0.005	0.02	0	0.001	0.036	0.008	0.104	0.005	0	0.007	0.007	0.003	0.022	0.008	0.016	0.011	0.008	0.004	0.007	0.028
R_2_0_C_590	R_2	R	2	0	C	590	0	0.005	0.007	0.013	0.012	0.022	0.012	0.009	0.062	0.011	0.007	0.012	0.015	0.007	0.007	0.016	0.021	0.01	0.046	0.194	0.013	0.009	0.082	0.073	0.026	0.008	0.02	0.033	0.011	0.009	0.414	0.01
R_2_0_C_750	R_2	R	2	0	C	750	0	0.006	0.007	0.013	0.01	0.011	0.011	0.009	0.049	0.011	0.007	0.011	0.004	0.006	0.004	0.015	0.017	0.009	0.044	0.16	0.009	0.008	0.077	0.068	0.025	0.007	0.02	0.037	0.011	0.009	0.008	0.01
R_3_0_A_590	R_3	R	3	0	A	590	0	0.062	0.002	0.012	0.005	0.011	-0.001	0.051	0.037	0.01	0.009	0.014	0.035	0.003	0.014	0.012	0.037	0.009	0.007	0.013	0.026	0.56	0.014	0.015	0.028	0.012	0.022	0.015	0.004	0.025	0.008	0.01
R_3_0_A_750	R_3	R	3	0	A	750	0	0.066	0.002	0.011	0.003	0.002	-0.001	0.05	0.028	0.008	0.007	0.014	0.025	0.004	0.012	0.01	0.035	0.008	0.008	0.012	0.024	0.561	0.012	0.014	0.03	0.011	0.019	0.017	0.003	0.024	0.007	0.01
R_3_0_B_590	R_3	R	3	0	B	590	0	0.011	0.008	0.009	0	0.022	0.011	0.013	0.041	0.017	0.013	0.003	0.023	0.017	0.005	0.013	0.019	0.014	0.101	0.011	0.016	0.01	0.01	0.009	0.021	0.012	0.035	0.013	0.01	0.01	0.006	0.008
R_3_0_B_750	R_3	R	3	0	B	750	0	0.011	0.007	0.011	-0.001	0.011	0.01	0.013	0.035	0.016	0.011	0.002	0.013	0.016	0.006	0.012	0.018	0.013	0.099	0.011	0.012	0.01	0.01	0.009	0.02	0.011	0.034	0.014	0.009	0.009	0.006	0.007
R_3_0_C_590	R_3	R	3	0	C	590	0	0.003	0.014	0.013	0.01	0.023	-0.004	0.01	0.025	0.016	0.004	0.01	0.022	0.012	0.019	0.007	0.027	0.015	0.023	0.013	0.014	0.022	0.011	0.065	0.008	0.003	0.019	0.008	0.008	0.085	0.022	0.006
R_3_0_C_750	R_3	R	3	0	C	750	0	0.005	0.016	0.015	0.009	0.012	-0.005	0.009	0.019	0.015	0.003	0.009	0.012	0.011	0.021	0.007	0.023	0.014	0.021	0.011	0.009	0.021	0.012	0.065	0.008	0.003	0.018	0.01	0.008	0.087	0.02	0.007
R_4_0_A_590	R_4	R	4	0	A	590	0	0.08	0.006	0.023	0.01	0.007	0.014	0.004	0.04	0.008	0.035	0.012	0.032	0	0.016	-0.007	0.017	0.019	0.042	0.028	0.008	0.003	0	0.002	0.038	0.013	0.136	0	0.017	0.044	0.008	0.01
R_4_0_A_750	R_4	R	4	0	A	750	0	0.084	0.004	0.027	0.007	-0.003	0.011	0.005	0.031	0.007	0.044	0.011	0.02	0.001	0.019	-0.008	0.014	0.017	0.038	0.03	0.003	0.001	-0.002	0	0.037	0.01	0.125	0	0.015	0.037	0.005	0.009
R_4_0_B_590	R_4	R	4	0	B	590	0	0.007	0.012	0.02	0.012	0.029	0.011	0.01	0.055	0.006	0.018	0.032	0.025	0.017	0.011	0.017	0.034	0.02	0.135	0.017	0.019	0.07	0.016	0.014	0.022	0.053	0.03	0.012	0.026	0.008	0.014	0.013
R_4_0_B_750	R_4	R	4	0	B	750	0	0.006	0.01	0.016	0.01	0.018	0.011	0.008	0.04	0.006	0.016	0.03	0.017	0.021	0.01	0.016	0.028	0.018	0.134	0.016	0.014	0.067	0.015	0.012	0.021	0.052	0.029	0.009	0.024	0.006	0.012	0.012
R_4_0_C_590	R_4	R	4	0	C	590	0	-0.01	0.006	0.002	-0.004	0.008	-0.016	-0.007	0.015	0.014	-0.011	-0.005	0.042	-0.009	0.018	0.037	0.025	0.052	0.024	-0.014	0.005	0.035	0.01	0.136	0.002	-0.005	0.023	0.233	0.002	-0.015	0	-0.006
R_4_0_C_750	R_4	R	4	0	C	750	0	-0.007	0.012	0.005	-0.003	0	-0.013	-0.004	0.009	0.02	-0.01	-0.003	0.031	-0.006	0.024	0.036	0.026	0.056	0.024	-0.012	0.002	0.042	0.013	0.123	0.008	-0.003	0.026	0.23	0.003	-0.012	0.004	-0.003
R_5_0_A_590	R_5	R	5	0	A	590	0	0.074	0.009	0.006	0.008	0.016	0.012	0.034	0.116	0.016	0.009	0.007	0.062	0.022	0.03	0.016	0.023	0.024	0.073	0.009	0.054	0.007	0.009	0.02	0.066	0.006	0.014	0.033	0.02	0.006	0.01	0.024
R_5_0_A_750	R_5	R	5	0	A	750	0	0.08	0.006	0.006	0.005	0.004	0.009	0.031	0.096	0.013	0.007	0.009	0.048	0.013	0.024	0.013	0.018	0.019	0.064	0.007	0.039	0.005	0.006	0.017	0.065	0.003	0.01	0.031	0.016	0.005	0.007	0.021
R_5_0_B_590	R_5	R	5	0	B	590	0	0.036	0.004	0.014	0.03	0.02	0.015	0.013	0.051	0.011	0.013	0.007	0.028	0.026	0.003	0.018	0.025	0.015	0.086	0.015	0.009	0.006	0.014	0.02	-0.003	0.103	0.043	0.024	0.009	0.008	0.008	0.01
R_5_0_B_750	R_5	R	5	0	B	750	0	0.036	0.005	0.013	0.03	0.01	0.015	0.013	0.039	0.011	0.013	0.007	0.017	0.025	0.004	0.018	0.018	0.016	0.087	0.015	0.004	0.006	0.018	0.019	-0.005	0.106	0.042	0.02	0.009	0.01	0.008	0.01
R_5_0_C_590	R_5	R	5	0	C	590	0	0.037	0.006	0.005	0.007	0.044	-0.003	0.004	0.043	0.009	0.015	0.009	0.033	0.02	0.011	0.007	0.026	0.014	0.052	0.013	0.041	0.009	0.011	0.038	0.008	0.008	0.03	0.016	0.009	0.005	0.008	0.003
R_5_0_C_750	R_5	R	5	0	C	750	0	0.035	0.007	0.007	0.013	0.032	-0.002	0.004	0.034	0.01	0.013	0.009	0.024	0.02	0.01	0.006	0.021	0.013	0.048	0.011	0.036	0.009	0.01	0.032	0.008	0.007	0.03	0.017	0.008	0.006	0.008	0.003
R_6_0_A_590	R_6	R	6	0	A	590	0	0.07	0.021	0.005	0.009	0.015	-0.002	0.005	0.051	0.053	0.017	-0.003	0.015	0.007	0.009	0.005	0.02	0.006	0.024	0.007	0.08	0.003	0.005	0.003	0.037	0.043	0.023	0.009	0.015	0.038	0.01	0.007
R_6_0_A_750	R_6	R	6	0	A	750	0	0.077	0.022	0.006	0.008	0.007	-0.002	0.006	0.045	0.053	0.015	-0.002	0.008	0.01	0.011	0.005	0.018	0.006	0.021	0.007	0.072	0.002	0.005	0.003	0.034	0.042	0.021	0.008	0.01	0.037	0.01	0.007
R_6_0_B_590	R_6	R	6	0	B	590	0	0.013	0.011	-0.012	0.009	0.017	0.04	-0.013	0.029	0.015	0.014	-0.004	0.026	0.013	-0.001	-0.012	0.013	0.025	0.09	0.101	0.013	0.076	0.015	0.02	0.009	0.011	0.036	0.025	0.008	0.011	0.009	-0.001
R_6_0_B_750	R_6	R	6	0	B	750	0	0.007	0.008	-0.013	0.009	0.007	0.038	-0.015	0.02	0.014	0.012	-0.006	0.013	0.011	-0.001	-0.015	0.008	0.022	0.088	0.107	0.007	0.069	0.013	0.016	0.007	0.009	0.025	0.024	0.007	0.01	0.008	-0.003
R_6_0_C_590	R_6	R	6	0	C	590	0	-0.01	0.02	-0.022	-0.018	-0.013	-0.023	0.001	0.103	-0.007	-0.021	-0.023	-0.015	-0.021	-0.018	0.018	0.007	-0.005	0.008	0.065	-0.023	-0.02	-0.018	0.302	0.002	-0.022	-0.002	-0.016	-0.018	-0.019	-0.012	0.125
R_6_0_C_750	R_6	R	6	0	C	750	0	-0.008	0.018	-0.02	-0.018	-0.019	-0.021	0.003	0.088	-0.007	-0.019	-0.021	-0.021	-0.021	-0.018	0.016	0.005	-0.006	0.005	-0.006	-0.024	-0.019	-0.017	0.298	0.004	-0.021	-0.001	-0.014	-0.016	-0.017	-0.012	0.129
R_7_0_A_590	R_7	R	7	0	A	590	0	0.04	0	0.009	0.001	0.006	0.008	0.021	0.047	0.001	0.022	0.012	0.017	0.011	0.014	0.01	0.025	0.008	0.033	0.012	0.017	0.015	0.005	0.007	0.012	0.006	0.035	0.006	0.018	0.007	0.492	0.005
R_7_0_A_750	R_7	R	7	0	A	750	0	0	-0.005	0.004	-0.009	-0.004	-0.009	0.06	0.011	0.005	0.012	-0.002	0.006	-0.001	0.046	0.019	0.004	0.001	0.015	-0.002	0.014	-0.011	-0.009	0.006	0.042	0.017	-0.009	0.005	-0.011	0.019	0.017	-0.002
R_7_0_B_590	R_7	R	7	0	B	590	0	0.008	0.008	0.007	0.013	0.024	0.014	0.008	0.156	0.02	0.028	0.015	0.017	0.017	0.01	0.007	0.023	0.009	0.076	0.02	0.01	0.033	0.013	0.027	0.009	0.015	0.028	0.014	0.081	0.014	0.012	0.01
R_7_0_B_750	R_7	R	7	0	B	750	0	-0.001	-0.002	-0.007	0.015	0.012	-0.007	-0.006	0.054	0.013	0.018	0.008	0.01	0.008	0.005	-0.002	0.02	0.004	0.066	-0.007	-0.004	0.001	0.004	-0.004	0.006	0.005	0.005	-0.002	0.007	0.013	0.014	0.003
R_7_0_C_590	R_7	R	7	0	C	590	0	0.003	0.002	-0.005	0.012	0.013	0.006	0.009	0.082	0.02	0.01	-0.006	0.012	0.005	0.006	0.003	0.023	0.006	0.024	0.005	0.022	-0.001	0.005	0.095	0.019	0.024	0.021	0.025	0.003	0.006	0.282	0.01
R_7_0_C_750	R_7	R	7	0	C	750	0	-0.004	0.007	-0.008	-0.004	-0.007	0.005	-0.015	0.023	-0.007	-0.005	-0.007	-0.013	-0.006	0.061	-0.006	0.013	-0.005	0.03	-0.007	-0.007	-0.004	0.143	0.112	-0.005	-0.003	0.09	-0.001	-0.003	-0.015	0.044	0.032
R_8_0_A_590	R_8	R	8	0	A	590	0	0	-0.005	0.004	-0.007	0.004	-0.01	0.06	0.017	0.005	0.013	-0.002	0.011	-0.003	0.051	0.019	0.005	0	0.017	-0.002	0.015	-0.011	-0.009	0.006	0.037	0.013	-0.008	0.003	-0.012	0.019	0.018	-0.003
R_8_0_A_750	R_8	R	8	0	A	750	0	0	-0.005	0.004	-0.009	-0.004	-0.009	0.06	0.011	0.005	0.012	-0.002	0.006	-0.001	0.046	0.019	0.004	0.001	0.015	-0.002	0.014	-0.011	-0.009	0.006	0.042	0.017	-0.009	0.005	-0.011	0.019	0.017	-0.002
R_8_0_B_590	R_8	R	8	0	B	590	0	-0.002	-0.002	-0.006	0.017	0.023	-0.007	-0.005	0.066	0.015	0.01	0.009	0.016	0.01	0.007	-0.001	0.024	0.005	0.067	-0.006	0.001	0.003	0.004	-0.002	0.008	0.007	0.009	-0.001	0.008	0.016	0.015	0.005
R_8_0_B_750	R_8	R	8	0	B	750	0	-0.001	-0.002	-0.007	0.015	0.012	-0.007	-0.006	0.054	0.013	0.018	0.008	0.01	0.008	0.005	-0.002	0.02	0.004	0.066	-0.007	-0.004	0.001	0.004	-0.004	0.006	0.005	0.005	-0.002	0.007	0.013	0.014	0.003
R_8_0_C_590	R_8	R	8	0	C	590	0	-0.003	0.008	-0.009	-0.001	0.004	0.007	-0.017	0.031	-0.007	-0.004	-0.007	-0.008	-0.004	0.06	-0.005	0.017	-0.004	0.037	-0.007	-0.004	-0.004	0.151	0.074	-0.004	-0.002	0.087	-0.001	-0.002	-0.015	0.043	0.035
R_8_0_C_750	R_8	R	8	0	C	750	0	-0.004	0.007	-0.008	-0.004	-0.007	0.005	-0.015	0.023	-0.007	-0.005	-0.007	-0.013	-0.006	0.061	-0.006	0.013	-0.005	0.03	-0.007	-0.007	-0.004	0.143	0.112	-0.005	-0.003	0.09	-0.001	-0.003	-0.015	0.044	0.032
R_9_0_A_590	R_9	R	9	0	A	590	0	0.022	0.005	0.008	-0.004	0.006	-0.002	0.004	0.043	0.003	0.015	0.017	0.015	0.002	-0.002	0.012	0.009	-0.003	0.076	0.006	0.003	-0.003	0.008	-0.001	0.033	0.001	0.023	-0.003	0.005	0.007	0.01	0.002
R_9_0_A_750	R_9	R	9	0	A	750	0	0.026	0.006	0.009	-0.003	-0.001	0.103	0.004	0.033	0.003	0.014	0.007	0.008	0.001	-0.003	0.012	0.008	-0.003	0.069	0.005	-0.001	-0.003	0.007	0	0.033	0.002	0.022	-0.003	0.004	0.033	0.009	0.002
R_9_0_B_590	R_9	R	9	0	B	590	0	0.004	0.012	-0.01	0.009	0.012	0.001	0.004	0.062	0.006	0.018	-0.006	0.013	0.008	-0.001	-0.003	0.024	0.005	-0.005	0.002	0	0.004	0.002	-0.004	0.002	0.007	0.005	0.003	0.007	0.006	0.002	0.004
R_9_0_B_750	R_9	R	9	0	B	750	0	0.003	0.016	-0.007	0.008	0.004	0.002	0.004	0.051	0.006	0.018	-0.005	0.008	0.009	0	-0.002	0.024	0.006	-0.003	0.002	-0.003	0.005	0.004	-0.003	0.003	0.007	0.006	0.005	0.007	0.007	0.003	0.006
R_9_0_C_590	R_9	R	9	0	C	590	0	0	0.053	0.013	0.016	0.013	0.045	0.007	0.077	0.006	0.095	0.005	0.022	0	0.114	0.032	0.03	0.016	0.03	0.031	0.016	0.009	0.009	0.234	0.012	0.009	0.021	0.023	0.012	0.047	0.011	0.027
R_9_0_C_750	R_9	R	9	0	C	750	0	-0.001	0.047	0.014	0.013	0.002	0.043	0.006	0.058	0.006	0.092	0.004	0.013	-0.001	0.045	0.03	0.027	0.015	0.026	0.029	0.011	0.008	0.008	0.231	0.011	0.007	0.019	0.02	0.011	0.046	0.011	0.027
R_10_0_A_590	R_10	R	10	0	A	590	0	0.012	0.002	-0.003	0.002	0.011	-0.002	-0.001	0.089	0.001	0.019	-0.006	0.013	0	-0.006	-0.01	0.022	-0.001	0.085	-0.008	0.001	-0.01	0.001	-0.006	0.008	-0.006	0.004	0	-0.003	0.001	0.001	0.001
R_10_0_A_750	R_10	R	10	0	A	750	0	0.013	-0.001	-0.004	0	0	-0.003	-0.003	0.069	-0.001	0.016	-0.008	0.004	-0.002	-0.009	-0.012	0.019	-0.004	0.077	-0.01	-0.005	-0.012	-0.002	-0.008	0.007	-0.008	0.001	-0.003	-0.003	-0.002	-0.001	-0.001
R_10_0_B_590	R_10	R	10	0	B	590	0	0.032	0.026	0.01	-0.003	0.022	0.009	0.015	0.024	0.01	0.016	0.009	0.017	0.008	0.001	-0.001	0.024	0.015	0.096	0.013	0.007	0.028	0.007	0.01	0.047	0.007	0.02	0.014	0.009	0.011	0.008	0.006
R_10_0_B_750	R_10	R	10	0	B	750	0	0.033	0.021	0.01	-0.002	0.012	0.008	0.015	0.018	0.01	0.014	0.009	0.011	0.009	0.001	0	0.021	0.016	0.095	0.011	0.003	0.028	0.008	0.01	0.047	0.007	0.019	0.014	0.01	0.012	0.009	0.006
R_10_0_C_590	R_10	R	10	0	C	590	0	-0.002	-0.008	0.004	-0.006	-0.002	-0.006	0.168	0.003	-0.015	0.013	0.016	-0.005	-0.017	-0.014	-0.006	0.011	-0.01	0.021	-0.01	-0.003	-0.01	-0.01	-0.012	0.016	-0.002	0.02	-0.013	-0.002	-0.009	0.004	0.006
R_10_0_C_750	R_10	R	10	0	C	750	0	-0.003	-0.008	0.004	-0.007	-0.011	-0.006	0.168	-0.002	-0.015	0.012	0.015	-0.011	-0.017	-0.016	-0.007	0.008	-0.01	0.013	-0.01	-0.006	-0.01	-0.01	-0.006	0.016	-0.003	0.02	-0.013	-0.003	-0.01	0.002	0.008
R_11_0_A_590	R_11	R	11	0	A	590	0	0.022	-0.004	-0.014	-0.006	0.016	0.001	-0.012	0.022	0.003	0.008	-0.007	0.028	0.004	0.006	0.012	0.029	0.003	0.027	-0.003	0.026	-0.002	0.013	-0.001	0	0.002	0	0.008	-0.001	0.003	0	0.008
R_11_0_A_750	R_11	R	11	0	A	750	0	0.025	-0.004	-0.013	-0.006	0.005	-0.001	-0.014	0.017	0.002	0.005	-0.009	0.02	0.005	0.005	0.021	0.028	0.002	0.022	-0.004	0.026	-0.003	0.012	-0.002	0	0.001	-0.006	0.01	0	0.002	0	0.006
R_11_0_B_590	R_11	R	11	0	B	590	0	0.011	0.018	0.039	-0.003	0.007	0.01	-0.005	0.046	0.003	0.025	0.002	0.027	0.006	0.003	-0.004	0.021	0.046	0.008	0.008	0.009	0.016	0.019	0.011	0.021	0.035	0.009	0.012	0.027	0.035	0.102	0.065
R_11_0_B_750	R_11	R	11	0	B	750	0	0.009	0.015	0.053	-0.004	-0.003	0.008	-0.006	0.09	0.003	0.025	0.001	0.019	0.007	0.002	-0.004	0.016	0.048	0.006	0.007	0.004	0.016	0.02	0.01	0.019	0.036	0.008	0.012	0.026	0.036	0.104	0.077
R_11_0_C_590	R_11	R	11	0	C	590	0	0.011	0.02	0.029	-0.003	0.026	0.025	0.009	0.145	0.101	0.019	0.005	0.014	0.079	0.012	0.011	0.067	0.016	0.008	0.024	0.011	0.011	0.006	0.07	0.026	0.038	0.029	0.049	0.052	0.038	0.004	0.027
R_11_0_C_750	R_11	R	11	0	C	750	0	0.011	0.02	0.031	-0.002	0.016	0.024	0.009	0.121	0.108	0.018	0.006	0.008	0.072	0.011	0.01	0.067	0.015	0.008	0.022	0.009	0.011	0.006	0.066	0.028	0.041	0.028	0.069	0.051	0.04	0.005	0.016
R_12_0_A_590	R_12	R	12	0	A	590	0	0.029	-0.008	-0.01	-0.003	0.005	-0.001	-0.003	0.032	0.007	0.017	0	0.004	-0.013	-0.003	-0.016	0.011	-0.012	0.158	0.01	0.004	0.007	-0.009	-0.011	-0.006	-0.013	0.01	0.023	-0.003	0.001	-0.001	0.09
R_12_0_A_750	R_12	R	12	0	A	750	0	0.031	-0.009	-0.01	-0.006	-0.006	-0.003	-0.005	0.023	0.004	0.014	-0.001	-0.003	-0.013	-0.005	-0.017	0.008	-0.014	0.149	0.007	-0.002	0.004	-0.012	-0.013	-0.005	-0.015	0.003	0.006	-0.002	-0.001	-0.004	0.09
R_12_0_B_590	R_12	R	12	0	B	590	0	0.01	0.01	0.028	0.01	0.021	0.014	0.012	0.034	0.019	0.025	-0.002	0.026	0.013	0.002	0.048	0.049	0.014	0.069	0.019	0.006	0.011	0.042	0.009	0.047	0.015	0.027	0.008	0.089	0.013	0.035	0.007
R_12_0_B_750	R_12	R	12	0	B	750	0	0.007	0.007	0.025	0.007	0.008	0.015	0.009	0.026	0.015	0.021	-0.003	0.018	0.01	0.001	0.048	0.044	0.012	0.065	0.049	-0.001	0.009	0.04	0.006	0.043	0.012	0.021	0.005	0.083	0.01	0.032	0.005
R_12_0_C_590	R_12	R	12	0	C	590	0	0.007	0	-0.013	-0.015	0	-0.006	0.413	0.023	0.009	0.007	-0.022	0.003	-0.009	-0.018	0.39	0.002	-0.017	0.034	-0.01	0.002	-0.009	0.006	0.131	0.057	-0.013	-0.008	-0.007	-0.011	-0.013	0.058	0.26
R_12_0_C_750	R_12	R	12	0	C	750	0	0.009	-0.001	-0.012	-0.007	-0.01	-0.007	0.451	0.024	0.008	0.007	-0.02	-0.005	-0.01	-0.018	0.396	0	-0.017	0.033	-0.011	-0.004	-0.011	0.004	0.126	0.053	-0.014	-0.01	-0.008	-0.011	-0.013	0.057	0.249
R_13_0_A_590	R_13	R	13	0	A	590	0	0.007	-0.02	-0.024	-0.01	0.009	-0.022	-0.024	0.013	-0.021	0.002	-0.019	-0.006	-0.022	-0.023	-0.025	0.011	-0.019	0.057	-0.019	-0.015	-0.023	-0.018	-0.023	-0.009	-0.019	-0.008	-0.024	-0.019	-0.021	-0.022	-0.02
R_13_0_A_750	R_13	R	13	0	A	750	0	0.007	-0.02	-0.024	-0.012	-0.002	-0.022	-0.024	0.023	-0.022	-0.002	-0.02	-0.011	-0.022	-0.024	-0.027	0.009	-0.019	0.052	-0.019	-0.019	-0.024	-0.02	-0.024	-0.007	-0.018	-0.013	-0.024	-0.018	-0.02	-0.023	-0.02
R_13_0_B_590	R_13	R	13	0	B	590	0	-0.007	0	-0.002	0.001	0.009	-0.003	0.014	0.032	-0.004	0.011	0	0.021	0.023	-0.003	0.001	0.022	0.006	0.103	-0.001	0.001	0.006	0.002	-0.003	0.03	0.037	0.073	0.014	0.021	0.013	0.046	0.019
R_13_0_B_750	R_13	R	13	0	B	750	0	-0.007	0	-0.001	0	-0.002	-0.001	0.015	0.026	-0.002	0.01	-0.001	0.015	0.025	-0.001	0.001	0.021	0.008	0.101	0.001	-0.001	0.007	0.004	-0.002	0.031	0.039	0.073	0.014	0.021	0.016	0.049	0.023
R_13_0_C_590	R_13	R	13	0	C	590	0	0.009	-0.01	-0.002	-0.007	0.024	-0.011	-0.005	0.062	0.003	0.033	-0.005	0.007	-0.002	-0.011	0.001	0.018	-0.001	0.07	-0.009	-0.006	-0.012	0	-0.009	0.055	-0.013	0.026	0.001	0.012	-0.006	0.037	0.011
R_13_0_C_750	R_13	R	13	0	C	750	0	0.007	-0.01	-0.003	-0.009	0.012	-0.011	-0.006	0.049	0.002	0.03	-0.006	0	-0.003	-0.011	0.001	0.016	-0.002	0.071	-0.009	-0.01	-0.013	0	-0.005	0.063	-0.014	0.025	0.001	0.015	-0.006	0.041	0.013
R_14_0_A_590	R_14	R	14	0	A	590	0	0.008	-0.003	0.004	0.044	0.015	-0.001	0.007	0.097	0.013	0.024	0	0.02	-0.001	-0.002	-0.005	0.01	-0.005	0.03	0.009	0.007	-0.003	0.012	-0.002	0.005	-0.005	0.015	-0.005	0.003	-0.001	0.029	0.005
R_14_0_A_750	R_14	R	14	0	A	750	0	0.008	-0.004	0.003	0.041	0.004	-0.001	0.006	0.083	0.009	0.023	0	0.015	-0.001	-0.003	-0.005	0.008	-0.006	0.026	0.009	0.003	-0.003	0.01	-0.001	0.008	-0.005	0.014	-0.004	0.005	-0.001	0.03	0.006
R_14_0_B_590	R_14	R	14	0	B	590	0	0	-0.001	0	-0.008	0.023	-0.003	-0.003	0.063	0.004	0.054	-0.012	0.004	-0.002	-0.007	-0.012	0.01	-0.007	-0.001	-0.017	-0.006	0.009	-0.01	-0.016	-0.012	0.028	0.04	-0.006	-0.009	0.015	-0.005	-0.004
R_14_0_B_750	R_14	R	14	0	B	750	0	-0.003	-0.004	-0.002	-0.011	0.008	-0.004	-0.005	0.047	0.004	0.053	-0.013	-0.002	0	-0.009	-0.013	0.008	-0.007	-0.002	-0.017	-0.011	0.009	-0.01	-0.016	-0.013	0.011	0.039	-0.007	-0.01	0.017	-0.006	-0.005
R_14_0_C_590	R_14	R	14	0	C	590	0	0	-0.001	0.001	0.014	0.019	0	0.001	0.045	-0.001	0.009	0.008	0.019	0	0.007	0.017	0.018	0.009	0.016	-0.003	0.022	-0.003	0.03	0.006	0.019	0.009	0.041	0	0.008	0.005	0.033	-0.006
R_14_0_C_750	R_14	R	14	0	C	750	0	0.002	-0.001	0.001	0.011	0.007	0	0	0.038	0	0.007	0.008	0.012	-0.001	0.005	0.016	0.014	0.007	0.015	-0.004	0.016	-0.004	0.03	0.007	0.018	0.007	0.04	0	0.009	0.005	0.035	-0.005
R_15_0_A_590	R_15	R	15	0	A	590	0	0.002	0.022	0.022	0.002	0.016	-0.01	0.004	0.034	-0.003	0.024	0.002	0.02	-0.006	0.005	-0.005	0.009	-0.009	0.048	-0.006	0.009	-0.001	0.005	-0.007	0.002	0.02	0.009	-0.002	0	0.017	-0.003	-0.006
R_15_0_A_750	R_15	R	15	0	A	750	0	0	0.021	0.017	-0.001	0.002	-0.011	0	0.023	-0.005	0.019	-0.001	0.012	-0.008	0.002	-0.008	0.007	-0.01	0.045	-0.007	0.003	-0.001	0.002	-0.007	0.002	0.021	0.005	-0.001	0	0.018	-0.005	-0.006
R_15_0_B_590	R_15	R	15	0	B	590	0	0.005	0.009	0.015	-0.001	0.014	0.006	-0.004	0.058	0.034	0.027	-0.005	0.018	0.033	0	-0.005	0.029	0.017	0.018	-0.007	0.001	0.011	0.009	0.01	0.008	0	0.033	0.007	0.02	0.028	0.016	-0.008
R_15_0_B_750	R_15	R	15	0	B	750	0	0.003	0.01	0.009	-0.004	0.002	0.004	-0.004	0.048	0.033	0.027	-0.005	0.011	0.031	0	-0.004	0.027	0.017	0.016	-0.006	-0.003	0.011	0.009	0.009	0.01	0.002	0.032	0.007	0.019	0.027	0.015	-0.006
R_15_0_C_590	R_15	R	15	0	C	590	0	0.021	0.017	0.007	0.017	0.033	0.01	0.007	0.03	0.002	0.08	0.003	0.011	0.009	0.008	0.013	0.016	0.031	0.023	0.001	-0.003	0.007	0.002	0.014	-0.002	0.066	0.005	0.005	0.029	0.003	0.038	0.005
R_15_0_C_750	R_15	R	15	0	C	750	0	0.018	0.014	0.006	0.013	0.02	0.008	0.006	0.022	0.002	0.032	0.003	0.002	0.008	0.006	0.012	0.012	0.029	0.021	0.001	-0.008	0.006	0.001	0.013	0	0.069	0.001	0.004	0.032	0.002	0.04	0.005
R_16_0_A_590	R_16	R	16	0	A	590	0	0.02	-0.002	-0.003	0.004	0.014	0.011	-0.001	0.141	0.034	0.022	0.007	0.017	-0.003	-0.001	0.015	0.019	-0.006	0.034	0.014	0.005	0.003	0.026	0.021	0.012	0	0.003	0.005	0.009	-0.005	0.007	0.014
R_16_0_A_750	R_16	R	16	0	A	750	0	0.022	-0.003	-0.004	0.002	0.004	0.011	-0.002	0.155	0.033	0.019	0.006	0.01	-0.004	-0.003	0.012	0.017	-0.007	0.034	0.012	0.001	0.001	0.026	0.018	0.014	-0.001	0.001	0.004	0.01	-0.005	0.006	0.013
R_16_0_B_590	R_16	R	16	0	B	590	0	-0.011	0.061	-0.012	-0.007	-0.004	0.055	0.031	0.027	0.006	-0.001	-0.008	0.005	0.008	-0.006	-0.003	0.023	0.004	0.054	0	0.008	0.003	-0.003	0.003	-0.007	0.01	0.014	-0.006	0.003	-0.007	-0.011	0.005
R_16_0_B_750	R_16	R	16	0	B	750	0	-0.012	0.058	-0.013	-0.009	-0.014	0.054	0.032	0.022	0.004	-0.003	-0.009	-0.001	0.007	-0.007	-0.005	0.021	0.003	0.054	-0.002	0.002	0.002	-0.003	0.002	-0.007	0.009	0.013	-0.007	0.003	-0.007	-0.01	0.006
R_16_0_C_590	R_16	R	16	0	C	590	0	-0.005	0	0.002	0.011	0.008	0	0.009	0.197	-0.001	0.014	0.001	0.023	-0.001	-0.001	0.014	0.028	0.004	0.049	-0.001	0.02	-0.004	0.003	0.094	0.009	0.017	0.013	0.008	0.034	0.002	0.024	-0.001
R_16_0_C_750	R_16	R	16	0	C	750	0	-0.004	0	0.002	0.01	-0.001	0.001	0.01	0.165	0	0.013	0.002	0.017	-0.001	-0.001	0.014	0.025	0.003	0.044	0	0.016	-0.004	0.002	0.092	0.009	0.016	0.013	0.009	0.034	0.003	0.024	0
R_17_0_A_590	R_17	R	17	0	A	590	0	-0.001	0.001	0.019	0.031	0.009	0.015	0.027	0.072	-0.001	0.01	-0.002	0.022	0.003	0.007	-0.004	0.016	-0.008	0.025	0.02	0.035	0.001	0.01	0.002	0.009	0.023	-0.002	0.001	-0.005	-0.005	0.073	0.01
R_17_0_A_750	R_17	R	17	0	A	750	0	0	0.001	0.017	0.031	-0.001	0.014	0.026	0.057	-0.001	0.008	-0.002	0.016	0.003	0.005	-0.005	0.013	-0.008	0.025	0.022	0.035	0	0.009	0.001	0.009	0.022	-0.004	0.002	-0.004	-0.004	0.072	0.009
R_17_0_B_590	R_17	R	17	0	B	590	0	0.054	-0.004	0.027	0.004	0.012	0.014	0.03	0.031	0.015	0.018	0.01	0.023	0.014	0.006	0.001	0.035	0.013	0.062	0.012	0.001	0.018	0.022	0.01	0.012	0.015	0.022	0.002	0.011	0.029	0.074	0.005
R_17_0_B_750	R_17	R	17	0	B	750	0	0.051	-0.004	0.028	0.003	0.003	0.015	0.031	0.024	0.015	0.017	0.009	0.016	0.017	0.007	0.001	0.033	0.014	0.064	0.012	-0.002	0.017	0.022	0.011	0.012	0.015	0.021	0.003	0.011	0.03	0.077	0.005
R_17_0_C_590	R_17	R	17	0	C	590	0	0.065	0.042	0.013	-0.004	0.031	0.032	-0.006	0.054	0.041	0.036	0.041	0.002	0.02	0.012	0.023	0.048	-0.01	0.006	-0.004	0.006	-0.018	0.028	-0.014	-0.01	-0.013	0.027	0.006	-0.009	-0.004	0.036	-0.003
R_17_0_C_750	R_17	R	17	0	C	750	0	0.059	0.038	0.015	-0.004	0.023	0.03	-0.004	0.045	0.044	0.034	0.036	-0.004	0.023	0.012	0.025	0.048	-0.01	0.009	-0.003	0.003	-0.017	0.031	-0.012	-0.01	-0.014	0.029	0.008	-0.008	-0.001	0.041	-0.002
R_18_0_A_590	R_18	R	18	0	A	590	0	0.04	-0.001	0.007	0.009	0.014	0.013	0.012	0.032	0.006	0.016	0.002	0.021	0.009	0.018	0.027	0.019	-0.003	0.034	0.047	0.023	0.002	0.047	0.002	0.036	0.01	0.022	0.013	0.001	0.006	0.013	0.014
R_18_0_A_750	R_18	R	18	0	A	750	0	0.037	-0.002	0.006	0.007	0.004	0.01	0.009	0.026	0.004	0.013	0.001	0.014	0.008	0.015	0.022	0.015	-0.004	0.034	0.044	0.021	0	0.046	-0.003	0.032	0.008	0.018	0.012	0.001	0.007	0.011	0.012
R_18_0_B_590	R_18	R	18	0	B	590	0	0.007	-0.007	-0.002	0.002	0.007	-0.008	-0.003	0.229	-0.001	0.182	0.003	0.057	0.045	0.005	0.006	0.014	0.048	0.118	0.001	0.004	0.098	0.03	0.042	-0.001	0.012	0.039	0.013	0	0.03	0.01	-0.002
R_18_0_B_750	R_18	R	18	0	B	750	0	0.005	-0.008	-0.001	0	-0.003	-0.008	-0.003	0.209	0	0.181	0.002	0.044	0.047	0.003	0.004	0.01	0.048	0.117	0	0	0.091	0.03	0.039	-0.001	0.011	0.037	0.012	0	0.031	0.009	-0.001
R_18_0_C_590	R_18	R	18	0	C	590	0	0.003	0.121	0.032	0.006	0.008	0.02	0.016	0.056	0.128	0.026	0.008	0.018	0.062	0.067	0.018	0.087	0.005	0.069	-0.002	0.013	0.009	0.036	0.087	0.014	-0.005	0.035	0.01	0	0.02	-0.003	0.05
R_18_0_C_750	R_18	R	18	0	C	750	0	0.001	0.125	0.031	0.015	-0.002	0.02	0.015	0.05	0.133	0.024	0.006	0.005	0.064	0.067	0.017	0.085	0.003	0.069	-0.003	0.006	0.005	0.036	0.077	0.009	-0.007	0.035	0.009	0	0.02	-0.003	0.054
R_19_0_A_590	R_19	R	19	0	A	590	0	0.06	0.006	0.002	0.003	0.012	0.043	0.01	0.259	0.001	0.013	0.002	0.031	0.014	0.026	0.005	0.031	0.003	0.018	0.005	0.017	0.007	0.005	0.012	0.014	0.03	0.026	0.012	0.008	0.039	0.011	0.028
R_19_0_A_750	R_19	R	19	0	A	750	0	0.066	0.005	0.003	0	0.003	0.038	0.008	0.214	0	0.01	0.002	0.024	0.016	0.022	0.004	0.034	0.002	0.015	0.004	0.013	0.006	0.003	0.009	0.014	0.03	0.023	0.012	0.006	0.037	0.009	0.026
R_19_0_B_590	R_19	R	19	0	B	590	0	0.006	-0.002	-0.008	-0.006	0.008	-0.013	-0.007	0.099	-0.002	0.014	-0.006	0.015	0.024	-0.011	-0.013	0.008	0.009	0.07	0	-0.003	0.013	0.144	0.005	-0.008	0.043	0.028	-0.002	0.01	0.021	0.001	0.016
R_19_0_B_750	R_19	R	19	0	B	750	0	0.009	-0.002	-0.006	-0.006	0.002	-0.011	-0.005	0.078	0	0.015	-0.004	0.011	0.031	-0.009	-0.012	0.006	0.013	0.067	0.002	-0.006	0.017	0.145	0.008	-0.007	0.047	0.029	-0.001	0.012	0.026	0.002	0.016
R_19_0_C_590	R_19	R	19	0	C	590	0	-0.005	0.46	0.007	-0.008	-0.004	0.002	0	0.051	0.085	-0.004	0	0.002	-0.007	0.002	0	0.02	0.041	0.009	0.009	0	-0.001	0.008	0.036	-0.003	-0.004	0.009	0.006	0.057	-0.01	0.016	0.006
R_19_0_C_750	R_19	R	19	0	C	750	0	-0.005	0.473	0.006	-0.009	-0.013	0	-0.001	0.041	0.092	-0.006	0	-0.003	-0.007	0.001	-0.001	0.016	0.039	0.01	0.008	-0.007	-0.002	0.004	0.024	0.001	-0.005	0.008	0.005	0.061	-0.011	0.016	0.005
R_20_0_A_590	R_20	R	20	0	A	590	0	-0.002	-0.013	0.024	-0.01	0.003	-0.008	-0.007	0.021	-0.013	0.008	-0.015	-0.007	-0.007	-0.008	-0.013	0.006	-0.016	0.042	-0.014	0.002	-0.012	-0.01	-0.008	-0.015	-0.01	0.007	0	-0.02	0.003	0.003	-0.009
R_20_0_A_750	R_20	R	20	0	A	750	0	-0.003	-0.014	0.028	-0.015	-0.007	-0.011	-0.008	0.013	-0.014	0.002	-0.016	-0.013	-0.007	-0.009	-0.016	0.006	-0.018	0.036	-0.016	-0.003	-0.014	-0.012	-0.012	-0.017	-0.013	0	-0.001	-0.023	0.001	-0.002	-0.009
R_20_0_B_590	R_20	R	20	0	B	590	0	-0.002	0.007	0.013	0.008	0.008	-0.002	0.002	0.094	0.018	0.022	0.007	0.026	0.02	0.019	0.001	0.039	0.004	0.07	0.004	0.022	0.09	0.074	0.008	0.007	0.117	0.03	0.018	0.012	0.015	0.017	0
R_20_0_B_750	R_20	R	20	0	B	750	0	-0.002	0.007	0.011	0.006	0	-0.002	0.001	0.078	0.017	0.021	0.005	0.021	0.019	0.016	0	0.032	0.004	0.068	0.003	0.017	0.102	0.075	0.006	0.006	0.117	0.028	0.015	0.009	0.018	0.02	-0.001
R_20_0_C_590	R_20	R	20	0	C	590	0	-0.001	0.032	0.003	0.003	0.011	0.003	0.017	0.031	0.062	0.144	0.022	0.018	0.003	0.047	0.014	0.025	0.108	0.015	0.02	0.015	0.063	0.001	0.074	0.05	0.052	0.028	0.034	0.013	0.008	0.014	0.024
R_20_0_C_750	R_20	R	20	0	C	750	0	0	0.034	0.004	0.001	0.003	0.003	0.014	0.025	0.066	0.113	0.02	0.014	0.003	0.05	0.011	0.022	0.111	0.017	0.019	0.008	0.065	0	0.066	0.052	0.053	0.02	0.035	0.011	0.009	0.013	0.023
R_21_0_A_590	R_21	R	21	0	A	590	0	0.011	0.004	0.027	0.007	0.019	0.004	0.002	0.028	0.038	0.07	0.111	0.01	0.013	0.033	0.082	0.014	0.016	0.154	0.038	0.042	-0.002	0.076	0.062	0.032	0.036	0.018	0.067	0.005	0.004	0.009	0.01
R_21_0_A_750	R_21	R	21	0	A	750	0	0.012	0.006	0.031	0.004	0.01	0.003	0.002	0.023	0.033	0.028	0.099	0.004	0.013	0.026	0.075	0.011	0.016	0.133	0.026	0.044	-0.003	0.056	0.051	0.034	0.009	0.013	0.026	0.005	0.004	0.007	0.008
R_21_0_B_590	R_21	R	21	0	B	590	0	-0.025	-0.03	-0.029	-0.028	-0.021	-0.03	-0.033	0.015	0.013	0.067	0.043	0.093	0.118	0.062	0.031	0.067	0.105	0.103	0.053	0.053	0.087	0.116	0.091	0.021	-0.002	-0.005	-0.014	-0.029	-0.005	0.011	-0.014
R_21_0_B_750	R_21	R	21	0	B	750	0	0.006	0.001	0.001	0.001	0	0.001	-0.002	0.029	0.032	0.081	0.059	0.112	0.147	0.087	0.053	0.087	0.133	0.131	0.077	0.071	0.113	0.141	0.114	0.013	0.03	0.026	0.014	0.002	0.029	0.044	0.018
R_21_0_C_590	R_21	R	21	0	C	590	0	-0.045	0.039	-0.037	-0.04	-0.038	-0.041	-0.044	0.058	0.026	-0.02	-0.023	0.041	-0.008	0	-0.035	0.061	-0.013	-0.023	0.002	0.01	-0.031	-0.004	-0.036	-0.004	-0.017	-0.029	-0.021	0.014	-0.043	-0.014	0.011
R_21_0_C_750	R_21	R	21	0	C	750	0	-0.038	0.052	-0.029	-0.035	-0.04	-0.035	-0.036	0.028	0.037	-0.018	-0.016	0.031	-0.027	0.008	-0.031	0.055	-0.005	-0.019	0.012	-0.004	-0.025	0.005	-0.028	0.005	-0.01	-0.024	-0.017	0.019	-0.037	-0.005	0.019
R_22_0_A_590	R_22	R	22	0	A	590	0	0.073	0.001	0.012	0.016	0.009	0.001	0	0.038	0.007	0.04	0.007	0.015	0.022	0.028	0.061	0.03	0.035	0.076	0.166	0.012	0.008	0.054	0.048	0.016	0.008	0.011	0.023	0.005	0.006	0.009	0.012
R_22_0_A_750	R_22	R	22	0	A	750	0	0.077	0	0.013	0.007	-0.001	-0.001	-0.002	0.03	0.006	0.02	0.003	0.011	0.013	0.023	0.052	0.032	0.014	0.063	0.143	0.009	0	0.031	0.032	0.011	0.006	0.005	0.021	0.002	0.003	0.005	0.012
R_22_0_B_590	R_22	R	22	0	B	590	0	0.008	0.002	-0.003	0.004	0.015	0.005	-0.001	0.127	0.104	0.067	0.044	0.069	0.133	0.077	0.057	0.072	0.091	0.121	0.066	0.011	0.037	0.057	0.066	0.005	0.036	0.021	0.012	0.026	0.014	0.027	0.01
R_22_0_B_750	R_22	R	22	0	B	750	0	0.007	0.002	-0.004	0.002	0.005	0.002	-0.002	0.111	0.085	0.04	0.026	0.058	0.13	0.071	0.049	0.062	0.086	0.115	0.06	0.005	0.022	0.056	0.038	0.004	0.036	0.019	0.012	0.029	0.016	0.026	0.008
R_22_0_C_590	R_22	R	22	0	C	590	0	-0.005	0.087	-0.004	0.007	0.005	-0.002	0.003	0.06	0.042	0.016	0.003	0.025	0.015	0.025	0.009	0.046	0.086	0.042	-0.005	0.009	0.009	0.039	0.062	-0.003	0.022	0.033	0.009	-0.001	0.015	-0.001	0.053
R_22_0_C_750	R_22	R	22	0	C	750	0	-0.003	0.095	-0.002	0.005	-0.002	-0.001	0.002	0.036	0.049	0.014	0.003	0.013	0.014	0.028	0.007	0.039	0.072	0.038	-0.003	0	0.01	0.042	0.066	-0.001	0.024	0.03	0.011	0	0.014	-0.001	0.058
R_23_0_A_590	R_23	R	23	0	A	590	0	0.075	-0.004	0.046	0.021	0.001	-0.005	0.029	0.033	0.022	0.035	0.02	0.004	0.082	0.132	0.093	0.019	0.056	0.113	0.121	0.046	0.048	0.064	0.067	0.02	0.004	0.044	0.081	0.003	-0.004	-0.001	0.04
R_23_0_A_750	R_23	R	23	0	A	750	0	0.086	-0.005	0.049	0.01	-0.009	-0.007	0.022	0.029	0.003	0.018	0.008	0.001	0.064	0.122	0.083	0.016	0.041	0.097	0.113	0.043	0.029	0.051	0.057	0.022	0.001	0.017	0.064	0.001	-0.006	-0.004	0.041
R_23_0_B_590	R_23	R	23	0	B	590	0	0.004	-0.002	-0.003	0.003	0.019	0.002	-0.007	0.11	0.014	0.094	0.056	0.123	0.17	0.108	0.066	0.089	0.135	0.19	0.082	0.087	0.029	0.126	0.109	0.067	0.063	0.064	0.103	0.022	0.007	0.013	0.013
R_23_0_B_750	R_23	R	23	0	B	750	0	0.004	-0.002	-0.003	0.001	0.009	0.002	-0.005	0.092	0.013	0.075	0.043	0.112	0.171	0.102	0.06	0.079	0.13	0.172	0.076	0.076	0.024	0.121	0.103	0.053	0.047	0.05	0.089	0.025	0.007	0.014	0.013
R_23_0_C_590	R_23	R	23	0	C	590	0	0.01	0.014	0.029	0.001	0.019	0.01	0.011	0.02	0.023	0.025	0.01	0.089	0.013	0.047	0.011	0.155	0.017	0.047	0.006	0.08	0.009	0.01	0.029	0.06	0	0.051	0.042	0.001	-0.003	0.017	0.032
R_23_0_C_750	R_23	R	23	0	C	750	0	0.01	0.012	0.026	0	0.01	0.008	0.007	0.016	0.024	0.017	0.009	0.073	0.011	0.049	0.007	0.146	0.015	0.041	0.008	0.064	0.002	0.011	0.012	0.032	-0.002	0.051	0.043	-0.001	-0.004	0.019	0.033
R_24_0_A_590	R_24	R	24	0	A	590	0	-0.028	-0.031	-0.025	-0.008	-0.017	-0.001	-0.005	0.027	-0.024	-0.007	-0.02	0.021	-0.024	-0.027	-0.035	-0.01	-0.03	-0.007	-0.024	-0.027	-0.025	-0.027	-0.026	-0.02	-0.031	-0.017	-0.024	-0.023	-0.009	-0.026	-0.022
R_24_0_A_750	R_24	R	24	0	A	750	0	-0.028	-0.033	-0.027	-0.013	-0.026	-0.009	-0.011	0.019	-0.026	-0.013	-0.023	-0.001	-0.026	-0.03	-0.037	-0.017	-0.032	-0.011	-0.026	-0.032	-0.027	-0.03	-0.03	-0.021	-0.032	-0.022	-0.026	-0.023	-0.006	-0.029	-0.024
R_24_0_B_590	R_24	R	24	0	B	590	0	0.049	0.008	0.004	0.007	0.011	0.003	0	0.024	0.01	0.029	0.013	0.026	0.02	0.003	0.007	0.038	0.016	0.059	0.016	0.011	0.01	0.023	0.022	0.007	0.05	0.076	0.009	0.045	0.016	0.018	0.011
R_24_0_B_750	R_24	R	24	0	B	750	0	0.036	0.006	0.005	0.004	0.003	0.001	-0.001	0.02	0.009	0.016	0.011	0.021	0.021	0	0.005	0.032	0.016	0.056	0.014	0.008	0.008	0.025	0.02	0.006	0.049	0.046	0.008	0.045	0.018	0.017	0.011
R_24_0_C_590	R_24	R	24	0	C	590	0	-0.001	0.006	-0.005	0.03	0.001	0.001	0.004	0.046	-0.003	0.011	-0.002	0.017	-0.002	0.003	0.008	0.011	0.01	0.001	0.004	-0.005	0.038	0.007	0.01	0.012	0.003	0.057	0.005	0.005	0.011	0.005	0
R_24_0_C_750	R_24	R	24	0	C	750	0	-0.002	0.005	-0.004	0.022	-0.006	0.001	0.004	0.041	-0.004	0.009	-0.003	0.011	-0.003	0.001	0.003	0.009	0.007	0.002	0.004	-0.008	0.04	0.006	0.011	0.011	0.005	0.047	0.004	0.005	0.008	0.004	0
S_1_0_A_590	S_1	S	1	0	A	590	0	0.004	0.021	0.02	-0.006	-0.003	-0.003	0.027	0.019	-0.006	-0.005	-0.01	0.007	0.006	0.014	-0.013	0.009	-0.01	0.015	-0.008	0.001	0.08	0.006	-0.005	0.001	0.008	-0.01	0.008	0.001	-0.003	0.003	0.004
S_1_0_A_750	S_1	S	1	0	A	750	0	0.003	0.017	0.024	-0.008	-0.01	-0.004	0.026	0.013	-0.006	-0.006	-0.01	0.003	0.008	0.014	-0.014	0.007	-0.011	0.012	-0.008	-0.002	0.067	0.005	-0.006	0.002	0.008	-0.012	0.009	0	-0.002	0.002	0.003
S_1_0_B_590	S_1	S	1	0	B	590	0	-0.005	0.009	0.042	0.006	0.009	0.004	0.055	0.05	0.004	0.007	-0.005	0.024	0.041	0	0.041	0.03	0.01	0.082	0.137	0.008	0.005	0.008	-0.001	-0.002	0.02	0.015	0.002	0.09	0.027	0.03	-0.001
S_1_0_B_750	S_1	S	1	0	B	750	0	-0.004	0.008	0.042	0.005	0.003	0.004	0.054	0.042	0.005	0.007	-0.005	0.018	0.046	0.001	0.042	0.027	0.012	0.086	0.149	0.004	0.006	0.009	-0.001	-0.001	0.019	0.014	0.002	0.087	0.029	0.034	0
S_1_0_C_590	S_1	S	1	0	C	590	0	-0.005	0.01	0.003	0.004	0.016	-0.001	0.012	0.032	0.016	0.007	0.002	0.037	-0.006	0.065	0.054	0.098	0.011	0.044	0.002	0.016	0.083	0.044	0.039	0.106	-0.002	0.056	-0.001	-0.005	-0.006	0.019	0.008
S_1_0_C_750	S_1	S	1	0	C	750	0	-0.005	0.008	0.003	0.002	0.008	-0.001	0.013	0.049	0.015	0.006	0.001	0.028	-0.006	0.068	0.056	0.078	0.009	0.041	0.002	0.011	0.086	0.047	0.045	0.108	-0.003	0.055	-0.001	-0.004	-0.005	0.02	0.01
S_2_0_A_590	S_2	S	2	0	A	590	0	-0.014	-0.023	-0.021	-0.012	-0.003	-0.024	-0.027	0.114	-0.022	0.009	-0.021	-0.005	-0.017	-0.02	-0.027	0.006	0.007	0	-0.022	-0.013	-0.015	-0.011	-0.027	-0.018	-0.014	-0.011	-0.019	0.002	-0.009	-0.029	-0.014
S_2_0_A_750	S_2	S	2	0	A	750	0	-0.015	-0.023	-0.02	-0.015	-0.014	-0.024	-0.026	0.083	-0.023	0.005	-0.021	-0.01	-0.017	-0.022	-0.028	0.004	0.005	-0.001	-0.022	-0.018	-0.016	-0.014	-0.027	-0.016	-0.014	-0.016	-0.019	0.003	-0.009	-0.032	-0.016
S_2_0_B_590	S_2	S	2	0	B	590	0	0.008	0	0.011	0.007	0.016	0.002	0.003	0.039	0.011	0.029	-0.002	0.023	0.012	0.005	0.001	0.031	0.006	0.06	0.001	0.015	0.007	0.005	-0.001	0.007	0.065	0.032	0.003	0.012	0.016	0.026	0.051
S_2_0_B_750	S_2	S	2	0	B	750	0	0.006	0.001	0.012	0.006	0.007	0.003	0.003	0.034	0.011	0.027	-0.001	0.019	0.013	0.006	0.001	0.031	0.007	0.059	0.002	0.011	0.007	0.005	0	0.008	0.066	0.032	0.004	0.012	0.017	0.028	0.051
S_2_0_C_590	S_2	S	2	0	C	590	0	-0.017	-0.002	0.034	-0.012	-0.006	-0.006	-0.016	0.032	-0.006	0.008	-0.009	0.005	-0.016	-0.009	0.001	0.003	-0.006	0.029	0.003	-0.006	0.022	0.015	0.007	-0.008	0.023	0.041	-0.005	0.001	-0.009	0.003	-0.012
S_2_0_C_750	S_2	S	2	0	C	750	0	-0.026	-0.015	0.021	-0.024	-0.025	-0.017	-0.025	0.015	-0.017	-0.004	-0.018	-0.012	-0.026	-0.02	-0.01	-0.01	-0.018	0.021	-0.007	-0.02	0.013	0.003	-0.002	-0.02	0.013	0.028	-0.014	-0.01	-0.018	-0.008	-0.021
S_3_0_A_590	S_3	S	3	0	A	590	0	-0.012	-0.016	-0.014	-0.006	-0.01	-0.006	-0.016	-0.001	-0.018	-0.004	-0.017	-0.003	-0.015	-0.015	-0.023	-0.008	-0.016	0.079	-0.01	-0.015	0.011	-0.005	0.01	-0.012	-0.015	-0.009	-0.011	-0.015	-0.019	0.002	-0.003
S_3_0_A_750	S_3	S	3	0	A	750	0	-0.013	-0.016	-0.014	-0.008	-0.019	-0.006	-0.015	-0.004	-0.017	-0.003	-0.017	-0.007	-0.015	-0.017	-0.023	-0.008	-0.016	0.075	-0.012	-0.017	0.011	-0.007	0.01	-0.01	-0.013	-0.012	-0.011	-0.014	-0.018	0.002	-0.004
S_3_0_B_590	S_3	S	3	0	B	590	0	-0.011	-0.013	-0.012	-0.012	0.013	-0.009	-0.013	0.011	-0.008	0.022	-0.01	0.011	-0.002	-0.011	-0.015	0.02	-0.006	0.067	-0.011	-0.006	-0.007	-0.011	-0.005	0.013	0.01	0.025	-0.004	0.029	0.026	0.056	0.022
S_3_0_B_750	S_3	S	3	0	B	750	0	-0.011	-0.015	-0.013	-0.014	0.002	-0.01	-0.014	0.004	-0.009	0.019	-0.011	0.005	-0.001	-0.012	-0.015	0.017	-0.006	0.065	-0.011	-0.011	-0.009	-0.01	-0.006	0.012	0.009	0.02	-0.005	0.028	0.029	0.054	0.022
S_3_0_C_590	S_3	S	3	0	C	590	0	-0.003	-0.004	0.006	0.005	0.008	-0.003	0.016	0.04	-0.002	0.024	0.017	0.034	-0.002	-0.002	0.012	0.016	0.008	0.02	0.024	0.015	0.021	0.008	0.024	0.054	0.014	0.039	0.004	0.016	-0.003	0.02	0.021
S_3_0_C_750	S_3	S	3	0	C	750	0	-0.002	-0.004	0.007	0.003	-0.002	-0.003	0.016	0.034	-0.001	0.021	0.017	0.026	-0.003	-0.003	0.012	0.013	0.007	0.019	0.024	0.01	0.02	0.007	0.024	0.057	0.014	0.037	0.004	0.015	-0.002	0.022	0.021
S_4_0_A_590	S_4	S	4	0	A	590	0	-0.006	-0.013	-0.012	0.001	0.002	-0.013	-0.013	0.014	-0.008	-0.001	-0.006	0.006	-0.011	-0.013	-0.017	0.005	-0.004	0.04	-0.011	-0.003	-0.003	0.031	-0.008	-0.006	-0.005	-0.012	-0.014	-0.011	-0.014	-0.016	-0.011
S_4_0_A_750	S_4	S	4	0	A	750	0	-0.005	-0.012	-0.012	-0.001	-0.008	-0.013	-0.013	0.009	-0.008	-0.002	-0.006	0.002	-0.011	-0.014	-0.017	0.004	-0.004	0.038	-0.011	-0.006	-0.002	0.033	-0.008	-0.005	-0.005	-0.014	-0.013	-0.009	-0.013	-0.015	-0.009
S_4_0_B_590	S_4	S	4	0	B	590	0	-0.006	-0.004	-0.007	0.006	0.022	-0.007	0.001	0.06	0.002	0.02	-0.001	0.019	0.012	0.001	0.004	0.027	0.009	0.079	0.002	0.002	-0.002	0.008	-0.001	0.017	0.004	0.022	0	0.001	0.014	0.001	0.068
S_4_0_B_750	S_4	S	4	0	B	750	0	-0.008	-0.005	-0.007	0.003	0.009	-0.008	-0.002	0.048	0	0.017	-0.003	0.013	0.01	0	0.002	0.025	0.007	0.08	0	-0.003	-0.004	0.007	-0.002	0.015	0.003	0.019	-0.001	0.001	0.016	0	0.021
S_4_0_C_590	S_4	S	4	0	C	590	0	0.004	0.007	0.013	0.008	0.017	0.005	0.009	0.136	0.004	0.015	0.002	0.024	0.01	0.024	0.012	0.014	0.011	0.21	0.004	0.014	0.008	0.025	0.007	-0.005	0.002	0.024	0.003	0.034	-0.006	0.02	0.006
S_4_0_C_750	S_4	S	4	0	C	750	0	0.003	0.004	0.01	0.005	0.004	0.003	0.006	0.115	0.002	0.012	0.001	0.015	0.008	0.014	0.009	0.011	0.007	0.196	0.002	0.007	0.005	0.023	0.008	-0.007	0	0.021	0.002	0.036	-0.005	0.017	0.006
S_5_0_A_590	S_5	S	5	0	A	590	0	-0.007	0.003	-0.011	-0.001	-0.003	-0.004	-0.013	0.024	0	0.005	-0.014	0.021	-0.003	-0.013	-0.012	-0.001	-0.007	0.134	0.02	-0.003	-0.006	0.006	-0.012	0.02	-0.01	-0.001	-0.008	-0.003	-0.007	-0.005	-0.005
S_5_0_A_750	S_5	S	5	0	A	750	0	-0.006	0.002	-0.01	-0.003	-0.01	-0.003	-0.012	0.017	0	0.004	-0.013	0.015	-0.004	-0.002	-0.012	-0.001	-0.007	0.132	0.021	-0.006	-0.006	0.005	-0.01	0.024	-0.008	-0.002	-0.007	-0.001	-0.006	-0.004	-0.003
S_5_0_B_590	S_5	S	5	0	B	590	0	0.003	0	-0.003	0.004	0.016	0.002	-0.002	0.118	0.005	0.038	0.001	0.037	0.019	0.005	-0.001	0.026	0.008	0.016	0	0.022	0.003	0.017	0	0.003	0.005	0.035	0.011	0.01	0.015	0.01	-0.003
S_5_0_B_750	S_5	S	5	0	B	750	0	0.005	0	-0.002	0.002	0.006	0.001	-0.002	0.122	0.006	0.032	0.001	0.03	0.02	0.005	-0.001	0.024	0.008	0.014	0	0.019	0.003	0.017	0	0.002	0.005	0.035	0.009	0.01	0.018	0.012	-0.002
S_5_0_C_590	S_5	S	5	0	C	590	0	0.04	0.027	0.011	0	0.01	0.005	0.001	0.045	0.007	0.009	0.006	0.019	-0.002	0.003	0.01	0.038	0.012	0.041	-0.001	0.019	0.016	0.009	0.017	0.014	0.015	0.034	0.011	0.019	0.02	0.064	0.004
S_5_0_C_750	S_5	S	5	0	C	750	0	0.043	0.025	0.009	0	0.001	0.004	0.001	0.036	0.007	0.008	0.006	0.013	-0.001	0.002	0.009	0.04	0.011	0.039	-0.001	0.012	0.013	0.009	0.018	0.014	0.013	0.032	0.011	0.022	0.02	0.069	0.004
S_6_0_A_590	S_6	S	6	0	A	590	0	0.025	0.009	0.009	0.007	0.015	0.007	0.009	0.022	0.007	0.016	0.004	0.017	0.006	0.009	0.013	0.02	0	0.071	0.014	0.012	0.001	0.027	-0.004	0	0.003	0.02	0.015	0.012	0.002	0	0.013
S_6_0_A_750	S_6	S	6	0	A	750	0	0.018	0.007	0.008	0.004	0.004	0.005	0.007	0.017	0.006	0.012	0.003	0.012	0.005	0.006	0.011	0.017	-0.001	0.064	0.012	0.008	-0.001	0.024	-0.005	0	0.001	0.016	0.014	0.01	0.002	-0.001	0.012
S_6_0_B_590	S_6	S	6	0	B	590	0	0.013	0.013	0.016	0.002	0.016	0.016	0	0.034	0.016	0.015	0.003	0.049	0.029	0.003	0	0.013	0.014	0.067	0.004	0.01	0.015	0.005	0.017	0.01	0.01	0.019	0.022	0.005	0.015	0.022	0.031
S_6_0_B_750	S_6	S	6	0	B	750	0	0.011	0.01	0.014	0.001	0.007	0.014	0.001	0.028	0.015	0.013	0.003	0.041	0.033	0.003	0	0.011	0.016	0.064	0.004	0.006	0.015	0.006	0.017	0.01	0.01	0.017	0.02	0.005	0.017	0.024	0.035
S_6_0_C_590	S_6	S	6	0	C	590	0	0.014	0.045	0.004	0.001	0.012	0.023	-0.002	0.038	0.013	0.009	0.005	0.019	0.025	0.055	0.005	0.037	0.003	0.034	-0.005	0.001	0.04	0.019	0.097	0.017	0.034	0.024	0.008	0.005	-0.004	0.022	0.026
S_6_0_C_750	S_6	S	6	0	C	750	0	0.016	0.049	0.007	0.004	0.007	0.025	0.002	0.036	0.016	0.011	0.008	0.017	0.033	0.063	0.009	0.041	0.007	0.035	-0.002	0.001	0.045	0.025	0.101	0.024	0.039	0.027	0.012	0.01	0.001	0.029	0.032
S_7_0_A_590	S_7	S	7	0	A	590	0	-0.007	-0.01	-0.015	-0.017	0.006	-0.023	-0.02	0.038	0.013	-0.002	-0.023	-0.004	-0.006	0.024	-0.011	-0.003	-0.024	0.022	-0.016	-0.004	-0.02	-0.018	-0.02	-0.01	-0.016	-0.012	-0.017	-0.018	-0.011	-0.024	0.049
S_7_0_A_750	S_7	S	7	0	A	750	0	-0.003	-0.011	-0.014	-0.019	-0.016	-0.023	-0.02	0.025	0.009	-0.005	-0.023	-0.012	-0.005	0.02	-0.013	-0.005	-0.024	0.021	-0.016	-0.006	-0.021	-0.019	-0.02	-0.006	-0.014	-0.016	-0.017	-0.018	-0.01	-0.025	0.05
S_7_0_B_590	S_7	S	7	0	B	590	0	-0.002	0.002	0.003	0.014	0.03	-0.002	0.001	0.053	0.025	0.008	0	0.032	0.039	0.005	0.007	0.02	0.002	0.035	-0.005	0.007	0.001	0.073	0.003	-0.004	0.042	0.025	0.007	0.041	0.026	0.011	0.003
S_7_0_B_750	S_7	S	7	0	B	750	0	-0.002	0.001	0.003	0.007	-0.002	-0.002	0	0.038	0.023	0.006	-0.001	0.02	0.038	0.004	0.004	0.015	0.003	0.032	-0.004	0.001	0	0.078	0.002	-0.005	0.041	0.019	0.005	0.043	0.027	0.011	0.003
S_7_0_C_590	S_7	S	7	0	C	590	0	-0.004	0.007	0.002	0.017	0.056	-0.005	0.013	0.146	0.101	-0.002	-0.002	0.015	0.001	0.056	0.012	0.056	0.207	0.031	0.037	0.05	-0.004	0.028	0.065	0.034	0.001	0.022	0.028	0.007	-0.004	0.037	0.065
S_7_0_C_750	S_7	S	7	0	C	750	0	-0.003	0.008	0.002	0.007	-0.001	-0.005	0.009	0.124	0.103	-0.002	-0.003	0.007	0.001	0.056	0.008	0.053	0.185	0.034	0.043	0.04	-0.005	0.029	0.046	0.036	0	0.017	0.031	0.011	-0.003	0.039	0.073
S_8_0_A_590	S_8	S	8	0	A	590	0	0.035	0.012	-0.005	0.006	0.01	-0.001	-0.003	0.041	0.019	0.011	0.001	0.025	0.002	0	0	0.023	0.074	0.009	-0.007	0.01	0.001	0.019	-0.001	0.006	0.003	0.002	0.004	0.049	0.006	0	0.109
S_8_0_A_750	S_8	S	8	0	A	750	0	0.041	0.013	-0.003	0.002	0	-0.002	-0.002	0.031	0.016	0.01	0	0.016	0.001	-0.001	0	0.019	0.073	0.008	-0.006	0.005	-0.001	0.02	-0.002	0.006	-0.001	-0.002	0.003	0.048	0.004	0	0.104
S_8_0_B_590	S_8	S	8	0	B	590	0	0.008	0.003	-0.002	0.004	0.021	0.006	-0.001	0.036	0.013	0.014	0.002	0.037	0.026	0.003	0.003	0.026	0	0.006	0.003	0.008	0.007	0.037	0.01	0.001	0.007	0.017	0.024	0.011	0.03	0.009	0.005
S_8_0_B_750	S_8	S	8	0	B	750	0	0.008	0.002	-0.002	0	0.009	0.005	-0.001	0.026	0.011	0.01	0.001	0.025	0.027	0.002	0.002	0.02	0	0.005	0.002	0.003	0.005	0.038	0.011	-0.001	0.005	0.012	0.02	0.013	0.039	0.008	0.001
S_8_0_C_590	S_8	S	8	0	C	590	0	0	0.04	0.038	0.01	0.01	0.003	0.003	0.024	0.005	0.014	0.028	0.025	0.003	0.001	0.022	0.081	0.034	0.042	0.001	0.017	0.093	0.083	0.116	0.009	0.096	0.059	0.166	0.028	0.093	0.144	-0.004
S_8_0_C_750	S_8	S	8	0	C	750	0	0.002	0.039	0.046	0.004	0.002	0.003	0.001	0.018	0.006	0.013	0.026	0.015	0.003	0	0.018	0.08	0.035	0.041	0.001	0.01	0.096	0.078	0.101	0.006	0.098	0.058	0.165	0.035	0.092	0.149	-0.005
S_9_0_A_590	S_9	S	9	0	A	590	0	0.019	0.002	0.035	0.004	0.019	0.013	-0.001	0.032	0.009	0.017	0.002	0.03	0	0.012	0	0.013	0.006	0.156	0	0.007	0.008	0.007	0.006	-0.001	0.012	0.006	0.019	0.001	0	0.004	0.003
S_9_0_A_750	S_9	S	9	0	A	750	0	0.023	0.001	0.04	0.003	0.01	0.013	0	0.025	0.008	0.015	0.004	0.02	0	0.012	-0.002	0.012	0.005	0.145	-0.001	0.003	0.005	0.005	0.003	-0.001	0.01	0.002	0.019	0.001	-0.001	0.002	0.004
S_9_0_B_590	S_9	S	9	0	B	590	0	0.01	-0.009	0	0	0.036	-0.003	0.013	0.19	0.006	0.014	0	0.022	0.023	-0.001	0	0.084	0.003	0.094	0.007	0.029	0.001	0.065	0.006	-0.004	0.008	0.018	0.014	0.002	0.01	0.016	0.025
S_9_0_B_750	S_9	S	9	0	B	750	0	0.009	-0.012	-0.001	-0.001	0.024	-0.005	0.011	0.169	0.006	0.012	-0.001	0.011	0.024	-0.002	-0.001	0.081	0.003	0.091	0.006	0.021	0	0.067	0.006	-0.004	0.007	0.016	0.013	0	0.011	0.015	0.025
S_9_0_C_590	S_9	S	9	0	C	590	0	-0.004	0.093	0.002	0.019	0.005	-0.001	-0.002	0.03	0.051	0.002	0.023	0.019	-0.002	0.022	0.003	0.013	0.03	0.027	0	0.02	0.025	0.062	0.122	0.045	0.021	0.027	0.013	-0.002	0	0.018	0.003
S_9_0_C_750	S_9	S	9	0	C	750	0	-0.005	0.023	0	0.022	-0.007	-0.002	-0.004	0.021	0.053	0	0.022	0.007	-0.004	0.021	-0.002	0.008	0.028	0.027	-0.002	0.011	0.025	0.062	0.116	0.046	0.019	0.026	0.013	-0.004	-0.003	0.018	0
S_10_0_A_590	S_10	S	10	0	A	590	0	0.02	0.009	0.007	0.002	0.021	0.01	0.007	0.029	0.006	0.012	0.036	0.022	0.026	0.008	0.003	0.027	0.008	0.022	0.023	0.015	0.029	0.001	0.003	0.013	0.01	0.003	0.008	-0.002	-0.002	0.005	0.022
S_10_0_A_750	S_10	S	10	0	A	750	0	0.019	0.008	0.006	-0.001	0.011	0.009	0.007	0.021	0.006	0.01	0.032	0.011	0.026	0.007	0.001	0.023	0.007	0.02	0.02	0.01	0.027	-0.001	0.001	0.01	0.01	-0.002	0.005	-0.005	-0.002	0.004	0.02
S_10_0_B_590	S_10	S	10	0	B	590	0	-0.009	-0.025	-0.014	0.005	0.013	-0.02	-0.007	0.219	0.072	-0.006	-0.012	0.023	0.003	-0.007	-0.012	0.013	-0.004	0.087	-0.009	0.002	-0.004	0.002	0.001	-0.003	0.009	0.013	-0.002	-0.006	-0.006	0.007	-0.002
S_10_0_B_750	S_10	S	10	0	B	750	0	-0.008	-0.026	-0.014	0.002	0.003	-0.02	-0.006	0.188	0.053	-0.006	-0.012	0.015	0.004	-0.007	-0.012	0.009	-0.003	0.086	-0.008	-0.003	-0.005	0.004	0.001	-0.002	0.008	0.006	-0.001	-0.006	-0.004	0.008	-0.002
S_10_0_C_590	S_10	S	10	0	C	590	0	0.008	0.002	0.021	0.016	0.011	0	0.01	0.065	0.013	0.01	0.004	0.033	-0.003	0.002	0.009	0.067	0.005	0.049	0.042	0.026	0.003	0.072	0.073	0.009	0.009	0.033	0.008	0.01	0.012	0.002	0.001
S_10_0_C_750	S_10	S	10	0	C	750	0	0.007	0.001	0.022	0.007	0	-0.001	0.006	0.051	0.01	0.007	0.005	0.023	-0.005	0	0.005	0.067	0.003	0.043	0.043	0.016	0.001	0.073	0.057	0.005	0.003	0.026	0.008	0.007	0.011	-0.001	0
S_11_0_A_590	S_11	S	11	0	A	590	0	-0.001	-0.007	0.015	-0.01	0.006	-0.014	0.006	0.026	-0.011	-0.002	-0.014	0.025	0.04	-0.006	-0.012	0.009	-0.004	-0.003	-0.002	0.024	0.01	-0.006	-0.004	-0.007	-0.002	0.004	0.173	0.052	0.005	-0.014	-0.004
S_11_0_A_750	S_11	S	11	0	A	750	0	-0.001	-0.007	0.019	-0.011	-0.001	-0.014	0.007	0.023	-0.011	-0.003	-0.013	0.01	0.04	-0.006	-0.013	0.007	-0.003	-0.005	0	0.021	0.01	-0.008	-0.006	-0.008	-0.001	0.002	0.166	0.052	0.007	-0.015	-0.003
S_11_0_B_590	S_11	S	11	0	B	590	0	0.039	0.012	0.02	0.011	0.169	-0.008	-0.006	0.015	0.008	0.002	0	0.024	0.028	0.114	-0.001	0.018	0.012	0.124	0.063	0	0.008	0.014	0.018	0.007	0.008	0.011	-0.006	-0.001	0.002	0.014	0.032
S_11_0_B_750	S_11	S	11	0	B	750	0	0.036	0.014	0.02	0.007	0.151	-0.009	-0.007	0.007	0.006	0	-0.001	0.012	0.024	0.041	-0.001	0.013	0.01	0.117	0.068	-0.006	0.005	0.018	0.019	0.007	0.008	0.011	-0.007	-0.001	0.003	0.017	0.034
S_11_0_C_590	S_11	S	11	0	C	590	0	0.025	0.029	0.042	-0.002	0.017	0.023	-0.002	0.024	0.021	0.004	0.012	0.03	0.004	0.001	0.002	0.026	0.029	0.034	0.007	0.004	0.041	0.016	0.052	-0.002	0.012	0.023	0.009	0	-0.007	0.011	0
S_11_0_C_750	S_11	S	11	0	C	750	0	0.024	0.031	0.044	-0.005	0.007	0.022	-0.006	0.015	0.02	0.001	0.009	0.017	0.001	0	-0.002	0.023	0.025	0.033	0.004	-0.003	0.036	0.014	0.036	-0.005	0.009	0.019	0.008	-0.003	-0.01	0.012	-0.001
S_12_0_A_590	S_12	S	12	0	A	590	0	0.004	0.018	0	0.002	0.017	0.032	0.004	0.036	0.013	0.02	0.01	0.036	0.01	0.018	0.005	0.02	0.005	0.007	0.03	0.013	0.005	0.051	0.002	0.009	-0.001	0.023	0.018	-0.001	-0.002	0.078	0.012
S_12_0_A_750	S_12	S	12	0	A	750	0	0.005	0.015	0	-0.001	0.007	0.032	0.003	0.028	0.011	0.016	0.008	0.025	0.009	0.015	0.002	0.017	0.004	0.005	0.024	0.008	0.003	0.052	-0.001	0.008	-0.002	0.018	0.016	-0.002	-0.002	0.083	0.015
S_12_0_B_590	S_12	S	12	0	B	590	0	-0.02	-0.007	-0.019	-0.017	-0.011	-0.023	-0.019	0.188	-0.011	-0.004	-0.018	0.028	-0.008	-0.009	-0.024	0	-0.015	-0.002	-0.022	0.008	0	0.046	-0.017	-0.014	-0.006	0	-0.018	-0.001	0.16	0.01	-0.024
S_12_0_B_750	S_12	S	12	0	B	750	0	-0.017	-0.006	-0.017	-0.015	-0.015	-0.019	-0.017	0.165	-0.008	-0.004	-0.016	0.018	-0.003	-0.007	-0.021	-0.001	-0.012	-0.002	-0.019	0.004	0	0.053	-0.016	-0.013	-0.005	0.002	-0.017	0.005	0.16	0.001	-0.022
S_12_0_C_590	S_12	S	12	0	C	590	0	0.003	-0.002	0.046	0.008	0.023	0.01	0.008	0.046	0.008	0.001	0.017	0.027	-0.001	0.015	0.051	0.091	0.06	0.09	0.003	0.033	0.003	0.013	0.033	0.041	0.14	0.022	0.005	0.046	-0.003	0.01	-0.003
S_12_0_C_750	S_12	S	12	0	C	750	0	0.002	-0.002	0.051	0.005	0.013	0.009	0.007	0.035	0.005	0	0.016	0.017	-0.002	0.016	0.05	0.091	0.072	0.088	0.001	0.026	0.001	0.009	0.027	0.043	0.147	0.016	0.006	0.045	-0.003	0.02	-0.002
S_13_0_A_590	S_13	S	13	0	A	590	0	0.05	0.015	0.036	0.006	0.023	0.021	0.033	0.073	0.043	0.012	0.031	0.026	-0.004	0.025	0.063	0.021	0.03	0.017	0.048	0.028	0.009	0.002	0.01	0.001	0.019	0.02	0.005	0.02	0	-0.002	0.008
S_13_0_A_750	S_13	S	13	0	A	750	0	0.061	0.013	0.04	0.003	0.02	0.018	0.033	0.061	0.049	0.009	0.031	0.016	-0.004	0.023	0.062	0.019	0.037	0.014	0.046	0.025	0.006	0.001	0.008	0.001	0.024	0.021	0.003	0.022	-0.001	-0.004	0.008
S_13_0_B_590	S_13	S	13	0	B	590	0	0.007	0	-0.005	-0.004	0.009	0.013	0.025	0.162	0.007	-0.003	0.003	0.007	-0.001	0.011	-0.01	0.01	0.038	0.059	0.051	0.032	0.055	0.002	0.018	0.038	0.006	0.019	0.001	-0.008	-0.004	0.018	-0.012
S_13_0_B_750	S_13	S	13	0	B	750	0	0.008	0	-0.002	-0.003	0.003	0.019	0.032	0.141	0.009	-0.002	0.005	0.002	0.003	0.014	-0.009	0.016	0.045	0.061	0.055	0.034	0.058	0.004	0.024	0.047	0.012	0.021	0.002	-0.005	0	0.023	-0.01
S_13_0_C_590	S_13	S	13	0	C	590	0	-0.014	0.017	-0.014	0.001	0.018	0.016	-0.009	0.013	-0.004	-0.01	-0.007	-0.001	0.001	-0.008	-0.01	0.013	0.068	-0.009	-0.004	0.009	0.006	-0.018	0.031	0.088	0.001	0.004	-0.01	-0.015	0.001	-0.003	0.036
S_13_0_C_750	S_13	S	13	0	C	750	0	-0.012	0.022	-0.012	-0.001	0.01	0.019	-0.007	0.008	-0.001	-0.009	-0.006	-0.006	0.003	-0.005	-0.011	0.012	0.069	-0.008	-0.001	0.004	0.008	-0.017	0.039	0.098	0.004	0.006	-0.009	-0.014	0.007	-0.001	0.044
S_14_0_A_590	S_14	S	14	0	A	590	0	-0.002	0.019	0.028	-0.008	0.04	-0.004	0.026	0.022	0.061	0.002	0.014	0.041	0.081	0.02	0.063	0.03	0.083	-0.015	0.115	0.03	0.036	0.041	0.053	0.017	0.056	0.001	0.005	0.041	0.062	0.01	0.063
S_14_0_A_750	S_14	S	14	0	A	750	0	0.002	0.023	0.034	-0.009	0.031	-0.006	0.025	0.014	0.064	-0.001	0.014	0.029	0.081	0.02	0.063	0.028	0.084	-0.016	0.114	0.027	0.038	0.043	0.052	0.018	0.059	-0.001	0.004	0.039	0.063	0.011	0.064
S_14_0_B_590	S_14	S	14	0	B	590	0	-0.014	0.001	-0.045	-0.017	-0.01	0.037	-0.008	-0.012	-0.013	-0.024	-0.028	-0.024	-0.035	0.018	0.022	-0.032	0.047	0.012	0.056	0.129	0.034	0.011	-0.002	0.11	-0.032	-0.031	-0.043	-0.034	-0.034	-0.035	0.023
S_14_0_B_750	S_14	S	14	0	B	750	0	-0.02	-0.002	-0.047	-0.025	-0.025	0.034	-0.01	-0.024	-0.015	-0.028	-0.03	-0.036	-0.036	0.016	0.021	-0.039	0.043	0.01	0.055	0.125	0.033	0.011	-0.002	0.111	-0.035	-0.034	-0.045	-0.037	-0.035	-0.037	0.025
S_14_0_C_590	S_14	S	14	0	C	590	0	-0.069	-0.007	-0.066	-0.076	-0.073	-0.016	-0.082	-0.054	-0.07	-0.07	-0.076	-0.041	-0.074	-0.079	-0.085	-0.021	-0.036	-0.082	-0.054	-0.073	-0.064	-0.033	-0.038	-0.075	-0.076	-0.075	-0.073	-0.067	-0.08	-0.04	-0.03
S_14_0_C_750	S_14	S	14	0	C	750	0	-0.071	-0.011	-0.067	-0.082	-0.085	-0.021	-0.088	-0.066	-0.073	-0.078	-0.081	-0.057	-0.077	-0.085	-0.09	-0.028	-0.045	-0.087	-0.059	-0.083	-0.067	-0.032	-0.038	-0.078	-0.08	-0.08	-0.077	-0.071	-0.082	-0.029	-0.032
S_15_0_A_590	S_15	S	15	0	A	590	0	0.056	-0.008	-0.001	0.006	0.018	-0.007	0.006	0.047	-0.001	0.001	0.018	0.018	-0.006	0.004	0.003	0.01	0.012	0.023	-0.008	0.003	0.01	0.003	-0.006	0.002	0.008	0.015	0.017	0.006	0.008	-0.007	-0.01
S_15_0_A_750	S_15	S	15	0	A	750	0	0.06	-0.011	-0.002	0.002	0.008	-0.011	0.005	0.033	-0.005	-0.003	0.017	0.006	-0.009	0	-0.001	0.005	0.01	0.014	-0.011	-0.003	0.009	-0.001	-0.009	0.002	0.007	0.011	0.016	0.005	0.008	-0.01	-0.012
S_15_0_B_590	S_15	S	15	0	B	590	0	0.017	-0.004	-0.007	0.004	0.029	-0.001	-0.001	0.093	0.021	0.016	-0.002	0.024	0.008	0.008	0.019	0.026	0.035	0.003	0.005	0.003	0.045	0.019	0.017	0.053	0.024	0.017	0.003	0.029	0.002	0.031	0.01
S_15_0_B_750	S_15	S	15	0	B	750	0	0.017	-0.005	-0.008	0	0.058	-0.001	0	0.065	0.019	0.011	-0.002	0.012	0.009	0.008	0.022	0.019	0.038	0.002	0.001	0	0.048	0.021	0.021	0.062	0.025	0.013	0.002	0.028	0.003	0.033	0.012
S_15_0_C_590	S_15	S	15	0	C	590	0	-0.02	-0.013	0.006	0.023	0.004	0.07	-0.003	0.02	-0.007	-0.003	-0.005	0	-0.011	-0.01	-0.011	0.008	0.045	-0.012	-0.021	0.007	-0.005	-0.021	0.257	0.048	0.038	-0.009	-0.01	-0.02	-0.011	-0.012	-0.001
S_15_0_C_750	S_15	S	15	0	C	750	0	-0.021	-0.015	0.011	0.016	-0.007	0.067	-0.009	0.024	-0.009	-0.006	-0.008	-0.011	-0.013	-0.012	-0.016	0.004	0.044	-0.015	-0.023	-0.003	-0.005	-0.023	0.26	0.05	0.04	-0.013	-0.013	-0.02	-0.01	-0.013	0.007
S_16_0_A_590	S_16	S	16	0	A	590	0	0.087	-0.005	0.013	-0.002	0.023	0.011	0.002	0.051	0.028	0.004	-0.004	0.021	0.011	0.004	-0.005	0.023	0.026	0.013	0.03	0.026	-0.005	0	-0.003	0.012	-0.005	0.01	-0.002	0.012	-0.002	0	0.018
S_16_0_A_750	S_16	S	16	0	A	750	0	0.094	-0.007	0.015	-0.006	0.01	0.007	0	0.039	0.025	0	-0.006	0.01	0.004	0.001	-0.009	0.008	0.025	0.007	0.031	0.019	-0.009	-0.003	-0.009	0.008	-0.009	0.006	-0.005	0.009	-0.006	-0.003	0.013
S_16_0_B_590	S_16	S	16	0	B	590	0	0.019	0.032	0.052	0.007	0.026	0.027	0.057	0.026	0.002	0.012	0.003	0.017	0.018	0.025	-0.002	0.041	0.018	0.002	0.072	0.005	0.015	0.066	0.007	-0.002	0.059	0.025	0.009	0.023	-0.001	0.01	-0.004
S_16_0_B_750	S_16	S	16	0	B	750	0	0.022	0.035	0.056	0.004	0.015	0.029	0.061	0.017	0.002	0.009	0.001	0.008	0.021	0.015	-0.003	0.039	0.02	0.002	0.076	0.001	0.016	0.067	0.007	-0.003	0.059	0.024	0.009	0.022	-0.001	0.011	-0.006
S_16_0_C_590	S_16	S	16	0	C	590	0	0.001	0.006	0.031	0.001	0.047	0.069	0.001	0.025	0.024	0.006	0.019	0.022	0.081	-0.001	0.007	0.072	0.1	0.016	0.023	0.062	0.102	0.016	0.073	-0.006	0.011	0.003	0.006	-0.001	0.031	0.003	0.039
S_16_0_C_750	S_16	S	16	0	C	750	0	0	0.009	0.036	-0.002	0.04	0.078	0	0.018	0.026	0.004	0.019	0.012	0.085	-0.002	0.004	0.071	0.1	0.013	0.022	0.035	0.088	0.015	0.075	-0.007	0.012	-0.002	0.005	-0.003	0.034	0.003	0.042
S_17_0_A_590	S_17	S	17	0	A	590	0	0.048	-0.008	-0.003	0	0.016	0.003	-0.001	0.008	0.006	0.002	-0.002	0.032	-0.002	0.007	-0.005	0.013	0.029	-0.003	-0.009	0.015	0.005	-0.007	-0.011	0.021	0.012	0.003	0.008	0.011	-0.001	-0.009	0.07
S_17_0_A_750	S_17	S	17	0	A	750	0	0.054	-0.011	-0.001	-0.003	0.003	0	-0.001	0.002	0.003	-0.002	-0.002	0.02	-0.006	0.004	-0.006	0.01	0.029	-0.007	-0.013	0.011	0.006	-0.01	-0.013	0.023	0.014	0	0.008	0.013	-0.001	-0.012	0.067
S_17_0_B_590	S_17	S	17	0	B	590	0	0.006	0.002	0.014	0.009	0.008	0.032	0.024	0.023	0.006	0.006	0.043	0.018	0.011	0.023	0.024	0.033	0.041	0.056	0.03	0.007	0.043	0.032	0.041	0.033	0.002	0.013	0.014	0.017	0.007	0.086	0.039
S_17_0_B_750	S_17	S	17	0	B	750	0	0.007	0.001	0.012	0.007	-0.003	0.033	0.026	0.016	0.005	0.005	0.044	0.009	0.012	0.024	0.025	0.025	0.046	0.057	0.031	0.003	0.047	0.035	0.045	0.036	0.002	0.011	0.015	0.016	0.008	0.087	0.043
S_17_0_C_590	S_17	S	17	0	C	590	0	0.015	-0.004	0.026	0	0.002	0.005	-0.005	0.014	0.033	0.018	0.002	0.022	0.014	0.022	0.002	0.037	0.016	0.045	0.005	0.012	0.017	-0.005	0.22	0.05	0.033	0.012	0	0.013	0.012	0.009	0.025
S_17_0_C_750	S_17	S	17	0	C	750	0	0.015	-0.006	0.031	-0.001	-0.007	0.005	-0.005	0.008	0.032	0.019	0.002	0.012	0.016	0.023	-0.001	0.029	0.014	0.039	0.006	0.004	0.018	-0.006	0.224	0.054	0.036	0.009	-0.001	0.013	0.014	0.01	0.028
S_18_0_A_590	S_18	S	18	0	A	590	0	0.07	0.012	0.018	0.001	0.009	-0.003	0.012	0.01	0.115	0.017	0.016	0.017	0.001	0.017	0.019	0.012	-0.003	0.01	-0.005	0.008	0.007	0.001	-0.007	0.007	0.003	-0.002	0.006	0.017	-0.001	0.001	-0.007
S_18_0_A_750	S_18	S	18	0	A	750	0	0.077	0.012	0.022	-0.003	-0.002	-0.004	0.011	0.005	0.11	0.013	0.014	0.008	0.001	0.017	0.012	0.008	-0.004	0.006	-0.008	0.004	0.004	-0.001	-0.009	0.008	0.004	0.004	0.005	0.016	-0.003	-0.003	-0.008
S_18_0_B_590	S_18	S	18	0	B	590	0	0.016	0.005	-0.002	0.006	0.022	-0.001	-0.001	0.183	0.018	0.015	0.006	0.029	0.02	0.002	0	0.031	0.005	0.034	0.014	0.009	0.009	0.09	0.003	0.003	0.015	0.023	0.022	0	0.025	0.02	0.002
S_18_0_B_750	S_18	S	18	0	B	750	0	0.015	0.005	-0.003	0.005	0.012	0	-0.003	0.167	0.018	0.013	0.005	0.016	0.018	0.003	0	0.053	0.006	0.037	0.015	0.004	0.009	0.099	0.003	0.003	0.015	0.022	0.022	0.001	0.028	0.022	0.002
S_18_0_C_590	S_18	S	18	0	C	590	0	0.01	-0.004	0.008	0.005	0.012	-0.004	0	0.026	0.073	0.001	0.026	0.032	0.002	0.002	0.038	0.047	0.084	0.008	0.054	0.024	0.018	0.034	0.051	0.059	0.048	0.038	0.019	0.004	-0.005	0.017	0.003
S_18_0_C_750	S_18	S	18	0	C	750	0	0.009	-0.006	0.008	0.003	0.001	-0.004	-0.005	0.017	0.077	0	0.025	0.02	0	0.001	0.036	0.045	0.085	0.015	0.053	0.015	0.02	0.035	0.061	0.063	0.058	0.036	0.02	0.002	-0.007	0.017	0.002
S_19_0_A_590	S_19	S	19	0	A	590	0	0.062	-0.013	-0.004	-0.008	0	-0.016	-0.015	0.021	-0.01	-0.004	0.011	0.005	-0.006	-0.003	-0.008	0.007	-0.007	0.032	-0.013	-0.001	0.004	-0.006	-0.017	0.001	0.014	0.001	-0.011	-0.006	-0.008	-0.009	-0.017
S_19_0_A_750	S_19	S	19	0	A	750	0	0.067	-0.016	-0.003	-0.013	-0.012	-0.019	-0.018	0.01	-0.013	-0.009	0.01	-0.006	-0.01	-0.005	-0.011	0.002	-0.008	0.024	-0.016	-0.007	0.004	-0.01	-0.019	-0.001	0.014	-0.003	-0.013	-0.007	-0.009	-0.013	-0.019
S_19_0_B_590	S_19	S	19	0	B	590	0	0.006	0.014	0.015	0.005	0.018	0.05	0.042	0.069	0.009	0.016	0.002	0.038	0.018	0.005	0.016	0.026	0.007	0.01	0.004	0.007	0.016	0.04	0.01	0.016	0.014	0.027	0.012	0.007	0.02	0.032	-0.001
S_19_0_B_750	S_19	S	19	0	B	750	0	0.007	0.013	0.014	0.003	0.009	0.049	0.041	0.054	0.01	0.014	0.003	0.028	0.018	0.005	0.017	0.021	0.008	0.01	0.004	0.003	0.017	0.042	0.01	0.018	0.014	0.027	0.013	0.008	0.023	0.036	0
S_19_0_C_590	S_19	S	19	0	C	590	0	0.02	0.005	0.02	0.004	0.035	-0.002	0.015	0.029	0.118	0.009	0.009	0.014	0.018	0.001	0.011	0.132	0.025	0.01	0.002	0.019	0.058	0.005	0.073	0.09	0.04	0.041	0.015	0.004	-0.001	0.03	-0.003
S_19_0_C_750	S_19	S	19	0	C	750	0	0.019	0.007	0.022	0.003	0.023	-0.001	0.015	0.022	0.112	0.007	0.009	0.007	0.017	0.001	0.009	0.13	0.025	0.008	0.002	0.013	0.061	0.006	0.068	0.097	0.043	0.036	0.018	0.006	-0.001	0.032	-0.003
S_20_0_A_590	S_20	S	20	0	A	590	0	0.076	-0.008	0.043	-0.002	0.006	-0.003	-0.011	0.03	-0.003	-0.001	-0.005	0.011	0.008	0.006	-0.012	0.014	-0.006	0	-0.006	0.009	0.025	-0.002	-0.01	0.002	0.005	0.002	0	-0.002	0.014	-0.002	-0.01
S_20_0_A_750	S_20	S	20	0	A	750	0	0.082	-0.01	0.048	-0.007	-0.005	-0.005	-0.012	0.02	-0.004	-0.003	-0.007	-0.001	0.009	0.007	-0.014	0.009	-0.007	-0.001	-0.008	0.004	0.026	-0.004	-0.012	0.002	0.006	-0.002	-0.001	-0.003	0.016	-0.005	-0.011
S_20_0_B_590	S_20	S	20	0	B	590	0	0.008	0.004	0.005	0.009	0.01	-0.004	0.002	0.033	0.005	0.005	0.013	0.027	0.01	0.012	-0.001	0.02	0.01	0.096	0.004	0.023	-0.001	0.082	0.024	0.007	0.005	0.021	0.004	0	0.01	0.024	-0.003
S_20_0_B_750	S_20	S	20	0	B	750	0	0.006	0.003	0.005	0.006	0	-0.003	0.003	0.023	0.005	0.005	0.012	0.018	0.013	0.01	-0.001	0.016	0.007	0.096	0.004	0.022	-0.001	0.084	0.026	0.007	0.005	0.021	0.005	0	0.011	0.027	-0.002
S_20_0_C_590	S_20	S	20	0	C	590	0	0.013	-0.002	0.015	0.009	0.013	-0.002	0	0.028	0	0.003	0.016	0.011	-0.006	-0.001	0.056	0.048	0.015	0.15	0.046	0.024	0.037	0.048	0.052	0.088	0.005	0.043	0.024	-0.001	0.016	0.018	-0.003
S_20_0_C_750	S_20	S	20	0	C	750	0	0.013	-0.002	0.018	0.005	0.003	-0.003	-0.002	0.023	0	0.002	0.017	0.003	-0.006	-0.003	0.054	0.046	0.014	0.127	0.042	0.015	0.037	0.05	0.052	0.09	0.005	0.042	0.022	-0.001	0.017	0.018	-0.004
S_21_0_A_590	S_21	S	21	0	A	590	0	0.002	-0.031	-0.014	-0.03	-0.024	-0.036	-0.035	-0.021	-0.032	-0.013	-0.025	-0.016	-0.029	-0.016	-0.035	-0.006	-0.036	-0.017	-0.034	-0.018	-0.03	-0.031	-0.03	-0.024	-0.023	-0.022	-0.026	0.038	-0.027	-0.03	-0.03
S_21_0_A_750	S_21	S	21	0	A	750	0	-0.002	-0.032	-0.011	-0.034	-0.035	-0.037	-0.037	-0.027	-0.033	-0.018	-0.026	-0.026	-0.028	-0.017	-0.038	-0.011	-0.038	-0.021	-0.036	-0.024	-0.031	-0.033	-0.034	-0.023	-0.023	-0.027	-0.027	0.036	-0.028	-0.033	-0.03
S_21_0_B_590	S_21	S	21	0	B	590	0	0.008	-0.006	-0.006	0.007	0.02	-0.001	-0.001	0.008	-0.002	0.004	0.04	0.022	0.023	-0.005	-0.005	0.011	-0.005	0.081	-0.003	0.004	0.001	0.115	-0.008	-0.001	0.002	0.007	0.002	0.008	0.012	0.007	0.006
S_21_0_B_750	S_21	S	21	0	B	750	0	0.007	-0.005	-0.005	0.003	0.009	-0.001	0	0.003	-0.002	0.002	0.044	0.013	0.026	-0.005	-0.006	0.007	-0.005	0.077	-0.004	-0.002	0	0.117	-0.008	-0.002	0.002	0.006	0.001	0.01	0.014	0.008	0.007
S_21_0_C_590	S_21	S	21	0	C	590	0	0.002	0.003	0.038	0.004	0.002	0.007	0.002	0.01	0.046	0.007	0.005	0.047	-0.009	-0.003	0.009	0.049	0.001	0.014	0.004	0.021	0.011	0.033	0.093	0.098	-0.003	0.031	0.015	0.011	-0.002	0.017	-0.001
S_21_0_C_750	S_21	S	21	0	C	750	0	0.001	0.002	0.042	0.002	-0.007	0.008	0.001	0.006	0.048	0.007	0.005	0.035	-0.009	-0.005	0.005	0.049	0.001	0.012	0.001	0.013	0.01	0.036	0.089	0.104	-0.006	0.029	0.016	0.012	-0.003	0.019	-0.001
S_22_0_A_590	S_22	S	22	0	A	590	0	0.079	-0.007	0.028	-0.004	0.005	-0.01	-0.009	0.021	0.002	0.001	-0.005	0.009	-0.003	-0.009	-0.008	0.008	-0.008	0.008	-0.001	-0.003	-0.002	0.035	0.008	0.001	0.007	-0.001	0.006	0	-0.007	0.001	0.019
S_22_0_A_750	S_22	S	22	0	A	750	0	0.089	-0.009	0.035	-0.009	-0.007	-0.011	-0.011	0.011	-0.002	-0.003	-0.007	-0.002	-0.005	-0.011	-0.011	0.001	-0.011	0.004	-0.002	-0.01	-0.004	0.032	0.005	-0.003	0.004	-0.008	0	-0.002	-0.009	-0.001	0.015
S_22_0_B_590	S_22	S	22	0	B	590	0	-0.005	-0.004	-0.016	-0.003	0	-0.003	-0.016	0.011	-0.002	0.006	-0.013	0.021	-0.003	-0.005	-0.012	0.007	-0.008	0.13	-0.01	-0.004	-0.004	0.052	0.04	0.035	0.069	0.012	-0.003	-0.011	0.018	0.029	0.003
S_22_0_B_750	S_22	S	22	0	B	750	0	-0.003	-0.003	-0.016	-0.005	-0.009	-0.002	-0.015	0.006	-0.001	0.006	-0.013	0.014	-0.001	-0.004	-0.012	0.005	-0.006	0.13	-0.01	-0.007	-0.003	0.055	0.05	0.036	0.067	0.01	-0.003	-0.011	0.023	0.028	0.002
S_22_0_C_590	S_22	S	22	0	C	590	0	0.025	0.005	0.015	0.007	0.009	0.001	0.007	0.051	0.008	0.009	0.022	0.018	0.002	-0.001	0.027	0.052	0.011	0.063	0.019	0.025	0.004	0	0.063	0.002	0.006	0.03	0.022	-0.002	0.016	-0.001	0.027
S_22_0_C_750	S_22	S	22	0	C	750	0	0.026	0.003	0.017	0.004	-0.001	0	0.004	0.038	0.005	0.009	0.022	0.009	0	-0.003	0.023	0.05	0.009	0.052	0.018	0.016	0.001	-0.002	0.064	0	0.002	0.028	0.022	-0.003	0.013	-0.002	0.029
S_23_0_A_590	S_23	S	23	0	A	590	0	0.036	0.007	-0.01	0	0.015	0.001	-0.006	0.003	-0.006	0.004	-0.005	0.013	-0.012	-0.005	0	0.004	0.037	0.001	-0.009	0.004	0.002	0.005	-0.009	-0.01	0.017	0.013	0.004	0.037	-0.011	0.001	0
S_23_0_A_750	S_23	S	23	0	A	750	0	0.039	0.001	-0.011	-0.006	0.003	-0.009	-0.009	-0.005	-0.008	-0.002	-0.007	0.011	-0.016	-0.009	-0.003	-0.003	0.036	-0.003	-0.013	-0.003	0	-0.001	-0.014	-0.013	0.015	-0.001	0.001	0.036	-0.015	-0.004	-0.004
S_23_0_B_590	S_23	S	23	0	B	590	0	-0.006	-0.01	-0.008	0.021	0.014	-0.007	0	0.012	0.006	0.004	0.012	0.021	0.017	0.015	0.056	0.014	0.035	0.052	-0.004	0.025	0.023	0.016	0.005	0.059	-0.005	0.005	-0.009	-0.005	0.003	0.005	-0.01
S_23_0_B_750	S_23	S	23	0	B	750	0	-0.009	-0.014	-0.012	0.012	-0.002	-0.011	-0.004	0.004	0.002	-0.001	0.011	0.009	0.014	0.013	0.056	0.006	0.035	0.051	-0.007	0.02	0.022	0.013	0.001	0.059	-0.008	0	-0.012	-0.009	0.002	0.003	-0.014
S_23_0_C_590	S_23	S	23	0	C	590	0	0.003	0.011	0.078	0.017	0.014	0.011	0.036	0.034	0.003	0.012	0.013	0.034	0.002	0.001	0.015	0.023	0.045	0.043	0.015	0.007	0.011	0.004	0.147	0.058	0.031	0.019	0.009	0	0.007	0.002	0.061
S_23_0_C_750	S_23	S	23	0	C	750	0	0.004	0.009	0.086	0.014	0.005	0.01	0.031	0.026	0.004	0.01	0.014	0.025	0.002	0.001	0.011	0.02	0.045	0.041	0.015	0.002	0.01	0.004	0.139	0.063	0.032	0.018	0.009	-0.002	0.01	0.001	0.066
S_24_0_A_590	S_24	S	24	0	A	590	0	0.043	-0.011	0.005	0	0.005	-0.009	0.001	0.023	0.005	0.007	-0.002	0.004	-0.004	0.006	-0.004	0.011	0	0.053	-0.006	0.002	0.004	0.003	-0.011	0.007	0.003	0.018	0.002	-0.003	-0.005	0.074	0.011
S_24_0_A_750	S_24	S	24	0	A	750	0	0.05	-0.011	0.005	-0.002	-0.006	-0.01	0.002	0.015	0.005	0.004	0	-0.002	-0.004	0.003	-0.006	0.008	0.001	0.049	-0.006	0	0.006	-0.004	-0.012	0.008	0.006	0.015	0.005	-0.001	-0.003	0.073	0.011
S_24_0_B_590	S_24	S	24	0	B	590	0	0.006	0.006	0.012	0.002	0.023	0	0.006	0.046	0.008	0.031	0.003	0.033	0.002	0.018	0.038	0.026	0.041	0.1	0.004	0.041	0.017	0.016	0.02	0.026	0	0.031	0.011	0.005	-0.001	0.014	0.04
S_24_0_B_750	S_24	S	24	0	B	750	0	0.007	0.005	0.012	0	0.01	0	0.006	0.037	0.008	0.028	0.003	0.024	0.004	0.02	0.041	0.019	0.044	0.095	0.004	0.031	0.018	0.017	0.022	0.028	0.001	0.027	0.007	0.006	-0.002	0.014	0.043
S_24_0_C_590	S_24	S	24	0	C	590	0	0.006	-0.011	-0.007	-0.016	-0.001	0.007	-0.02	-0.003	-0.013	-0.012	-0.013	0.025	-0.018	-0.018	-0.012	-0.007	0.038	0.085	-0.018	0.005	0.031	-0.02	0.047	0.039	0.023	-0.011	0.019	0.032	-0.009	-0.011	0.006
S_24_0_C_750	S_24	S	24	0	C	750	0	0.008	-0.011	-0.003	-0.017	-0.012	0.007	-0.019	-0.008	-0.011	-0.012	-0.012	0.016	-0.018	-0.018	-0.014	-0.009	0.04	0.084	-0.018	-0.002	0.034	-0.02	0.046	0.043	0.024	-0.011	0.017	0.035	-0.006	-0.01	0.009
T_1_0_A_590	T_1	T	1	0	A	590	0	0.034	-0.022	-0.008	-0.018	-0.007	-0.016	0.003	0.057	-0.014	-0.013	-0.015	0.001	0.055	-0.016	-0.001	-0.002	0.04	-0.009	0.05	0.09	-0.02	-0.016	-0.02	-0.017	-0.016	0.005	-0.012	0.067	-0.021	-0.021	-0.014
T_1_0_A_750	T_1	T	1	0	A	750	0	0.036	-0.026	-0.008	-0.021	-0.021	-0.021	-0.001	0.035	-0.018	-0.017	-0.019	-0.01	0.054	-0.02	-0.003	-0.008	0.036	-0.016	0.045	0.08	-0.024	-0.021	-0.026	-0.022	-0.021	0	-0.015	0.065	-0.025	-0.025	-0.016
T_1_0_B_590	T_1	T	1	0	B	590	0	0.018	0.028	0.015	-0.013	-0.002	0	0.038	0.01	-0.011	-0.009	-0.017	0.005	-0.002	-0.015	-0.008	-0.008	0.009	-0.007	0.028	-0.001	0.028	0.05	0.026	-0.012	0.059	0.009	-0.007	0.015	-0.006	0.033	-0.017
T_1_0_B_750	T_1	T	1	0	B	750	0	0.022	0.034	0.017	-0.016	-0.012	-0.002	0.04	0.002	-0.011	-0.011	-0.017	-0.004	-0.001	-0.016	-0.011	-0.012	0.01	-0.009	0.03	-0.009	0.029	0.05	0.027	-0.013	0.059	0.007	-0.007	0.015	-0.005	0.034	-0.018
T_1_0_C_590	T_1	T	1	0	C	590	0	0.003	-0.002	0.021	-0.003	0.024	0.055	-0.001	0.015	0.004	-0.004	-0.001	0.013	0.033	0.035	0.002	0.041	-0.009	0.002	0.006	0.005	0.021	-0.003	0.1	0.003	0.005	0.003	0.001	0.006	0.02	-0.002	0.033
T_1_0_C_750	T_1	T	1	0	C	750	0	0.01	0.004	0.031	-0.002	0.02	0.059	0.002	0.013	0.01	0.001	0.003	0.008	0.042	0.041	0.003	0.046	-0.005	0.004	0.01	0.002	0.024	0	0.085	0.007	0.009	0.006	0.005	0.011	0.026	0.001	0.041
T_2_0_A_590	T_2	T	2	0	A	590	0	0.047	0.014	0.003	0.008	0.036	-0.006	0.003	0.056	0.023	0.009	-0.001	0.017	-0.002	0.005	-0.006	0.015	0.074	0.014	0	0.014	-0.001	0.001	-0.007	0.022	0.027	0.025	0.004	0.031	0.019	0.007	0.005
T_2_0_A_750	T_2	T	2	0	A	750	0	0.054	0.014	0.006	0.012	0.029	-0.006	0.004	0.046	0.026	0.008	-0.001	0.011	-0.002	0.006	-0.005	0.013	0.076	0.022	-0.001	0.013	-0.002	0.001	0.014	0.024	0.03	0.023	0.004	0.031	0.018	0.008	0.006
T_2_0_B_590	T_2	T	2	0	B	590	0	0.003	-0.008	0.015	0.007	0.003	-0.005	0.045	0.016	0.008	-0.001	0.01	0.01	-0.002	0.001	-0.011	0.003	0.009	0.093	0.007	0.034	0.004	0.038	-0.004	0.035	0.047	-0.003	0.014	-0.013	-0.011	0.008	-0.012
T_2_0_B_750	T_2	T	2	0	B	750	0	0.008	-0.005	0.018	0.005	-0.004	-0.004	0.048	0.008	0.011	-0.001	0.011	0.003	0	0.001	-0.011	0	0.011	0.09	0.009	0.034	0.003	0.041	-0.002	0.039	0.047	-0.003	0.015	-0.012	-0.009	0.01	-0.013
T_2_0_C_590	T_2	T	2	0	C	590	0	-0.013	0.038	0.055	-0.009	-0.002	0.072	-0.001	0.078	-0.006	0.016	-0.004	0.008	0.007	0.009	0.014	0.051	-0.012	0.018	-0.002	-0.003	0.017	-0.005	0.147	0.125	-0.013	0.003	-0.005	-0.007	0	-0.003	0.051
T_2_0_C_750	T_2	T	2	0	C	750	0	-0.014	0.034	0.06	-0.014	-0.014	0.071	-0.005	0.058	-0.007	0.013	-0.006	-0.001	0.005	0.008	0.007	0.05	-0.015	0.015	-0.004	-0.011	0.017	-0.007	0.145	0.125	-0.016	0	-0.008	-0.009	-0.002	-0.004	0.053
T_3_0_A_590	T_3	T	3	0	A	590	0	-0.019	-0.013	0.027	-0.01	-0.008	-0.021	0.015	-0.001	-0.015	-0.014	-0.023	-0.007	0.008	-0.001	0.032	-0.005	0.009	0.06	0.11	0.014	-0.015	0.016	0.003	-0.012	-0.005	0	-0.008	0.046	0.026	0.011	0.095
T_3_0_A_750	T_3	T	3	0	A	750	0	-0.023	-0.014	0.03	-0.016	-0.023	-0.026	0.013	-0.015	-0.02	-0.02	-0.027	-0.019	0.002	-0.007	0.028	-0.011	0.003	0.057	0.109	0.008	-0.022	0.013	-0.002	-0.015	-0.011	-0.008	-0.014	0.044	0.019	0.006	0.092
T_3_0_B_590	T_3	T	3	0	B	590	0	-0.048	-0.027	-0.001	-0.03	-0.026	-0.024	-0.033	-0.028	-0.048	-0.038	-0.051	-0.024	-0.04	-0.027	-0.029	-0.047	0.031	0.076	0.039	-0.037	0.011	-0.04	-0.047	0.013	-0.037	-0.031	-0.054	-0.046	-0.044	-0.047	-0.037
T_3_0_B_750	T_3	T	3	0	B	750	0	-0.053	-0.029	0.005	-0.037	-0.038	-0.028	-0.034	-0.04	-0.051	-0.043	-0.055	-0.038	-0.041	-0.029	-0.035	-0.053	0.031	0.071	0.038	-0.046	0.01	-0.043	-0.052	0.01	-0.042	-0.036	-0.059	-0.049	-0.047	-0.053	-0.04
T_3_0_C_590	T_3	T	3	0	C	590	0	0.022	-0.002	0.054	0.004	0.02	0.02	-0.002	0.042	0.003	0.004	0.012	0.004	0.02	0.032	0.004	0.048	0.074	0.023	0.034	0.002	0.036	0.001	0.194	0.005	0.021	0.023	0.013	-0.003	0.006	-0.002	0.055
T_3_0_C_750	T_3	T	3	0	C	750	0	0.025	-0.002	0.063	-0.002	0.008	0.021	-0.004	0.028	0.002	-0.001	0.011	-0.005	0.019	0.031	0	0.047	0.073	0.018	0.05	-0.005	0.035	-0.003	0.195	0.001	0.018	0.017	0.009	-0.006	0.005	-0.004	0.056
T_4_0_A_590	T_4	T	4	0	A	590	0	0.041	0.001	0.022	0.007	0.026	0	0.014	0.045	0.061	0.007	0.007	0.042	0.063	0.023	0.062	0.034	0.102	0.01	0.115	0.025	0.041	0.006	0.039	0.047	0.094	0.018	0.002	0.108	0.061	-0.003	0.024
T_4_0_A_750	T_4	T	4	0	A	750	0	0.045	0.001	0.027	0.001	0.015	-0.004	0.013	0.031	0.06	0.001	0.003	0.024	0.062	0.021	0.061	0.028	0.101	0.003	0.115	0.019	0.038	0.003	0.033	0.047	0.096	0.013	-0.001	0.112	0.063	-0.009	0.025
T_4_0_B_590	T_4	T	4	0	B	590	0	-0.01	0.025	-0.009	-0.013	0.003	-0.012	-0.016	0.143	-0.009	-0.009	-0.015	0.008	-0.005	0.019	-0.01	-0.008	0.059	0.02	0.03	0.087	0.084	0.046	0.048	0.1	0.081	-0.008	-0.022	-0.006	-0.01	-0.001	0.008
T_4_0_B_750	T_4	T	4	0	B	750	0	-0.013	0.031	-0.012	-0.018	-0.008	-0.014	-0.018	0.115	-0.011	-0.012	-0.019	-0.002	-0.003	0.018	-0.012	-0.014	0.059	0.024	0.03	0.083	0.084	0.045	0.048	0.104	0.084	-0.012	-0.026	-0.006	-0.009	-0.003	0.01
T_4_0_C_590	T_4	T	4	0	C	590	0	0.044	0.014	0.055	0.015	0.007	0.009	-0.007	0.043	0.006	0.013	0.012	0.036	0.02	0.016	-0.009	0.066	0.026	0.032	0.05	0.01	0.045	0.028	0.156	0.018	0.026	0.009	0.007	0.031	0.015	0.011	0.057
T_4_0_C_750	T_4	T	4	0	C	750	0	0.052	0.016	0.064	0.011	-0.003	0.006	-0.01	0.03	0.006	0.011	0.011	0.023	0.022	0.017	-0.011	0.062	0.024	0.025	0.048	0.002	0.042	0.025	0.153	0.016	0.024	0.005	0.004	0.031	0.015	0.011	0.06
T_5_0_A_590	T_5	T	5	0	A	590	0	0.032	-0.003	-0.008	0	0.013	-0.009	-0.009	0.174	0.005	0.004	-0.012	0.01	0.023	0	0.019	0.006	0.049	0.008	0.014	0.005	-0.01	-0.008	-0.009	-0.009	0	0.004	-0.012	0.041	0.009	-0.009	0.011
T_5_0_A_750	T_5	T	5	0	A	750	0	0.036	-0.006	-0.008	-0.005	0.003	-0.012	-0.01	0.147	0.004	-0.001	-0.015	0	0.021	-0.003	0.018	0.001	0.048	0.003	0.016	-0.001	-0.014	-0.013	-0.016	-0.013	-0.003	0.001	-0.015	0.04	0.006	-0.012	0.012
T_5_0_B_590	T_5	T	5	0	B	590	0	0.014	0.029	0.005	-0.002	0.009	0.003	0.009	0.019	0.006	0.023	0.004	0.012	0.012	-0.006	-0.011	0.019	0.02	0.051	0.012	0.025	0.014	0.04	0.017	0.02	0.029	0.012	-0.008	0.031	-0.001	0.025	-0.01
T_5_0_B_750	T_5	T	5	0	B	750	0	0.016	0.031	0.007	-0.008	-0.002	0.002	0.009	0.009	0.004	0.015	0	0.003	0.013	-0.008	-0.013	0.012	0.021	0.047	0.013	0.022	0.014	0.04	0.017	0.02	0.029	0.008	-0.011	0.032	-0.002	0.026	-0.013
T_5_0_C_590	T_5	T	5	0	C	590	0	-0.001	0.009	0.07	0	0.016	0.055	-0.002	0.174	0.004	0.009	0.005	0.026	0.019	0.039	0.014	0.075	0.06	0.012	0.001	0.01	0.008	0.01	0.169	0.002	0.051	0.036	0.005	0.009	0.055	0.032	0.046
T_5_0_C_750	T_5	T	5	0	C	750	0	-0.004	0.009	0.074	-0.004	0.003	0.056	-0.005	0.135	0.001	0.005	0.002	0.017	0.019	0.04	0.009	0.074	0.058	0.007	-0.002	0.002	0.005	0.009	0.168	0.001	0.05	0.031	0.002	0.009	0.057	0.032	0.047
T_6_0_A_590	T_6	T	6	0	A	590	0	0.035	0.011	0.006	0.009	0.014	0.02	0.01	0.032	0.006	0.033	0.007	0.016	0.002	0.001	0.003	0.011	-0.002	0.067	0.003	0.008	0.007	0.006	0	0.011	0.012	0.027	0.017	0.01	0.008	0.008	0.007
T_6_0_A_750	T_6	T	6	0	A	750	0	0.04	0.01	0.006	0.007	0.003	0.017	0.009	0.024	0.006	0.029	0.008	0.011	0.003	0.001	0.003	0.009	-0.002	0.056	0.004	0.004	0.006	0.005	0	0.014	0.012	0.026	0.018	0.011	0.007	0.006	0.007
T_6_0_B_590	T_6	T	6	0	B	590	0	-0.006	-0.008	-0.01	-0.001	0.014	0.002	-0.002	0.153	-0.007	0.012	-0.001	0.018	-0.008	0.001	-0.002	0.021	0.036	0.007	-0.008	-0.004	-0.005	0.003	-0.005	0.005	0.005	0.038	0.01	-0.001	-0.004	-0.001	-0.004
T_6_0_B_750	T_6	T	6	0	B	750	0	-0.006	-0.01	-0.011	-0.003	-0.001	0	-0.003	0.122	-0.008	0.008	-0.002	0.008	-0.008	0	-0.002	0.015	0.032	0.003	-0.008	-0.008	-0.006	0.006	-0.006	0.006	0.016	0.034	0.007	-0.002	-0.007	-0.003	-0.003
T_6_0_C_590	T_6	T	6	0	C	590	0	-0.001	0.003	0.011	0.012	0.015	0.008	0.068	0.025	0.011	0.007	0.003	0.022	0.023	0.001	0.022	0.021	0.015	0.04	0.009	0.026	0.044	0.057	0.115	0.027	0.058	0.024	0.017	0.022	0.031	0.009	0.008
T_6_0_C_750	T_6	T	6	0	C	750	0	0	0.003	0.009	0.008	0.003	0.006	0.095	0.018	0.01	0.005	0.002	0.014	0.022	0	0.017	0.018	0.015	0.032	0.007	0.018	0.046	0.054	0.109	0.027	0.059	0.022	0.014	0.024	0.031	0.01	0.009
T_7_0_A_590	T_7	T	7	0	A	590	0	0.055	-0.01	-0.012	-0.005	0	-0.017	-0.015	0.001	-0.009	-0.009	-0.003	-0.002	0.017	-0.01	-0.005	0.007	0.023	0.091	0.01	-0.005	-0.004	-0.017	0.005	-0.004	-0.021	0.001	-0.006	-0.011	-0.019	-0.008	0.062
T_7_0_A_750	T_7	T	7	0	A	750	0	0.06	-0.011	-0.012	-0.007	-0.012	-0.018	-0.017	-0.008	-0.011	-0.012	-0.005	-0.012	0.014	-0.011	-0.007	0.002	0.023	0.084	0.009	-0.01	-0.008	-0.021	0.002	-0.004	-0.024	-0.001	-0.01	-0.013	-0.021	-0.013	0.059
T_7_0_B_590	T_7	T	7	0	B	590	0	0.018	-0.002	0.024	0.009	0.021	0.011	0.073	0.043	0.058	0.01	0.001	0.019	0.019	0.001	-0.001	0.022	0.05	0.1	0.059	0.017	0.06	0.024	0.068	-0.001	0.013	0.014	0.011	-0.002	0.005	0.02	-0.001
T_7_0_B_750	T_7	T	7	0	B	750	0	0.02	-0.002	0.027	0.007	0.012	0.013	0.079	0.034	0.061	0.008	0.001	0.012	0.022	0.001	-0.001	0.018	0.054	0.097	0.062	0.01	0.064	0.029	0.073	-0.001	0.014	0.014	0.009	-0.001	0.006	0.021	-0.001
T_7_0_C_590	T_7	T	7	0	C	590	0	0.001	0.017	0.033	0.006	0.027	0.052	0.005	0.033	0.005	0.014	0.013	0.022	0.054	0.039	0.022	0.071	0.092	0.192	0.014	0.009	0.032	0.027	0.065	0.097	0.02	0.025	0.011	0.003	0.024	0.001	0.053
T_7_0_C_750	T_7	T	7	0	C	750	0	0	0.017	0.037	0.003	0.017	0.053	0.003	0.024	0.003	0.01	0.011	0.012	0.055	0.039	0.017	0.068	0.091	0.217	0.009	0.003	0.031	0.024	0.079	0.1	0.018	0.018	0.008	0	0.024	-0.001	0.055
T_8_0_A_590	T_8	T	8	0	A	590	0	0.048	-0.002	0.014	-0.004	0.035	-0.012	-0.001	0.134	0.074	0.005	0.007	0.011	0.06	0.015	0.058	0.009	0.11	-0.001	0.031	0.005	0.027	0.02	-0.005	0.001	0.056	0.018	-0.001	0.014	0.043	0.005	0.002
T_8_0_A_750	T_8	T	8	0	A	750	0	0.052	-0.003	0.017	-0.009	0.024	-0.015	-0.002	0.1	0.071	0	0.004	0	0.058	0.013	0.057	0.005	0.108	-0.005	0.032	-0.001	0.027	0.019	-0.009	-0.003	0.056	0.015	-0.004	0.012	0.04	0.001	0.001
T_8_0_B_590	T_8	T	8	0	B	590	0	0.056	0.026	0.023	-0.008	0.003	-0.006	-0.004	0.008	0.008	-0.006	-0.008	0.01	0.005	0.031	0.002	-0.001	0.036	0.051	0.034	0.09	0.088	0.069	0.045	0.076	0.056	-0.006	-0.004	-0.006	-0.011	0.001	-0.008
T_8_0_B_750	T_8	T	8	0	B	750	0	0.057	0.026	0.024	-0.016	-0.012	-0.012	-0.006	-0.006	0.004	-0.013	-0.013	-0.004	0.003	0.026	-0.002	-0.01	0.032	0.043	0.029	0.087	0.083	0.068	0.042	0.074	0.051	-0.014	-0.009	-0.011	-0.014	-0.003	-0.012
T_8_0_C_590	T_8	T	8	0	C	590	0	-0.016	-0.012	0.016	-0.021	-0.028	-0.026	-0.012	0.048	-0.018	-0.014	-0.02	-0.017	-0.017	-0.009	-0.018	0.019	-0.029	0.055	-0.029	-0.027	-0.001	-0.032	0.036	0.047	-0.013	-0.021	-0.016	-0.005	0.017	-0.025	-0.015
T_8_0_C_750	T_8	T	8	0	C	750	0	-0.022	-0.02	0.018	-0.029	-0.048	-0.032	-0.021	0.027	-0.024	-0.021	-0.027	-0.03	-0.022	-0.013	-0.027	0.012	-0.035	0.047	-0.034	-0.039	-0.007	-0.037	0.019	0.042	-0.019	-0.03	-0.025	-0.011	0.015	-0.031	-0.017
T_9_0_A_590	T_9	T	9	0	A	590	0	0.015	0.008	0.011	0.007	0.019	0.015	0.039	0.026	0.011	0.034	0	0.018	0.012	0.009	0.005	0.024	0.041	0.025	0.034	0.014	0.009	0.002	0	0.008	0.002	0.026	0.004	0.003	0.001	0.02	0.004
T_9_0_A_750	T_9	T	9	0	A	750	0	0.019	0.009	0.015	0.007	0.008	0.012	0.036	0.019	0.01	0.03	0.001	0.012	0.013	0.01	0.005	0.021	0.048	0.021	0.037	0.013	0.007	0.001	0	0.007	0.001	0.022	0.004	0.004	0	0.019	0.006
T_9_0_B_590	T_9	T	9	0	B	590	0	0.012	0.029	0.005	-0.006	0.006	-0.002	0.059	0.016	0.007	0.007	-0.007	0.014	0.015	-0.009	-0.003	0.009	0.027	0.001	0.06	0.017	0.029	0.047	0.041	-0.004	0.042	0.008	0	0.04	-0.005	0.029	-0.006
T_9_0_B_750	T_9	T	9	0	B	750	0	0.016	0.031	0.008	-0.008	-0.003	-0.002	0.062	0.009	0.007	0.005	-0.008	0.007	0.018	-0.009	-0.003	0.005	0.029	-0.001	0.065	0.016	0.032	0.05	0.046	-0.005	0.044	0.007	0.001	0.039	-0.004	0.032	-0.009
T_9_0_C_590	T_9	T	9	0	C	590	0	-0.009	-0.008	0.034	-0.004	0.004	0.025	-0.01	0.011	-0.002	-0.008	-0.005	0.013	0.049	0.034	0.005	0.117	0.005	0.006	0.016	-0.003	-0.011	-0.003	0.088	-0.011	-0.008	0.009	-0.002	-0.008	0.054	-0.009	0.017
T_9_0_C_750	T_9	T	9	0	C	750	0	-0.009	-0.009	0.042	-0.007	-0.006	0.026	-0.009	0.005	-0.003	-0.008	-0.005	0.006	0.053	0.037	0.002	0.081	0.002	0.005	0.016	-0.009	-0.012	-0.002	0.097	-0.012	-0.009	0.007	-0.003	-0.009	0.054	-0.009	0.02
T_10_0_A_590	T_10	T	10	0	A	590	0	0.024	0.006	0.025	0.007	0.01	0.002	0	0.032	0.004	0.01	-0.001	0.011	0.003	0.026	0.001	0.013	0.007	0.024	0.031	0.064	0.009	0.018	-0.004	0.009	0.004	0.029	0.003	0.042	0	0.002	0.088
T_10_0_A_750	T_10	T	10	0	A	750	0	0.027	0.002	0.03	0.003	-0.003	0	0	0.022	0.002	0.006	-0.002	0.004	0.002	0.025	-0.001	0.01	0.005	0.016	0.034	0.062	0.008	0.019	-0.006	0.007	0.003	0.028	0.003	0.044	0	-0.001	0.089
T_10_0_B_590	T_10	T	10	0	B	590	0	0.016	0.01	0.032	0	0.015	0.015	0.002	0.041	0.003	0.014	0.004	0.032	0.009	0.008	0.007	0.011	0.018	0.023	0.05	0.01	0.018	0.009	0.011	0.008	0.051	0.019	0.004	0.09	0.011	0.009	0.004
T_10_0_B_750	T_10	T	10	0	B	750	0	0.02	0.01	0.042	0	0.007	0.015	0.003	0.032	0.004	0.014	0.004	0.025	0.01	0.008	0.007	0.009	0.021	0.021	0.055	0.005	0.019	0.01	0.014	0.01	0.052	0.017	0.004	0.093	0.013	0.009	0.005
T_10_0_C_590	T_10	T	10	0	C	590	0	-0.007	0.009	0.011	-0.011	0.011	-0.011	-0.008	0.015	0.05	0	0.002	0	-0.001	0.008	0	0.035	0.018	0.012	-0.007	-0.002	-0.005	-0.01	0.014	-0.005	-0.004	-0.001	-0.002	-0.011	0.005	0.004	0.03
T_10_0_C_750	T_10	T	10	0	C	750	0	-0.005	0.013	0.018	-0.012	0	-0.01	-0.007	0.008	0.056	-0.002	0.003	-0.005	0.001	0.011	-0.002	0.034	0.018	0.009	-0.006	-0.006	-0.005	-0.009	0.002	-0.004	-0.003	-0.002	-0.001	-0.012	0.009	0.007	0.033
T_11_0_A_590	T_11	T	11	0	A	590	0	0.088	0.063	0.013	0.001	0.007	0	0.015	0.025	0.02	0.023	0.005	0.011	0.023	0.016	0.003	0.014	0.021	0.029	0.012	0.015	0.089	0.012	-0.003	0.003	0.029	0.006	0.008	0.017	0.02	0.002	-0.003
T_11_0_A_750	T_11	T	11	0	A	750	0	0.094	0.049	0.016	-0.002	-0.004	-0.002	0.014	0.016	0.018	0.013	0.003	0.004	0.025	0.016	0	0.01	0.02	0.023	0.008	0.008	0.089	0.008	-0.005	0.002	0.027	0.002	0.006	0.016	0.021	0.001	-0.005
T_11_0_B_590	T_11	T	11	0	B	590	0	-0.042	-0.03	-0.046	-0.027	-0.034	-0.04	-0.045	-0.01	-0.038	-0.035	-0.038	-0.015	-0.042	-0.021	-0.035	-0.024	-0.042	0.039	-0.013	-0.025	-0.021	0.049	-0.033	-0.046	-0.032	-0.023	-0.019	-0.049	-0.012	-0.006	-0.004
T_11_0_B_750	T_11	T	11	0	B	750	0	-0.036	-0.025	-0.039	-0.029	-0.036	-0.033	-0.037	-0.011	-0.031	-0.029	-0.032	-0.016	-0.033	-0.017	-0.029	-0.022	-0.034	0.046	-0.003	-0.023	-0.026	0.058	-0.027	-0.04	-0.024	-0.019	-0.013	-0.042	-0.001	0.003	0.007
T_11_0_C_590	T_11	T	11	0	C	590	0	0	-0.016	0.002	0.003	0.002	-0.014	-0.011	0.026	0.02	-0.001	0.031	0.007	-0.009	-0.01	0.001	0.037	-0.015	0.008	0.006	-0.005	-0.007	0.017	0.044	-0.003	-0.014	0	0.009	-0.007	-0.015	-0.002	-0.015
T_11_0_C_750	T_11	T	11	0	C	750	0	0.003	-0.014	0.008	0.001	-0.008	-0.013	-0.011	0.017	0.022	-0.002	0.033	-0.001	-0.009	-0.011	-0.001	0.037	-0.015	0.006	0.006	-0.009	-0.007	0.02	0.044	-0.002	-0.015	-0.002	0.011	-0.008	-0.016	-0.003	-0.014
T_12_0_A_590	T_12	T	12	0	A	590	0	0.028	-0.006	-0.005	0.002	0.032	-0.011	-0.006	0.022	0.017	0	-0.009	0.006	0.069	0.025	0.01	0.014	0.044	0.024	0.01	0.032	-0.005	-0.008	-0.013	0.005	0.005	0.018	-0.007	0.01	-0.014	-0.014	0.065
T_12_0_A_750	T_12	T	12	0	A	750	0	0.031	-0.008	-0.005	0.021	0.02	-0.014	-0.007	0.012	0.014	-0.004	-0.011	0	0.069	0.025	0.01	0.008	0.045	0.015	0.01	0.027	-0.008	-0.011	-0.016	0.005	0.002	0.01	-0.009	0.008	-0.017	-0.017	0.064
T_12_0_B_590	T_12	T	12	0	B	590	0	0.005	-0.001	0.018	-0.013	0.006	-0.003	0.025	0.011	0.005	0.012	-0.008	0.001	0.01	-0.007	-0.014	-0.002	0.018	0.015	0.046	0.014	0.002	0.076	0.05	0.008	0	0.009	0.007	0.036	-0.001	0.029	-0.018
T_12_0_B_750	T_12	T	12	0	B	750	0	0.005	0	0.021	-0.019	-0.006	-0.006	0.025	0.002	0.002	0.006	-0.011	-0.006	0.011	-0.011	-0.018	-0.008	0.017	0.01	0.045	0.007	0	0.074	0.049	0.008	-0.005	-0.002	0.001	0.037	-0.003	0.025	-0.021
T_12_0_C_590	T_12	T	12	0	C	590	0	0.012	0.02	0.035	0	0.022	0.049	-0.01	0.037	0.026	0	-0.004	0.001	0.034	0.011	0.009	0.016	0.019	0.017	-0.005	-0.001	0.056	0	0.033	0.081	0.004	0.027	0.001	0.009	0.028	-0.011	0.031
T_12_0_C_750	T_12	T	12	0	C	750	0	0.011	0.025	0.041	-0.005	0.013	0.048	-0.011	0.027	0.028	-0.001	-0.004	-0.004	0.038	0.014	0.005	0.013	0.018	0.014	-0.007	-0.008	0.057	-0.001	0.025	0.09	0.002	0.022	0	0.01	0.03	-0.012	0.035
T_13_0_A_590	T_13	T	13	0	A	590	0	0.008	0	0.009	0.001	0.019	0	0.003	0.026	0.022	0.003	0.006	0.01	0.015	0.004	0.012	0.01	0.029	0.002	0.041	0.024	0.002	0.002	-0.005	-0.001	-0.006	0.012	0.001	0.041	0.021	-0.004	-0.001
T_13_0_A_750	T_13	T	13	0	A	750	0	0.008	-0.001	0.008	-0.002	0.01	-0.003	0.003	0.018	0.02	0	0.004	0.001	0.016	0.003	0.012	0.006	0.03	-0.002	0.043	0.018	-0.001	-0.001	-0.01	-0.004	-0.009	0.008	-0.001	0.042	0.021	-0.008	-0.003
T_13_0_B_590	T_13	T	13	0	B	590	0	0.022	0.018	0.045	0	0.02	0.011	0.073	0.023	0.009	0.006	0.002	0.018	0.019	0.008	-0.005	0.017	0.036	0.022	0.015	0.033	0.018	0.011	0.021	0.014	0.013	0.014	0	0.078	0.011	0.044	-0.005
T_13_0_B_750	T_13	T	13	0	B	750	0	0.024	0.021	0.048	-0.003	0.012	0.01	0.075	0.016	0.011	0.004	0.002	0.008	0.019	0.009	-0.006	0.013	0.038	0.023	0.016	0.028	0.019	0.011	0.022	0.015	0.013	0.014	0	0.08	0.011	0.047	-0.006
T_13_0_C_590	T_13	T	13	0	C	590	0	0.019	0.022	0.02	0.001	0.018	0.03	0.002	0.019	0.016	0.001	0.002	0.009	0.029	0.037	0.008	0.061	0.052	0.012	-0.005	0.003	0.006	0.024	0.091	0.007	0.026	0.025	0.002	0.019	0.037	0.003	0.042
T_13_0_C_750	T_13	T	13	0	C	750	0	0.026	0.025	0.025	-0.003	0.007	0.03	-0.001	0.01	0.016	-0.001	-0.001	0	0.03	0.036	0.003	0.059	0.051	0.01	-0.007	-0.005	0.003	0.029	0.067	0.007	0.025	0.023	0	0.018	0.038	-0.002	0.042
T_14_0_A_590	T_14	T	14	0	A	590	0	0.02	-0.001	0.009	0.003	0.049	-0.004	0.011	0.018	0.05	0.002	0.006	0.012	0.059	0.02	0.034	0.078	0.101	0.002	0.089	0.01	0.015	0.016	-0.004	0.002	0.025	0.022	0.001	0.1	0.054	-0.005	0.062
T_14_0_A_750	T_14	T	14	0	A	750	0	0.022	-0.001	0.011	0	0.039	-0.005	0.012	0.01	0.051	-0.001	0.006	0.004	0.061	0.021	0.036	0.076	0.103	0.001	0.09	0.006	0.014	0.015	-0.007	0.004	0.023	0.018	0	0.095	0.056	-0.007	0.061
T_14_0_B_590	T_14	T	14	0	B	590	0	0.006	0.001	0.009	-0.006	0.019	-0.003	-0.006	0.01	0.005	-0.013	0.008	0	0.02	-0.006	0.01	0.003	-0.006	0.081	0.034	0.019	-0.008	0.031	0.018	0.021	-0.008	-0.007	0.001	-0.017	-0.013	-0.001	-0.013
T_14_0_B_750	T_14	T	14	0	B	750	0	0.007	0.008	0.015	-0.01	0.008	-0.005	-0.007	-0.005	0.005	-0.016	0.007	-0.012	0.021	-0.007	0.008	-0.004	-0.006	0.078	0.032	0.015	-0.01	0.029	0.018	0.023	-0.012	-0.011	-0.004	-0.02	-0.013	-0.002	-0.014
T_14_0_C_590	T_14	T	14	0	C	590	0	-0.005	0.013	0.014	-0.015	-0.008	-0.001	-0.02	0.002	-0.008	-0.002	-0.011	-0.003	-0.003	-0.003	-0.008	0.052	0.023	0.026	-0.014	-0.012	-0.007	-0.019	0.175	0.049	-0.011	-0.011	0.146	-0.016	-0.028	0.012	0.026
T_14_0_C_750	T_14	T	14	0	C	750	0	0	0.008	0.025	-0.02	-0.02	-0.002	-0.024	-0.01	-0.011	-0.007	-0.016	-0.015	-0.004	-0.005	-0.015	0.05	0.019	0.034	-0.018	-0.023	-0.01	-0.023	0.174	0.051	-0.015	-0.015	0.135	-0.019	-0.037	0.012	0.027
T_15_0_A_590	T_15	T	15	0	A	590	0	-0.018	-0.032	-0.031	-0.021	-0.021	-0.016	-0.023	0.007	-0.026	-0.021	-0.001	-0.015	-0.004	-0.029	-0.025	0.112	-0.003	0.002	-0.036	-0.005	-0.03	-0.03	-0.033	-0.019	-0.028	-0.023	-0.032	-0.024	-0.037	-0.033	0.017
T_15_0_A_750	T_15	T	15	0	A	750	0	-0.011	-0.029	-0.027	-0.018	-0.03	-0.015	-0.018	0.002	-0.024	-0.02	0.006	-0.02	0.002	-0.024	-0.022	0.114	0.004	0.003	-0.033	-0.002	-0.026	-0.029	-0.031	-0.014	-0.024	-0.024	-0.029	-0.018	-0.033	-0.031	0.022
T_15_0_B_590	T_15	T	15	0	B	590	0	0.001	-0.001	-0.002	0.003	0.021	0.001	0.021	0.03	0.001	0.023	0.007	0.019	0.006	0.014	0.01	0.081	0.057	0.088	0.006	0.006	0.038	0.025	0.003	0.009	0.085	0.03	0.012	0.01	0.026	0.016	0.067
T_15_0_B_750	T_15	T	15	0	B	750	0	0.002	-0.001	-0.002	0.002	0.008	0	0.021	0.022	0.001	0.022	0.007	0.009	0.006	0.011	0.01	0.077	0.061	0.085	0.007	0.001	0.041	0.026	0.003	0.01	0.068	0.023	0.01	0.01	0.024	0.016	0.071
T_15_0_C_590	T_15	T	15	0	C	590	0	0	0.003	0.031	0.003	0.016	0.004	0.136	0.033	0.008	0.041	0.034	0.014	0.001	0.009	0.007	0.035	0.106	0.062	0.007	0.004	0.063	0.016	0.014	0.009	0.002	0.021	0.356	0.068	0.006	0.023	0.009
T_15_0_C_750	T_15	T	15	0	C	750	0	0	0.003	0.047	0.002	0.002	0.002	0.142	0.025	0.007	0.041	0.037	0.006	0.001	0.009	0.006	0.031	0.11	0.068	0.007	0	0.064	0.013	0.014	0.009	0.002	0.017	0.363	0.071	0.007	0.024	0.008
T_16_0_A_590	T_16	T	16	0	A	590	0	-0.007	-0.014	-0.017	-0.015	-0.005	-0.018	-0.011	0.027	-0.015	-0.013	-0.016	-0.004	-0.017	-0.019	-0.019	0.063	-0.012	0.012	-0.017	-0.008	-0.018	-0.008	-0.014	-0.006	-0.016	-0.016	-0.013	-0.014	-0.017	-0.001	-0.01
T_16_0_A_750	T_16	T	16	0	A	750	0	-0.005	-0.014	-0.017	-0.011	-0.016	-0.018	-0.013	0.018	-0.015	-0.014	-0.017	-0.012	-0.018	-0.019	-0.02	0.06	-0.014	0.01	-0.017	-0.014	-0.02	-0.011	-0.015	-0.005	-0.018	-0.02	-0.014	-0.014	-0.018	-0.002	-0.012
T_16_0_B_590	T_16	T	16	0	B	590	0	0	0.023	-0.004	0	0.013	0.019	-0.002	0.041	0.004	0.023	0.003	0.019	0.005	0.01	-0.003	0.076	0.001	0.058	-0.001	0.006	-0.003	0.008	-0.003	-0.005	0.012	0.012	0.004	-0.001	0.026	0.008	0.025
T_16_0_B_750	T_16	T	16	0	B	750	0	-0.002	0.017	-0.004	-0.002	0.002	0.018	-0.002	0.03	0.004	0.023	0.002	0.011	0.008	0.008	-0.003	0.071	0.001	0.054	-0.001	0.001	-0.003	0.009	-0.003	-0.004	0.012	0.009	0.003	-0.003	0.029	0.006	0.026
T_16_0_C_590	T_16	T	16	0	C	590	0	0	0.009	0.008	0.01	0.017	0.009	0.001	0.07	0.008	0.015	0.004	0.021	0.01	0.004	0.009	0.056	0.04	0.055	0.002	0.011	0.005	0.084	0.011	0.065	0.001	0.044	0.01	0.004	0.003	0.021	0.003
T_16_0_C_750	T_16	T	16	0	C	750	0	0	0.007	0.006	0.007	0.005	0.006	0	0.06	0.007	0.012	0.002	0.011	0.008	0.002	0.006	0.052	0.039	0.056	0.001	0.005	0.001	0.092	0.01	0.069	-0.001	0.048	0.008	0.002	-0.001	0.021	0.001
T_17_0_A_590	T_17	T	17	0	A	590	0	0.025	0.002	0.011	0.004	0.013	0.008	0	0.055	0.002	0.011	0.002	0.016	0.013	0.022	0	0.021	0.046	0.058	0.011	0.03	0	0.006	0.005	0.013	0.001	0.004	0.041	0.003	0.004	0.003	0.031
T_17_0_A_750	T_17	T	17	0	A	750	0	0.027	0.003	0.013	0.003	0.002	0.008	0.001	0.046	0.003	0.01	0.003	0.008	0.015	0.024	-0.001	0.019	0.045	0.055	0.012	0.029	-0.001	0.005	0.004	0.015	0.001	0.001	0.04	0.002	0.004	0.003	0.033
T_17_0_B_590	T_17	T	17	0	B	590	0	-0.002	0.006	-0.001	-0.002	0.016	-0.001	-0.003	0.032	0.001	0.006	0	0.023	0.008	-0.002	0	0.019	0.022	0.073	-0.002	0.01	0.01	0.035	0.02	-0.004	0.066	0.019	0.016	-0.004	0.004	0.017	-0.003
T_17_0_B_750	T_17	T	17	0	B	750	0	-0.001	0.004	-0.001	-0.003	0.005	-0.001	-0.002	0.023	0.003	0.006	0	0.015	0.008	-0.001	0.001	0.017	0.024	0.074	-0.001	0.006	0.01	0.037	0.021	-0.003	0.072	0.019	0.015	-0.004	0.006	0.021	-0.002
T_17_0_C_590	T_17	T	17	0	C	590	0	0.022	-0.003	0.026	0.001	0.011	-0.001	-0.001	0.016	0.075	0.003	0.006	0.02	0.006	0.09	0.011	0.042	0.044	0.068	0.004	0.01	0.047	0.05	0.007	0.092	0.03	0.052	0.005	0.063	-0.001	0.039	0.009
T_17_0_C_750	T_17	T	17	0	C	750	0	0.032	-0.004	0.036	0	-0.001	-0.002	-0.001	0.011	0.081	0.001	0.006	0.012	0.006	0.096	0.008	0.041	0.045	0.071	0.002	0.004	0.047	0.052	0.004	0.098	0.031	0.053	0.004	0.067	-0.002	0.041	0.01
T_18_0_A_590	T_18	T	18	0	A	590	0	0.005	-0.006	0.031	-0.006	0.003	-0.005	-0.005	0.011	-0.002	0.003	-0.005	0.01	0.001	0.025	-0.002	0.01	-0.008	0.043	-0.007	0.005	-0.004	0.003	-0.008	0.018	0.003	-0.003	0.005	-0.003	-0.006	0.004	0.001
T_18_0_A_750	T_18	T	18	0	A	750	0	0.008	-0.006	0.038	-0.007	-0.006	-0.005	-0.004	0.007	-0.001	0.002	-0.004	0.003	0.002	0.029	-0.003	0.008	-0.008	0.037	-0.006	0.001	-0.005	0.003	-0.008	0.023	0.005	-0.006	0.007	-0.004	-0.006	0.002	0.002
T_18_0_B_590	T_18	T	18	0	B	590	0	0.002	0.004	0	0.009	0.014	0.001	0.004	0.117	0.009	0.013	0.003	0.015	0.031	0.006	0.002	0.03	0.004	0.055	0.007	0.016	0.005	0.05	0.002	0.002	0.033	0.014	0.01	0.016	0.016	0.017	0.048
T_18_0_B_750	T_18	T	18	0	B	750	0	0.002	0.003	0	0.007	0.003	0.001	0.004	0.101	0.008	0.012	0.002	0.009	0.034	0.005	0.003	0.025	0.005	0.051	0.007	0.01	0.005	0.051	0.002	0.001	0.034	0.011	0.011	0.017	0.017	0.018	0.046
T_18_0_C_590	T_18	T	18	0	C	590	0	-0.001	0.001	0.003	0.003	0.001	0.016	0.024	0.042	0.001	0.007	0.003	0.017	0.001	0.013	0.018	0.027	0.001	0.021	0.025	0.014	0.074	0.068	0.083	0.006	0.001	0.037	0.008	0.007	0.001	0.034	0.005
T_18_0_C_750	T_18	T	18	0	C	750	0	-0.002	0	0.002	0	-0.006	0.011	0.02	0.031	-0.006	0.003	0.002	0.009	-0.006	0.012	0.015	0.026	-0.007	0.015	0.028	0.007	0.06	0.08	0.087	0.004	-0.007	0.039	0.008	0.006	-0.006	0.034	0.003
T_19_0_A_590	T_19	T	19	0	A	590	0	0.025	-0.018	-0.004	-0.009	-0.007	-0.024	-0.025	0.002	-0.019	-0.007	-0.02	0.012	-0.013	0.006	-0.025	-0.006	-0.023	0.02	-0.012	-0.009	-0.009	-0.017	-0.023	-0.017	-0.022	-0.017	-0.006	-0.015	-0.02	-0.008	0.051
T_19_0_A_750	T_19	T	19	0	A	750	0	0.03	-0.018	0.001	-0.01	-0.018	-0.024	-0.023	-0.004	-0.014	-0.008	-0.019	0.003	-0.011	0.009	-0.025	-0.008	-0.023	0.019	-0.011	-0.011	-0.011	-0.018	-0.023	-0.017	-0.022	-0.02	-0.003	-0.018	-0.018	-0.009	0.054
T_19_0_B_590	T_19	T	19	0	B	590	0	0.013	0.027	-0.002	0.018	0.026	0.002	0.004	0.083	0.026	0.016	-0.001	0.015	0.025	0.002	0	0.013	0.01	0.078	0.005	0.014	0.001	0.028	0.006	0.003	0.04	0.017	0.017	0.006	0.009	0.011	0.003
T_19_0_B_750	T_19	T	19	0	B	750	0	0.011	0.023	-0.003	0.013	0.013	0.001	0.003	0.065	0.025	0.013	-0.003	0.007	0.027	0.002	-0.001	0.01	0.01	0.075	0.004	0.008	-0.001	0.027	0.006	0	0.038	0.013	0.015	0.003	0.01	0.01	0
T_19_0_C_590	T_19	T	19	0	C	590	0	-0.004	0.015	0	0.001	0.008	0.001	0.014	0.131	0.076	0.008	0.003	0.011	0.004	0.052	0.015	0.044	0.038	0.041	0.006	0.003	0.012	0.025	0.085	0.075	0.028	0.03	0.066	0.012	0.001	0.005	0.057
T_19_0_C_750	T_19	T	19	0	C	750	0	-0.004	0.017	0	0	-0.003	0	0.011	0.12	0.08	0.007	0.002	0.005	0.004	0.055	0.012	0.042	0.038	0.038	0.005	-0.002	0.013	0.027	0.088	0.078	0.028	0.03	0.063	0.015	0	0.005	0.061
T_20_0_A_590	T_20	T	20	0	A	590	0	0.007	-0.005	0.085	0	0.01	0.007	-0.003	0.011	0.055	0.015	0.022	0.036	0.003	-0.002	0.015	0.017	-0.003	0.075	-0.001	0.104	0.013	0.012	-0.003	-0.005	-0.002	0.018	0.004	-0.006	-0.001	-0.011	0.021
T_20_0_A_750	T_20	T	20	0	A	750	0	0.009	-0.005	0.093	-0.004	-0.001	0.005	-0.004	0.007	0.054	0.012	0.027	0.025	0.002	-0.003	0.01	0.013	-0.004	0.069	-0.003	0.067	0.01	0.009	-0.005	-0.007	-0.004	0.006	0.003	-0.006	-0.002	-0.018	0.018
T_20_0_B_590	T_20	T	20	0	B	590	0	-0.001	0.003	0	0.007	0.017	-0.001	0	0.085	0.012	0.015	0.007	0.033	0.025	0	0.003	0.032	0.003	0.034	0.006	0.011	0.013	0.027	0.005	0.003	0.043	0.033	0.01	-0.002	0.004	0.022	0.003
T_20_0_B_750	T_20	T	20	0	B	750	0	0	0.004	0	0.003	0.004	0	0	0.067	0.011	0.014	0.006	0.024	0.026	0.001	0.002	0.027	0.003	0.033	0.006	0.005	0.009	0.03	0.004	0.002	0.046	0.022	0.008	-0.002	0.005	0.02	0.002
T_20_0_C_590	T_20	T	20	0	C	590	0	-0.001	0.03	-0.002	0.004	0.029	0.003	-0.002	0.02	0.079	0.012	0.003	0.014	0.001	0.049	0.017	0.013	0.084	0.042	0.004	0.012	0.016	0	0.087	0.084	0.03	0.038	0.011	0.002	-0.001	0.034	0.002
T_20_0_C_750	T_20	T	20	0	C	750	0	0.001	0.034	-0.001	0.001	0.015	0.004	-0.001	0.017	0.082	0.011	0.003	0.009	0.001	0.052	0.015	0.012	0.085	0.042	0.004	0.005	0.016	0.002	0.114	0.09	0.026	0.028	0.009	0.002	-0.001	0.034	0.002
T_21_0_A_590	T_21	T	21	0	A	590	0	0.032	-0.005	0.008	-0.005	0.009	0.015	-0.004	0.052	0.039	-0.001	-0.005	0.012	-0.005	0.006	0.017	0.009	0.024	0.001	0.023	0.024	0.009	-0.003	-0.011	-0.007	0.003	0.012	-0.006	-0.004	-0.01	0.002	-0.006
T_21_0_A_750	T_21	T	21	0	A	750	0	0.033	-0.006	0.01	-0.01	-0.003	0.013	-0.005	0.041	0.042	-0.004	-0.007	0.004	-0.008	0.006	0.018	0.006	0.027	-0.003	0.022	0.022	0.004	-0.007	-0.014	-0.01	0.001	0.006	-0.008	-0.005	-0.012	-0.003	-0.008
T_21_0_B_590	T_21	T	21	0	B	590	0	0.052	-0.005	0.015	0.002	0.046	0.019	0.068	0.025	0.041	0.033	-0.003	0.011	0.025	0	0.046	0.024	0.074	0.029	0.109	0.019	0.042	0.042	0.063	0.012	0.044	0.012	0.006	-0.006	0.005	0.063	-0.003
T_21_0_B_750	T_21	T	21	0	B	750	0	0.057	-0.006	0.019	-0.001	0.037	0.023	0.075	0.019	0.043	0.022	-0.004	0.003	0.027	0	0.045	0.017	0.078	0.025	0.113	0.018	0.046	0.042	0.069	0.013	0.046	0.014	0.004	-0.007	0.004	0.063	-0.003
T_21_0_C_590	T_21	T	21	0	C	590	0	0.001	0.006	0.012	0.015	0.013	0.063	0.003	0.051	0.017	-0.004	0.008	0.013	0.059	0.032	0.019	0.04	0.055	0.01	-0.002	0.014	-0.005	-0.01	0.121	0.039	0.058	0.012	-0.001	0.052	0.024	0.013	0.045
T_21_0_C_750	T_21	T	21	0	C	750	0	-0.001	0.007	0.014	0.01	0.005	0.068	0.002	0.037	0.019	-0.005	0.01	0.007	0.063	0.036	0.016	0.03	0.055	0.009	-0.002	0.007	-0.005	-0.01	0.106	0.038	0.06	0.009	0.001	0.049	0.027	0.013	0.049
T_22_0_A_590	T_22	T	22	0	A	590	0	0.01	0	-0.011	-0.018	-0.015	-0.005	-0.018	0.018	-0.004	-0.003	-0.001	-0.004	-0.009	-0.017	-0.029	-0.008	-0.024	0.01	0.012	0	-0.023	-0.012	-0.023	-0.009	-0.022	0.011	0.03	-0.023	-0.026	-0.009	-0.002
T_22_0_A_750	T_22	T	22	0	A	750	0	0.013	-0.003	-0.008	-0.02	-0.024	-0.004	-0.016	0.011	-0.005	-0.007	0.003	-0.011	-0.008	-0.016	-0.028	-0.009	-0.024	0.008	0.018	0	-0.024	-0.013	-0.024	-0.005	-0.022	0.006	0.029	-0.022	-0.025	-0.009	-0.002
T_22_0_B_590	T_22	T	22	0	B	590	0	0.015	0.005	0.001	0.011	0.022	0.002	0.012	0.025	0.013	0.02	0.002	0.022	0.026	0.002	0.004	0.028	0.011	0.09	0.123	0.011	0.005	0.039	0.045	-0.001	0.008	0.035	0.01	0.005	0.006	0.01	0.002
T_22_0_B_750	T_22	T	22	0	B	750	0	0.019	0.005	0.001	0.008	0.012	0.003	0.014	0.02	0.012	0.016	0.001	0.014	0.028	0.002	0.004	0.023	0.013	0.089	0.128	0.005	0.004	0.041	0.048	-0.001	0.007	0.03	0.012	0.005	0.007	0.011	0.002
T_22_0_C_590	T_22	T	22	0	C	590	0	0	-0.002	-0.001	0.001	0.031	-0.001	0.023	0.014	0.005	0.007	0.023	0.035	0.002	0.066	0.017	0.031	0.005	0.026	0.003	0.015	0.021	0.003	0.145	0.118	-0.004	0.044	0.002	0.019	0.008	0.018	0.055
T_22_0_C_750	T_22	T	22	0	C	750	0	-0.001	-0.002	-0.001	-0.001	0.02	-0.001	0.02	0.01	0.005	0.005	0.022	0.027	0	0.073	0.014	0.025	0.004	0.023	0.003	0.067	0.021	0.002	0.144	0.113	-0.005	0.037	0.001	0.017	0.009	0.019	0.059
T_23_0_A_590	T_23	T	23	0	A	590	0	0.051	-0.004	0.003	0.008	0.03	0.008	-0.004	0.07	0.025	0.012	0.005	0.013	-0.001	0.005	0.014	0.044	0.031	0.006	0.012	0.019	0.003	0.005	-0.003	0.013	0.001	0.015	0.019	0.032	0.001	0.015	0.075
T_23_0_A_750	T_23	T	23	0	A	750	0	0.047	-0.004	0.005	0.004	0.018	0.007	-0.003	0.053	0.025	0.01	0.004	0.006	0	0.004	0.015	0.04	0.03	0.003	0.014	0.017	0.002	0.002	-0.004	0.016	0.001	0.01	0.018	0.032	0.001	0.012	0.073
T_23_0_B_590	T_23	T	23	0	B	590	0	0.024	0.016	0.006	0.008	0.02	0.018	0.068	0.035	0.017	0.008	0.02	0.015	0.017	0.03	0.012	0.016	0.034	0.027	0.073	0.031	0.035	0.022	0.052	0.036	0.01	0.014	0.002	0	0.01	0.037	-0.001
T_23_0_B_750	T_23	T	23	0	B	750	0	0.024	0.015	0.009	0.004	0.01	0.02	0.071	0.023	0.018	0.006	0.02	0.007	0.019	0.031	0.012	0.011	0.036	0.025	0.077	0.03	0.037	0.024	0.055	0.04	0.01	0.009	-0.001	0	0.01	0.038	-0.003
T_23_0_C_590	T_23	T	23	0	C	590	0	-0.005	0.001	0.02	-0.004	0.003	0.034	-0.015	0.095	0.001	-0.002	-0.003	0.007	0	-0.005	0.01	0.061	0.001	-0.006	-0.004	-0.003	0.04	-0.012	0.138	0.09	0.017	-0.004	0.001	0.003	0.021	-0.009	0.023
T_23_0_C_750	T_23	T	23	0	C	750	0	0	-0.003	0.031	-0.012	-0.009	0.031	-0.018	0.068	0	-0.007	-0.006	-0.003	-0.002	-0.009	0.004	0.058	-0.002	-0.009	-0.008	-0.012	0.035	-0.015	0.12	0.092	0.013	-0.01	-0.003	0.002	0.022	-0.011	0.022
T_24_0_A_590	T_24	T	24	0	A	590	0	0.006	-0.004	0.032	0	0.007	-0.003	-0.003	0.041	0.005	0.177	0.002	0.01	0.011	0.01	0.002	0.011	-0.002	0.011	0.004	0.004	0.022	0.013	0.003	0	0.018	0.011	0.003	0.019	-0.004	0.017	0.012
T_24_0_A_750	T_24	T	24	0	A	750	0	0.007	-0.005	0.035	-0.005	-0.003	-0.004	-0.003	0.049	0.003	0.162	0.003	0.004	0.012	0.011	-0.001	0.005	-0.003	0.008	0.002	-0.001	0.022	0.013	0.001	-0.001	0.015	0.004	0.003	0.019	-0.005	0.017	0.012
T_24_0_B_590	T_24	T	24	0	B	590	0	0.003	0.003	0	0.018	0.011	0	0.019	0.015	0.014	0.011	0.002	0.019	0.009	0.003	-0.001	0.017	-0.001	0.039	-0.005	0.009	0.004	0.025	0.049	0.003	0.082	0.021	0.017	0.013	0.044	0.047	-0.001
T_24_0_B_750	T_24	T	24	0	B	750	0	0.002	0	-0.002	0.006	0.001	-0.002	0.022	0.01	0.012	0.009	0	0.011	0.008	0.002	-0.002	0.013	-0.001	0.037	-0.005	0.004	0.002	0.027	0.051	0.002	0.082	0.015	0.016	0.012	0.046	0.048	-0.002
T_24_0_C_590	T_24	T	24	0	C	590	0	0.019	0.003	0.015	0.015	0.009	0.006	0.013	0.009	0.009	0.012	0.014	0.016	0.002	0.014	0.018	0.045	0.014	0.019	0.006	0.024	0	0.108	0.096	0	-0.001	0.038	0.01	0.004	-0.003	0.009	0.007
T_24_0_C_750	T_24	T	24	0	C	750	0	0.021	0.002	0.014	0.007	0.001	0.004	0.012	0.007	0.009	0.011	0.014	0.011	0.002	0.016	0.015	0.043	0.015	0.018	0.007	0.016	-0.001	0.11	0.1	-0.001	-0.003	0.033	0.01	0.005	-0.003	0.007	0.006
U_1_0_A_590	U_1	U	1	0	A	590	0	0.048	0.013	0.018	0.011	0.011	0.005	0.014	0.115	0.001	0.011	0.002	0.02	0.009	0.031	0.004	0.04	0.002	0.011	0.042	0.046	0.011	0.001	0.007	0.049	0.028	0.024	0.009	0.011	0	0.003	0.023
U_1_0_A_750	U_1	U	1	0	A	750	0	0.053	0.011	0.02	0.009	0.002	0.004	0.014	0.1	0.001	0.01	0.002	0.012	0.01	0.031	0.002	0.024	0.001	0.01	0.044	0.046	0.01	-0.001	0.005	0.055	0.027	0.024	0.008	0.01	0.001	0.002	0.025
U_1_0_B_590	U_1	U	1	0	B	590	0	0.014	0.007	0.085	0.004	0.034	0.053	0.049	0.065	0.005	0.012	0.004	0.022	0.032	0.01	0.006	0.034	0.03	0.046	0.072	0.009	0.013	0.031	0.077	0.001	0.04	0.024	0.043	0.032	0.025	0.041	0.024
U_1_0_B_750	U_1	U	1	0	B	750	0	0.014	0.004	0.085	0.002	0.024	0.052	0.049	0.053	0.004	0.01	0.003	0.014	0.032	0.008	0.005	0.028	0.032	0.044	0.075	0.005	0.01	0.034	0.082	0	0.039	0.023	0.042	0.035	0.026	0.045	0.021
U_1_0_C_590	U_1	U	1	0	C	590	0	0.019	0.064	0.008	-0.003	0.078	0.057	0.004	0.069	0.065	-0.003	0.01	0.027	0.101	0.059	0.096	0.083	-0.001	0.138	0.013	0.003	-0.005	0.015	0.165	0.003	0.017	0.058	0.003	0.005	0.055	0.013	0.086
U_1_0_C_750	U_1	U	1	0	C	750	0	0.019	0.064	0.022	-0.002	0.071	0.06	0.005	0.056	0.066	-0.001	0.012	0.019	0.104	0.062	0.068	0.087	0	0.136	0.016	-0.001	-0.003	0.019	0.164	0.004	0.02	0.06	0.006	0.009	0.063	0.014	0.096
U_2_0_A_590	U_2	U	2	0	A	590	0	0.056	-0.009	0.076	-0.005	0.029	0.014	-0.003	0.028	-0.003	0.013	0.001	0.041	0.004	0.015	-0.01	0.009	0.002	0.021	0.002	0	-0.002	0.033	0.001	-0.004	0.006	-0.006	0.02	-0.001	-0.01	0.003	0.023
U_2_0_A_750	U_2	U	2	0	A	750	0	0.059	-0.01	0.082	-0.006	0.017	0.01	-0.005	0.019	-0.004	0.01	-0.001	0.027	0.004	0.015	-0.011	0.007	0.001	0.019	-0.001	-0.005	-0.005	0.029	-0.001	-0.006	0.005	-0.008	0.019	0	-0.011	0.001	0.023
U_2_0_B_590	U_2	U	2	0	B	590	0	0.015	-0.001	-0.002	0.009	0.017	0.01	0.024	0.131	0.007	0.006	0.002	0.021	0.023	0.012	0.009	0.038	0.002	0.049	0.037	0.01	-0.001	0.041	0.005	0.016	0.018	0.025	0.013	0.027	0.013	0.013	0.034
U_2_0_B_750	U_2	U	2	0	B	750	0	0.013	-0.001	-0.001	0.007	0.007	0.01	0.024	0.108	0.007	0.005	0.002	0.013	0.024	0.016	0.009	0.033	0.003	0.046	0.041	0.005	-0.001	0.042	0.005	0.015	0.017	0.023	0.012	0.026	0.013	0.016	0.038
U_2_0_C_590	U_2	U	2	0	C	590	0	-0.001	0.004	0.005	0.004	0.007	0.001	0.019	0.055	0.046	0.011	0.009	0.029	0.002	0.045	0.015	0.057	0.106	0.028	0.015	0.014	0.061	0.021	0.089	0.08	0.049	0.046	0	0.004	0.001	0.022	0
U_2_0_C_750	U_2	U	2	0	C	750	0	-0.002	0.003	0.004	0.002	-0.002	0	0.015	0.044	0.047	0.006	0.008	0.019	0	0.045	0.012	0.054	0.109	0.024	0.013	0.009	0.061	0.02	0.097	0.08	0.048	0.045	-0.001	0.005	-0.001	0.023	0
U_3_0_A_590	U_3	U	3	0	A	590	0	0.038	-0.016	-0.007	0.003	0.001	-0.004	-0.005	0.019	0.021	0.025	-0.005	0.005	-0.005	0.018	0.075	0	-0.011	0.008	0.031	0.015	-0.009	-0.011	-0.015	-0.008	-0.015	0.017	-0.013	-0.011	-0.015	0.003	0.006
U_3_0_A_750	U_3	U	3	0	A	750	0	0.04	-0.016	-0.007	0.002	-0.008	-0.005	-0.004	0.012	0.019	0.021	-0.005	-0.003	-0.006	0.02	0.073	-0.001	-0.012	0.006	0.034	0.015	-0.011	-0.012	-0.016	-0.009	-0.016	0.015	-0.013	-0.012	-0.015	0	0.006
U_3_0_B_590	U_3	U	3	0	B	590	0	0.014	0.009	0.01	0.014	0.019	0.003	0.014	0.036	0.017	0.014	0.007	0.045	0.02	0.007	0.008	0.039	0.007	0.074	0.035	0.019	0.006	0.032	0.003	0.023	0.027	0.062	0.014	0.024	0.011	0.021	0.004
U_3_0_B_750	U_3	U	3	0	B	750	0	0.011	0.007	0.009	0.011	0.007	0.004	0.016	0.028	0.015	0.012	0.007	0.035	0.02	0.006	0.007	0.032	0.006	0.074	0.036	0.013	0.005	0.034	0.003	0.022	0.029	0.054	0.012	0.021	0.011	0.021	0.005
U_3_0_C_590	U_3	U	3	0	C	590	0	0.009	0.009	-0.005	0.006	0.019	0.024	0.052	0.049	0.031	0.004	0.003	0.018	0.026	0.072	0.012	0.066	0.044	0.018	-0.008	0.011	0.05	0.007	0.046	0.1	0.043	0.03	0.001	-0.007	0.014	0.012	0.001
U_3_0_C_750	U_3	U	3	0	C	750	0	0.009	0.01	-0.004	0.005	0.011	0.022	0.051	0.039	0.032	0.002	0.003	0.01	0.031	0.079	0.009	0.064	0.044	0.018	-0.008	0.004	0.052	0.008	0.049	0.101	0.044	0.03	0.001	-0.007	0.014	0.013	0.002
U_4_0_A_590	U_4	U	4	0	A	590	0	0.06	0.002	0.028	0.005	0.01	-0.008	0.002	0.047	0.008	0.004	-0.005	0.041	0.002	0.005	-0.006	0.026	-0.003	0.001	0.031	0.023	0	0.023	-0.01	0.023	-0.006	0.018	0.007	-0.001	0.003	-0.003	0.019
U_4_0_A_750	U_4	U	4	0	A	750	0	0.066	0.003	0.036	0.011	-0.001	-0.007	0.004	0.039	0.009	0.004	-0.004	0.032	0.005	0.007	-0.006	0.025	-0.003	0.001	0.034	0.023	0	0.022	-0.009	0.027	-0.006	0.018	0.009	0	0.002	-0.001	0.021
U_4_0_B_590	U_4	U	4	0	B	590	0	0.035	0.007	0.005	0.008	0.039	0.006	0.009	0.053	0.016	0.028	0.004	0.027	0.059	0.012	0.012	0.048	0.035	0.051	0.149	0.053	0.015	0.046	0.041	0.014	0.029	0.031	0.023	0.084	0.016	0.022	0.023
U_4_0_B_750	U_4	U	4	0	B	750	0	0.037	0.005	0.005	0.006	0.03	0.005	0.009	0.041	0.015	0.026	0.004	0.019	0.06	0.012	0.01	0.041	0.037	0.048	0.155	0.061	0.013	0.048	0.038	0.013	0.029	0.03	0.022	0.086	0.017	0.021	0.023
U_4_0_C_590	U_4	U	4	0	C	590	0	-0.01	0.116	-0.004	0.002	-0.006	-0.014	-0.002	0.063	0.067	-0.011	0.002	0.013	-0.014	0.079	0.012	0.113	0.003	0.005	0.007	0.002	-0.005	0.023	0.037	-0.012	-0.013	0.04	0.007	0.005	-0.009	-0.004	0.025
U_4_0_C_750	U_4	U	4	0	C	750	0	-0.007	0.13	-0.003	0.003	-0.013	-0.011	-0.002	0.058	0.074	-0.009	0.005	0.007	-0.012	0.085	0.011	0.119	0.002	0.008	0.011	-0.003	-0.005	0.025	0.046	-0.01	-0.012	0.043	0.011	0.006	-0.006	-0.004	0.029
U_5_0_A_590	U_5	U	5	0	A	590	0	0.035	0.011	0.049	0	0.014	0.048	0.012	0.03	0.008	0.013	0.011	0.015	0.002	0.02	0.002	0.034	0.004	0.038	0.01	0.019	0.015	0	0.008	0.015	-0.002	0.006	0.021	0.001	-0.004	0.008	0.011
U_5_0_A_750	U_5	U	5	0	A	750	0	0.037	0.009	0.049	-0.002	0.002	0.047	0.011	0.024	0.007	0.01	0.011	0.007	0.002	0.019	0	0.031	0.004	0.033	0.009	0.015	0.011	-0.002	0.006	0.016	-0.003	0.004	0.017	0.004	-0.004	0.008	0.011
U_5_0_B_590	U_5	U	5	0	B	590	0	-0.014	-0.014	-0.02	-0.002	0.008	-0.018	-0.011	0.193	0	-0.003	-0.015	0.018	0.011	-0.008	-0.014	0.013	-0.004	0.077	-0.005	-0.014	-0.013	0.021	-0.001	-0.018	0.008	0.005	-0.004	0.005	-0.004	0.017	-0.009
U_5_0_B_750	U_5	U	5	0	B	750	0	-0.014	-0.013	-0.019	-0.003	-0.002	-0.017	-0.01	0.147	-0.002	-0.004	-0.014	0.009	0.012	-0.007	0.002	0.008	-0.004	0.079	-0.004	-0.017	-0.013	0.023	-0.002	-0.017	0.011	0.003	-0.004	0.008	-0.002	0.017	-0.008
U_5_0_C_590	U_5	U	5	0	C	590	0	-0.005	0.022	0.012	0.004	0.026	0.021	0.006	0.191	0.029	0.007	0.005	0.069	0	0.032	0.015	0.036	0.029	0.044	0.004	0.004	0.003	0.068	0.067	-0.001	-0.005	0.024	0.049	0.009	-0.009	-0.006	-0.005
U_5_0_C_750	U_5	U	5	0	C	750	0	-0.01	0.018	-0.001	-0.003	0.011	0.014	-0.001	0.149	0.023	0	0	0.048	-0.006	0.027	0.004	0.027	0.022	0.034	-0.001	-0.008	-0.005	0.057	0.079	-0.007	-0.012	0.016	0.018	0.003	-0.015	-0.013	-0.01
U_6_0_A_590	U_6	U	6	0	A	590	0	0.063	0	0.027	0.007	0.031	-0.003	0.045	0.075	0.005	0.007	0.002	0.014	0.012	0.021	0.003	0.017	0.021	0.005	0.007	0.065	0.013	0.009	-0.005	0.001	0.011	0.025	0.022	0.012	0.009	0.001	0.112
U_6_0_A_750	U_6	U	6	0	A	750	0	0.065	-0.001	0.029	0.002	0.017	-0.005	0.044	0.062	0.003	0.005	0.001	0.007	0.011	0.021	0	0.014	0.019	0.003	0.004	0.062	0.014	0.008	-0.01	-0.001	0.01	0.016	0.019	0.012	0.009	-0.002	0.11
U_6_0_B_590	U_6	U	6	0	B	590	0	0.013	0	0.004	0.009	0.025	0.008	-0.001	0.075	0.011	0.024	0	0.026	0.027	0.004	0.007	0.026	0.012	0.104	0.023	0.012	0.007	0.024	0.028	0.018	0.018	0.034	0.033	0.007	0.018	0.034	0.048
U_6_0_B_750	U_6	U	6	0	B	750	0	0.013	-0.001	0.004	0.003	0.014	0.007	-0.001	0.063	0.011	0.021	-0.001	0.018	0.031	0.003	0.006	0.021	0.012	0.099	0.023	0.006	0.005	0.024	0.026	0.019	0.015	0.022	0.031	0.007	0.019	0.034	0.049
U_6_0_C_590	U_6	U	6	0	C	590	0	0.045	0.016	0.04	0	0.003	0.003	0	0.043	0.084	0.003	0.01	0.006	-0.009	0.057	-0.002	0.027	0.022	0.006	0.001	0.01	0.101	0.062	0.021	0.092	0.055	0.067	0.004	0.048	-0.006	0.016	0.013
U_6_0_C_750	U_6	U	6	0	C	750	0	0.056	0.024	0.046	-0.004	-0.005	0.002	0.001	0.037	0.095	0.004	0.012	0.003	-0.007	0.065	-0.001	0.023	0.024	0.01	0.003	0.003	0.102	0.07	0.025	0.096	0.053	0.063	0.008	0.052	-0.003	0.018	0.016
U_7_0_A_590	U_7	U	7	0	A	590	0	0.006	-0.02	-0.001	-0.013	-0.005	-0.02	-0.022	0.005	-0.007	-0.01	-0.008	-0.007	0.023	-0.001	0.011	-0.002	0.034	0.007	0.01	-0.007	-0.011	0.001	-0.018	-0.013	0.002	-0.011	-0.009	-0.007	-0.017	0.006	0.031
U_7_0_A_750	U_7	U	7	0	A	750	0	0.01	-0.019	0.005	-0.015	-0.015	-0.02	-0.022	-0.001	-0.007	-0.011	-0.006	-0.012	0.026	0	0.01	-0.003	0.051	0.005	0.01	-0.009	-0.011	-0.001	-0.019	-0.014	0.007	-0.014	-0.008	-0.006	-0.017	0.005	0.031
U_7_0_B_590	U_7	U	7	0	B	590	0	-0.002	0	0.001	0.007	0.012	0.001	0	0.046	0.005	0.01	0.007	0.027	0.033	0.003	-0.002	0.033	0.002	0.061	0.012	0.008	0.003	0.029	0.002	0.003	0.031	0.03	0.013	0.041	0.022	0.056	-0.002
U_7_0_B_750	U_7	U	7	0	B	750	0	-0.002	0	0.001	0.005	0.002	0.001	0	0.038	0.004	0.009	0.006	0.019	0.035	0.003	-0.002	0.024	0.003	0.058	0.011	0.004	0.002	0.031	0.002	0.003	0.034	0.024	0.011	0.043	0.025	0.058	-0.002
U_7_0_C_590	U_7	U	7	0	C	590	0	0.01	-0.002	0.024	0.006	0.015	0.002	0.018	0.026	0.055	0.012	0.005	0.033	-0.002	0.016	0.016	0.048	0.052	0.062	0.005	0.006	0.08	0.105	0.104	0.01	0.056	0.065	0.007	0.028	-0.001	0.02	0.001
U_7_0_C_750	U_7	U	7	0	C	750	0	0.009	-0.003	0.035	0.004	0.005	0.001	0.015	0.02	0.056	0.012	0.005	0.024	-0.003	0.016	0.013	0.046	0.051	0.054	0.003	-0.001	0.083	0.11	0.089	0.009	0.061	0.068	0.006	0.031	-0.002	0.021	0.001
U_8_0_A_590	U_8	U	8	0	A	590	0	0.001	0.001	0.005	0.001	0.013	0.006	-0.004	0.055	0.003	0.009	0.017	0.027	0.001	0.001	-0.003	0.019	-0.002	0.013	-0.001	0.006	0.02	-0.001	0.012	0.011	0.012	0.004	0.016	0	0.011	0.007	-0.001
U_8_0_A_750	U_8	U	8	0	A	750	0	0.002	0.001	0.005	-0.001	0.004	0.006	-0.003	0.045	0.004	0.008	0.017	0.019	0.001	0.001	-0.003	0.017	-0.001	0.012	-0.001	0	0.019	-0.001	0.01	0.013	0.013	0	0.015	0	0.013	0.007	0
U_8_0_B_590	U_8	U	8	0	B	590	0	0	0.005	-0.001	0.021	0.006	0.014	0.027	0.047	0.012	0.005	0.02	0.016	0.024	0.02	0.014	0.038	0.006	0.047	0.001	0.006	-0.001	0.018	-0.004	0.01	0.003	0.032	0.004	0.006	0.02	0.013	0.022
U_8_0_B_750	U_8	U	8	0	B	750	0	0	0.003	-0.001	0.019	-0.004	0.014	0.039	0.036	0.013	0.005	0.02	0.009	0.024	0.019	0.014	0.031	0.006	0.045	0.002	0.001	-0.001	0.019	-0.003	0.009	0.003	0.03	0.004	0.006	0.02	0.012	0.023
U_8_0_C_590	U_8	U	8	0	C	590	0	0.006	-0.012	0.029	0.013	-0.003	-0.016	-0.001	0.015	0.011	-0.007	-0.017	0.036	0.023	-0.018	-0.003	0.016	-0.002	0.009	-0.011	-0.001	-0.014	-0.008	0.101	-0.01	-0.013	0.006	-0.003	0.06	-0.001	-0.001	-0.004
U_8_0_C_750	U_8	U	8	0	C	750	0	0.005	-0.01	0.032	0.01	-0.012	-0.015	-0.001	0.01	0.01	-0.006	-0.016	0.033	0.024	-0.016	-0.003	0.014	-0.001	0.01	-0.008	-0.004	-0.013	-0.007	0.106	-0.009	-0.014	0.006	-0.003	0.067	-0.001	0.001	-0.003
U_9_0_A_590	U_9	U	9	0	A	590	0	0.014	-0.004	-0.004	-0.001	0.012	-0.005	-0.008	0.018	0.002	0.025	-0.004	0.015	-0.001	-0.004	-0.008	0.044	-0.005	0.024	-0.001	0.006	0.002	0.01	-0.007	0.003	0.004	0.01	-0.006	0.02	0.016	-0.003	0.085
U_9_0_A_750	U_9	U	9	0	A	750	0	0.015	-0.006	-0.006	-0.004	-0.002	-0.007	-0.009	0.01	0	0.02	-0.006	0.006	-0.003	-0.006	-0.01	0.04	-0.007	0.02	-0.002	0.001	0.001	0.006	-0.009	0.002	0.002	0.002	-0.008	0.02	0.016	-0.007	0.084
U_9_0_B_590	U_9	U	9	0	B	590	0	-0.002	0.001	-0.002	0.001	0.014	0	0.015	0.029	0.009	0.017	0.001	0.011	0.015	0	-0.001	0.047	0.007	0.066	0.003	0.005	0.007	0.047	-0.002	0.01	0.034	0.024	0.007	0.035	0.009	0.008	0.012
U_9_0_B_750	U_9	U	9	0	B	750	0	-0.002	0	-0.002	-0.002	0	0.006	0.011	0.021	0.008	0.015	0.001	0.004	0.016	0	-0.002	0.044	0.008	0.062	0.01	0	0.007	0.047	-0.003	0.011	0.035	0.018	0.006	0.035	0.01	0.008	0.013
U_9_0_C_590	U_9	U	9	0	C	590	0	0.01	0.003	0.045	0.019	0.018	0.002	0.01	0.023	0.007	0.021	0.01	0.018	0.002	0.001	0.006	0.027	0.092	0.035	0.021	0.01	0.086	0.014	0.029	0.017	0.004	0.031	0.01	0.054	0.013	0.055	0.03
U_9_0_C_750	U_9	U	9	0	C	750	0	0.008	0.002	0.058	0.015	0.004	0.001	0.008	0.017	0.006	0.018	0.009	0.01	0.001	-0.001	0.003	0.024	0.09	0.03	0.04	0.005	0.087	0.013	0.026	0.018	0.002	0.03	0.009	0.059	0.014	0.061	0.033
U_10_0_A_590	U_10	U	10	0	A	590	0	0.032	0.001	0.004	-0.002	0.008	0.001	0.05	0.004	-0.007	0.002	-0.004	0.004	0.049	0.023	0.019	0.043	0.037	0.009	0.014	0.033	0	0.002	0	0.083	0.018	0.005	0.005	0.058	0.021	-0.009	0.145
U_10_0_A_750	U_10	U	10	0	A	750	0	0.031	-0.001	0.002	-0.006	-0.005	-0.003	0.045	-0.001	-0.008	0	-0.005	-0.004	0.047	0.02	0.018	0.039	0.035	0.006	0.013	0.029	-0.001	-0.001	-0.003	0.079	0.016	0	0.003	0.06	0.021	-0.011	0.15
U_10_0_B_590	U_10	U	10	0	B	590	0	0.017	0.028	0.04	0.003	0.014	0.004	0.005	0.016	0.009	0.017	0	0.025	0.014	0.003	0.019	0.022	0.036	0.059	0.038	0.01	0.026	0.047	0.042	0.021	0.103	0.023	0.029	0.1	0.026	0.096	0.031
U_10_0_B_750	U_10	U	10	0	B	750	0	0.018	0.038	0.052	0.001	0.002	0.006	0.005	0.013	0.01	0.017	0.001	0.018	0.014	0.005	0.019	0.02	0.04	0.06	0.037	0.005	0.027	0.05	0.044	0.022	0.101	0.018	0.028	0.105	0.029	0.101	0.033
U_10_0_C_590	U_10	U	10	0	C	590	0	0.056	0.02	0.045	0.005	0.016	0.002	0	0.018	0.048	0.005	0.009	0.018	0.048	0.035	0.004	0.039	0.067	0.039	0.028	0.015	0.061	0.045	0.099	0.172	0.067	0.038	0.013	0.051	0.035	0.051	0.035
U_10_0_C_750	U_10	U	10	0	C	750	0	0.068	0.026	0.055	0.001	0.004	0	-0.001	0.013	0.055	0.003	0.007	0.008	0.054	0.038	0.002	0.036	0.064	0.038	0.026	0.007	0.059	0.046	0.102	0.167	0.064	0.032	0.011	0.053	0.036	0.052	0.037
U_11_0_A_590	U_11	U	11	0	A	590	0	0.017	-0.003	-0.002	0.002	0.014	0.001	-0.002	0.008	0	0.017	0.004	0.007	0	-0.003	-0.003	0.056	-0.002	0.05	0	0.008	0	0.024	-0.001	0	-0.004	0.005	0.001	0.012	-0.003	0.032	0.004
U_11_0_A_750	U_11	U	11	0	A	750	0	0.018	-0.003	-0.003	-0.001	0.002	-0.001	-0.003	0.006	-0.001	0.02	0.004	0	-0.002	-0.003	-0.004	0.053	-0.003	0.046	-0.001	0.003	-0.002	0.022	-0.003	0	-0.005	0	0	0.011	-0.003	0.025	0.003
U_11_0_B_590	U_11	U	11	0	B	590	0	-0.008	-0.008	-0.009	-0.005	0.007	-0.008	0.002	0.016	0.002	0.015	-0.001	0.011	0.011	-0.006	-0.006	0.071	0.006	0.081	-0.008	-0.001	-0.003	0.012	-0.007	0.001	0.02	0.015	0.002	-0.003	0.004	-0.002	-0.008
U_11_0_B_750	U_11	U	11	0	B	750	0	-0.008	-0.008	-0.008	-0.007	-0.005	-0.008	0.003	0.01	0.001	0.013	-0.003	0.004	0.012	-0.006	-0.006	0.066	0.004	0.081	-0.008	-0.005	-0.005	0.013	-0.008	0	0.018	0.01	-0.001	-0.004	0.003	-0.004	-0.008
U_11_0_C_590	U_11	U	11	0	C	590	0	-0.009	-0.009	-0.008	-0.005	0	-0.009	0.011	0.014	-0.007	0.001	0.002	0.007	-0.012	-0.011	-0.003	0.038	0.014	0.112	-0.006	-0.003	0.086	-0.006	0.019	-0.003	-0.01	0.017	-0.005	0.001	-0.013	-0.002	-0.005
U_11_0_C_750	U_11	U	11	0	C	750	0	-0.014	-0.014	-0.014	-0.012	-0.015	-0.014	0.004	0.003	-0.012	-0.006	-0.004	-0.008	-0.018	-0.017	-0.011	0.029	0.007	0.1	-0.012	-0.015	0.083	-0.013	0.011	-0.008	-0.017	0.005	-0.011	-0.005	-0.019	-0.008	-0.01
U_12_0_A_590	U_12	U	12	0	A	590	0	-0.072	-0.119	-0.104	-0.117	-0.108	-0.119	-0.115	-0.074	-0.108	-0.109	-0.114	-0.102	-0.101	-0.113	-0.121	-0.087	-0.122	-0.026	-0.119	-0.112	-0.111	-0.105	-0.121	-0.108	-0.115	-0.112	-0.111	-0.119	-0.117	-0.109	-0.105
U_12_0_A_750	U_12	U	12	0	A	750	0	-0.063	-0.114	-0.095	-0.115	-0.113	-0.114	-0.11	-0.076	-0.103	-0.105	-0.109	-0.104	-0.097	-0.106	-0.116	-0.085	-0.116	-0.026	-0.113	-0.111	-0.106	-0.101	-0.116	-0.1	-0.11	-0.113	-0.105	-0.114	-0.112	-0.106	-0.099
U_12_0_B_590	U_12	U	12	0	B	590	0	0.01	-0.001	0.016	0.005	0.013	0.002	0.001	0.021	0.007	0.01	0.004	0.017	0.053	0.002	0.012	0.025	0.002	0.081	0.005	0.008	0.002	0.042	0.004	0.001	0.042	0.024	0.016	0.005	0.014	0.022	0.003
U_12_0_B_750	U_12	U	12	0	B	750	0	0.008	-0.001	0.013	0.003	0.001	0.002	0.002	0.016	0.007	0.009	0.004	0.01	0.056	0.002	0.011	0.02	0.002	0.079	0.004	0.004	0.002	0.044	0.003	0.001	0.046	0.018	0.016	0.004	0.015	0.025	0.002
U_12_0_C_590	U_12	U	12	0	C	590	0	0	0.011	0.003	0	0.01	0.008	0.002	0.02	0.148	0.015	0	0.02	0.005	0.083	0.012	0.023	0.049	0.057	0.004	0.007	0.024	0.099	0.061	0.159	0.034	0.027	0.014	-0.002	-0.002	0.012	0
U_12_0_C_750	U_12	U	12	0	C	750	0	0	0.009	0.002	-0.002	0	0.006	0.001	0.015	0.157	0.014	-0.001	0.013	0.005	0.087	0.009	0.022	0.053	0.057	0.003	0.001	0.026	0.104	0.051	0.169	0.037	0.025	0.016	-0.001	-0.002	0.013	-0.001
U_13_0_A_590	U_13	U	13	0	A	590	0	0.05	-0.014	0.021	-0.013	-0.008	-0.015	-0.004	0.009	0.037	-0.002	-0.016	-0.003	-0.012	0.001	0.028	-0.004	0.025	0	0.033	-0.004	-0.018	-0.02	-0.02	-0.011	-0.002	0.001	-0.014	-0.002	-0.016	-0.013	0.037
U_13_0_A_750	U_13	U	13	0	A	750	0	0.047	-0.016	0.024	-0.014	-0.019	-0.017	-0.005	0	0.037	-0.005	-0.017	-0.013	-0.012	0	0.025	-0.007	0.028	-0.003	0.035	-0.008	-0.019	-0.022	-0.022	-0.01	-0.003	0	-0.015	0.001	-0.018	-0.013	0.04
U_13_0_B_590	U_13	U	13	0	B	590	0	0.026	0.016	-0.02	-0.02	0	0.011	-0.014	0.005	-0.006	-0.021	0.002	-0.006	-0.005	-0.022	-0.033	0.001	-0.018	0.011	0.071	0.016	0.033	0.017	-0.002	0.01	-0.005	-0.01	0.001	-0.022	-0.022	-0.012	-0.033
U_13_0_B_750	U_13	U	13	0	B	750	0	0.02	0.008	-0.028	-0.03	-0.019	0.003	-0.021	-0.011	-0.015	-0.029	-0.009	-0.022	-0.011	-0.029	-0.041	-0.012	-0.025	0.001	0.068	0.007	0.028	0.009	-0.008	0.006	-0.013	-0.02	-0.007	-0.03	-0.028	-0.02	-0.04
U_13_0_C_590	U_13	U	13	0	C	590	0	-0.014	-0.015	0.049	-0.02	0.021	0.025	0.012	0.018	0.04	-0.012	-0.01	-0.006	0.048	0.019	0.006	0.069	-0.018	0.029	-0.003	-0.018	0.034	-0.019	0.099	0.069	-0.003	-0.008	-0.001	-0.019	0.08	0	0.053
U_13_0_C_750	U_13	U	13	0	C	750	0	-0.012	-0.015	0.055	-0.02	0.012	0.024	0.011	0.01	0.039	-0.014	-0.011	-0.013	0.048	0.019	0.004	0.068	-0.018	0.025	-0.003	-0.021	0.035	-0.019	0.091	0.073	-0.004	-0.009	-0.001	-0.018	0.085	0.002	0.058
U_14_0_A_590	U_14	U	14	0	A	590	0	0.06	0.002	0.05	0.017	0.017	0.02	0.033	0.027	0.016	0.022	0.031	0.02	0.027	0.019	0.012	0.017	0	0.021	0.038	0.011	0.007	0.028	0.044	0.027	0.017	0.005	0.001	0.005	0.011	0.012	-0.003
U_14_0_A_750	U_14	U	14	0	A	750	0	0.058	0.001	0.052	0.015	0.006	0.018	0.031	0.021	0.015	0.02	0.03	0.011	0.027	0.019	0.01	0.015	0	0.019	0.037	0.006	0.005	0.025	0.04	0.031	0.016	0.003	0.002	0.005	0.012	0.01	-0.002
U_14_0_B_590	U_14	U	14	0	B	590	0	0.004	-0.01	-0.017	-0.011	0.016	-0.013	0.01	0.019	-0.005	-0.008	-0.01	0.031	0.026	-0.013	-0.007	0.018	-0.008	0.044	0.001	-0.008	0.019	-0.007	-0.015	-0.017	0.021	0.025	-0.003	0.092	0.003	-0.001	-0.015
U_14_0_B_750	U_14	U	14	0	B	750	0	0.004	-0.011	-0.016	-0.012	0.003	-0.013	0.011	0.013	-0.005	-0.009	-0.01	0.02	0.027	-0.014	-0.006	0.012	-0.008	0.04	0.002	-0.011	0.021	-0.004	-0.015	-0.015	0.021	0.024	-0.003	0.096	0.008	-0.001	-0.015
U_14_0_C_590	U_14	U	14	0	C	590	0	0.012	-0.009	-0.005	0.008	0.005	0.003	0.017	0.041	0.068	-0.007	-0.006	0.023	-0.002	0.026	0.061	0.045	0.088	0.029	0.007	0.004	0.053	0.001	0.018	0.078	0.055	0.021	0.018	0.05	-0.004	0.019	-0.01
U_14_0_C_750	U_14	U	14	0	C	750	0	0.011	-0.008	-0.005	0.007	-0.005	0.003	0.014	0.031	0.063	-0.007	-0.007	0.015	-0.003	0.026	0.057	0.043	0.091	0.024	0.004	-0.003	0.059	0.001	0.019	0.083	0.059	0.021	0.018	0.052	-0.004	0.022	-0.009
U_15_0_A_590	U_15	U	15	0	A	590	0	0.055	0.006	0.037	0.006	0.017	0.018	0.026	0.033	0.014	0.165	0.011	0.015	0.006	0.02	0.005	0.015	0.013	0.036	0.028	0.023	0.007	0.023	0.024	0.003	-0.002	0.03	0.009	0.005	0.002	0.015	0.013
U_15_0_A_750	U_15	U	15	0	A	750	0	0.054	0.004	0.038	0.004	0.005	0.015	0.022	0.025	0.012	0.147	0.01	0.007	0.005	0.02	0.003	0.012	0.011	0.032	0.029	0.02	0.005	0.02	0.021	0.002	-0.004	0.025	0.007	0.003	0.001	0.014	0.012
U_15_0_B_590	U_15	U	15	0	B	590	0	0.023	0.011	0.017	-0.002	0.026	0.02	0.011	0.019	0.019	0.005	0.004	0.013	0.016	0.001	-0.003	0.022	0.009	0.048	0.017	0	-0.006	0.023	0.03	-0.005	0.015	0.018	0.014	0.029	0.004	0.008	-0.003
U_15_0_B_750	U_15	U	15	0	B	750	0	0.022	0.009	0.016	-0.003	0.016	0.02	0.013	0.013	0.018	0.004	0.004	0.006	0.016	0	-0.003	0.018	0.01	0.049	0.018	-0.003	-0.005	0.028	0.033	-0.005	0.014	0.016	0.012	0.029	0.004	0.008	-0.002
U_15_0_C_590	U_15	U	15	0	C	590	0	0.003	0.017	0.01	0.023	0.04	0.022	0.016	0.025	0.029	0.011	0.003	0.034	0.024	0.019	0.02	0.047	0.07	0.065	0.005	0.014	0.047	0	0.129	0.087	0.008	0.022	0.015	0.001	0.018	0.044	0.048
U_15_0_C_750	U_15	U	15	0	C	750	0	0.001	0.016	0.01	0.02	0.029	0.021	0.013	0.018	0.026	0.009	0.002	0.024	0.022	0.017	0.016	0.043	0.071	0.058	0.002	0.006	0.048	-0.001	0.117	0.089	0.007	0.021	0.013	0.001	0.017	0.046	0.05
U_16_0_A_590	U_16	U	16	0	A	590	0	0.07	0.002	0.072	0.009	0.017	0.03	0.036	0.02	0.024	0.022	0.014	0.035	0.015	0.025	0.004	0.025	0.016	0.021	0.002	0.019	0.028	0.036	0.015	0.004	0.029	0.013	0.023	0.013	0.017	0.028	0.137
U_16_0_A_750	U_16	U	16	0	A	750	0	0.071	0.001	0.073	0.005	0.007	0.028	0.033	0.015	0.022	0.02	0.014	0.024	0.015	0.024	0.004	0.023	0.015	0.017	0.002	0.015	0.027	0.034	0.012	0.003	0.028	0.018	0.023	0.014	0.017	0.027	0.136
U_16_0_B_590	U_16	U	16	0	B	590	0	-0.006	0.031	-0.003	0.003	0.008	0	0	0.087	0.006	0.012	-0.006	0.019	0.046	0.011	0	0.016	0	0.047	-0.001	0.003	0.001	0.068	-0.003	-0.008	0.077	0.012	0.019	-0.008	0.025	0.003	0.009
U_16_0_B_750	U_16	U	16	0	B	750	0	-0.011	0.02	-0.008	-0.003	-0.006	-0.005	-0.005	0.065	0.001	0.005	-0.01	0.003	0.043	0.003	-0.005	0.007	-0.004	0.042	-0.005	-0.006	-0.004	0.064	-0.008	-0.013	0.068	0.006	0.014	-0.012	0.021	-0.001	0.007
U_16_0_C_590	U_16	U	16	0	C	590	0	0.002	0.027	0.022	0.019	0.008	0.004	0.007	0.028	0.013	0.011	0.019	0.076	0.002	0.007	0.003	0.058	-0.002	0.008	0.008	0.006	0.004	0.016	0.087	-0.002	0.03	0.049	0.023	0.01	-0.008	0.007	0.005
U_16_0_C_750	U_16	U	16	0	C	750	0	0.005	0.025	0.032	0.019	-0.001	-0.001	0.006	0.021	0.012	0.01	0.017	0.041	0.002	0.006	0.001	0.061	-0.003	0.008	0.009	0.001	0.003	0.018	0.088	-0.002	0.029	0.049	0.024	0.012	-0.006	0.008	0.005
U_17_0_A_590	U_17	U	17	0	A	590	0	0.092	-0.002	0.021	0.003	0.009	-0.01	0.085	0.016	-0.004	0.008	0.028	0.019	0.016	0.01	0.002	0.027	0.047	0.013	-0.007	0.008	0.033	0.022	-0.003	0.01	0.014	0.008	0.012	0.037	0.062	-0.001	0.019
U_17_0_A_750	U_17	U	17	0	A	750	0	0.049	-0.002	0.022	0.003	0.001	-0.009	0.088	0.011	-0.003	0.007	0.025	0.01	0.017	0.009	0.002	0.027	0.05	0.011	-0.007	0.006	0.033	0.02	-0.003	0.012	0.016	0.005	0.012	0.038	0.063	-0.002	0.021
U_17_0_B_590	U_17	U	17	0	B	590	0	-0.002	-0.006	-0.001	0.003	0.007	0.003	-0.007	0.076	0.002	0.009	0.006	0.018	0.025	0.009	0.006	0.032	0.009	0.047	0.001	0.01	0.013	0.045	0.008	0.02	0.035	0.016	0.004	0.145	0.012	0.055	-0.005
U_17_0_B_750	U_17	U	17	0	B	750	0	-0.003	-0.006	-0.001	0.001	-0.003	0.002	-0.007	0.075	0.002	0.007	0.005	0.011	0.023	0.008	0.006	0.027	0.011	0.045	0.001	0.006	0.013	0.045	0.008	0.02	0.039	0.016	0.003	0.145	0.015	0.056	-0.005
U_17_0_C_590	U_17	U	17	0	C	590	0	0.012	0.021	0.004	0.006	0.009	-0.002	-0.007	0.026	0.005	0.008	0.013	0.101	0.046	0.013	-0.006	0.056	0.107	0.124	0.082	0.005	0.025	0.008	0.066	0.035	0.021	0.021	0.009	0.07	0.002	0.024	0.007
U_17_0_C_750	U_17	U	17	0	C	750	0	0.011	0.027	0.003	0.002	-0.004	-0.005	-0.011	0.014	0.001	0.004	0.011	0.064	0.037	0.008	-0.01	0.053	0.106	0.113	0.078	-0.003	0.023	0.005	0.072	0.036	0.018	0.018	0.007	0.07	-0.001	0.023	0.006
U_18_0_A_590	U_18	U	18	0	A	590	0	0.005	-0.008	0.036	-0.002	0.003	-0.005	-0.006	0.052	0.022	0.015	0.003	0.017	0.003	0.012	0	0.018	-0.006	0	-0.005	0.012	0.004	0.035	0.009	0.015	0.006	0.001	0.013	0.025	0	0.013	-0.01
U_18_0_A_750	U_18	U	18	0	A	750	0	0.003	-0.012	0.036	-0.006	-0.01	-0.009	-0.009	0.037	0.016	0.008	0.001	0.005	0	0.009	-0.004	0.012	-0.01	-0.005	-0.008	0.007	0	0.027	0.001	0.013	0.004	-0.004	0.011	0.035	-0.005	0.005	-0.012
U_18_0_B_590	U_18	U	18	0	B	590	0	-0.004	0.017	-0.001	0.006	0.014	0.001	0.003	0.027	0.012	0.016	0.004	0.024	0.032	0.02	0.025	0.026	0.007	0.033	0.006	0	0.005	0.083	0.003	0.011	0.012	0.022	0.023	0	0.036	0.04	-0.002
U_18_0_B_750	U_18	U	18	0	B	750	0	-0.002	0.016	0	0.006	0.005	0.002	0.003	0.021	0.012	0.015	0.004	0.017	0.037	0.02	0.026	0.022	0.009	0.032	0.007	-0.002	0.005	0.088	0.003	0.013	0.013	0.022	0.023	0.001	0.041	0.043	-0.001
U_18_0_C_590	U_18	U	18	0	C	590	0	-0.011	-0.009	0.003	0.001	0.005	-0.01	-0.001	0.054	0.042	0.004	0.011	0.019	-0.013	-0.003	0.004	0.05	0.068	0	-0.003	0.035	0.035	0.013	0.128	0.072	0.038	0.046	0.01	-0.008	-0.002	0.021	-0.01
U_18_0_C_750	U_18	U	18	0	C	750	0	-0.007	-0.006	0.016	0.003	-0.001	-0.006	0.001	0.046	0.048	0.005	0.014	0.011	-0.009	-0.001	0.004	0.053	0.073	0.003	0.001	0.031	0.04	0.018	0.126	0.082	0.041	0.051	0.013	-0.004	0.002	0.027	-0.004
U_19_0_A_590	U_19	U	19	0	A	590	0	0.042	0.001	0.006	0.004	0.013	0.015	0.007	0.022	0.028	0.013	0.004	0.022	-0.004	0.008	0.016	0.014	0.016	0.054	0.019	0.059	-0.002	0.014	0.007	0.032	0	0.017	0.029	-0.003	-0.004	0.006	0.002
U_19_0_A_750	U_19	U	19	0	A	750	0	0.047	0.003	0.008	0.003	0.006	0.011	0.009	0.017	0.032	0.013	0.005	0.016	-0.002	0.009	0.016	0.014	0.019	0.052	0.021	0.055	-0.001	0.015	0.007	0.037	0.001	0.017	0.031	-0.002	-0.002	0.005	0.003
U_19_0_B_590	U_19	U	19	0	B	590	0	0.026	0.018	0.029	0.011	0.031	0.023	0.081	0.025	0.024	0.013	0.005	0.027	0.021	0.004	0.003	0.04	0.044	0.05	0.027	0.023	0.02	0.027	0.044	0.007	0.021	0.023	0.017	0.017	0.012	0.014	0.003
U_19_0_B_750	U_19	U	19	0	B	750	0	0.027	0.015	0.026	0.008	0.021	0.022	0.074	0.018	0.024	0.013	0.005	0.019	0.024	0.003	0.003	0.029	0.046	0.049	0.026	0.018	0.019	0.028	0.047	0.005	0.021	0.019	0.016	0.016	0.014	0.013	0.003
U_19_0_C_590	U_19	U	19	0	C	590	0	-0.006	0.013	-0.006	0.009	0.033	0.015	0.019	0.019	0.015	0.001	0	0.011	0.017	0.014	0.009	0.042	-0.003	0.033	0.009	0.028	0.031	0.003	0.027	0.059	0.012	0.018	0.006	-0.005	0.01	0.003	0.031
U_19_0_C_750	U_19	U	19	0	C	750	0	-0.005	0.013	-0.004	0.008	0.021	0.015	0.016	0.012	0.014	0.001	0	0.006	0.016	0.014	0.007	0.041	-0.003	0.03	0.008	0.022	0.034	0.004	0.026	0.062	0.014	0.019	0.006	-0.004	0.011	0.005	0.035
U_20_0_A_590	U_20	U	20	0	A	590	0	0.014	-0.013	0.024	-0.02	-0.018	-0.013	-0.01	-0.009	-0.022	-0.005	0.032	-0.012	-0.016	-0.012	-0.021	-0.009	-0.028	0.002	-0.01	-0.001	-0.01	-0.006	-0.02	0.005	-0.006	-0.01	-0.012	-0.013	-0.007	-0.006	-0.028
U_20_0_A_750	U_20	U	20	0	A	750	0	0.015	-0.017	0.025	-0.028	-0.031	-0.019	-0.014	-0.017	-0.025	-0.011	0.026	-0.021	-0.018	-0.015	-0.026	-0.015	-0.032	0.001	-0.013	-0.007	-0.013	-0.011	-0.025	0.007	-0.009	-0.022	-0.018	-0.013	-0.01	-0.012	-0.031
U_20_0_B_590	U_20	U	20	0	B	590	0	0.011	-0.004	-0.004	0.02	0.013	-0.003	0.027	0.035	0.018	0.013	0	0.044	0.012	0.006	0.027	0.021	0.008	0.095	0.003	0.005	0.007	0.012	0.026	0.026	0.016	0.022	0.006	0.004	0.009	0.04	0.01
U_20_0_B_750	U_20	U	20	0	B	750	0	0.013	-0.006	-0.003	0.016	0.002	-0.004	0.025	0.026	0.016	0.013	-0.001	0.033	0.012	0.006	0.026	0.016	0.007	0.093	0.002	0	0.005	0.015	0.029	0.03	0.014	0.015	0.006	0.004	0.01	0.043	0.009
U_20_0_C_590	U_20	U	20	0	C	590	0	0.035	0	0.012	0.019	0.003	0.012	0.01	0.017	0.03	0.017	-0.001	0.035	-0.002	0.002	0.008	0.027	0.036	0.031	0.002	0.007	0.046	0.007	0.054	0.089	0.042	0.062	0.03	0.003	0.011	0.012	0.008
U_20_0_C_750	U_20	U	20	0	C	750	0	0.033	0.002	0.016	0.016	-0.004	0.011	0.011	0.013	0.03	0.014	0	0.028	0	0.003	0.006	0.027	0.036	0.028	0.002	0.002	0.049	0.008	0.044	0.095	0.045	0.064	0.034	0.002	0.008	0.014	0.011
U_21_0_A_590	U_21	U	21	0	A	590	0	0.019	-0.009	0.025	0.005	0.029	-0.007	0.01	0.007	0.03	0.012	-0.005	0.014	-0.003	0.004	0.034	0.025	0.092	0	0.004	0.016	0.019	0.004	-0.008	-0.005	0.023	0.007	0.007	0.055	-0.008	-0.006	0.007
U_21_0_A_750	U_21	U	21	0	A	750	0	0.022	-0.011	0.027	0.001	0.021	-0.009	0.01	0.001	0.031	0.007	-0.007	0.006	-0.006	0.002	0.035	0.012	0.096	-0.005	0.004	0.013	0.019	0.001	-0.01	-0.006	0.02	0.001	0.005	0.055	-0.01	-0.008	0.007
U_21_0_B_590	U_21	U	21	0	B	590	0	0.01	0.003	0.027	-0.005	0.011	-0.009	0.071	0.005	0.01	0	0.018	0.014	0.018	0.003	0.006	0.007	0.05	0.082	0.032	0.031	0.029	0.082	0.045	0.043	-0.005	0.015	-0.003	-0.01	-0.003	0.027	-0.013
U_21_0_B_750	U_21	U	21	0	B	750	0	0.011	0.008	0.028	-0.008	0.001	-0.009	0.073	-0.003	0.01	-0.003	0.017	0.005	0.018	0.003	0.005	0.002	0.055	0.082	0.035	0.031	0.03	0.064	0.047	0.045	-0.006	0.009	-0.004	-0.008	-0.002	0.028	-0.015
U_21_0_C_590	U_21	U	21	0	C	590	0	-0.008	-0.005	0.02	0	0.006	0.042	-0.009	0.025	0.002	-0.001	0	0.007	0.053	0.036	-0.001	0.066	0.103	0.048	-0.002	0	0.014	0	0.16	0.001	0.009	0.01	0.005	-0.012	0.001	0.025	0.049
U_21_0_C_750	U_21	U	21	0	C	750	0	-0.011	-0.01	0.03	-0.006	-0.007	0.042	-0.012	0.017	0	-0.006	-0.003	-0.002	0.055	0.033	-0.007	0.062	0.104	0.042	-0.007	-0.009	0.01	-0.004	0.143	-0.002	0.006	0.003	0.001	-0.015	-0.001	0.024	0.05
U_22_0_A_590	U_22	U	22	0	A	590	0	0.045	0.003	0.074	0.007	0.009	0.003	0.048	0.035	0.011	0.012	0.006	0.006	0.013	0.012	0.005	0.022	-0.001	0.007	-0.001	0.048	0.007	0.011	-0.005	0.002	0.001	0.022	0.021	0	0.029	0.02	0.141
U_22_0_A_750	U_22	U	22	0	A	750	0	0.05	0.003	0.08	0.004	-0.001	0.002	0.052	0.028	0.01	0.012	0.005	0.002	0.013	0.012	0.004	0.021	-0.001	0.006	-0.001	0.047	0.008	0.01	-0.006	0.001	0.003	0.015	0.021	0	0.021	0.019	0.144
U_22_0_B_590	U_22	U	22	0	B	590	0	-0.018	-0.024	-0.024	-0.017	-0.001	-0.023	-0.026	-0.007	-0.013	-0.01	-0.017	-0.007	0.021	-0.02	-0.022	0.006	0.001	0.033	0.078	-0.024	-0.02	0.029	-0.023	-0.022	-0.011	-0.007	-0.006	-0.029	-0.017	0.028	-0.016
U_22_0_B_750	U_22	U	22	0	B	750	0	-0.019	-0.025	-0.025	-0.02	-0.009	-0.023	-0.027	-0.013	-0.014	-0.013	-0.019	-0.012	0.021	-0.021	-0.023	0	0.003	0.029	0.08	-0.031	-0.022	0.033	-0.024	-0.023	-0.013	-0.01	-0.009	-0.029	-0.016	0.032	-0.015
U_22_0_C_590	U_22	U	22	0	C	590	0	-0.006	-0.004	0.007	-0.003	0.007	-0.009	0.007	0.027	0.155	0.025	0.003	0.006	-0.014	0.07	0.01	0.075	0.076	0.02	-0.007	0.001	0.059	0.027	0.03	0.065	0.013	0.047	0.037	0.016	-0.008	0.018	0.022
U_22_0_C_750	U_22	U	22	0	C	750	0	-0.004	-0.002	0.017	-0.003	-0.002	-0.007	0.006	0.02	0.16	0.022	0.007	0.002	-0.012	0.084	0.007	0.074	0.081	0.018	-0.007	-0.004	0.062	0.027	0.034	0.069	0.015	0.046	0.036	0.02	-0.006	0.021	0.027
U_23_0_A_590	U_23	U	23	0	A	590	0	0.047	-0.005	0.015	0.001	0.008	0.033	0.027	0.005	0.003	0.01	0.008	0.015	0.012	0.016	0.001	0.007	0.005	0.032	-0.001	0.005	0.018	0.02	0.005	0.015	-0.006	0.029	0.015	-0.003	-0.002	0.02	0.003
U_23_0_A_750	U_23	U	23	0	A	750	0	0.051	-0.005	0.016	-0.003	-0.002	0.029	0.025	0.003	0.003	0.008	0.01	0.01	0.014	0.016	0	0.004	0.004	0.027	-0.002	0.001	0.016	0.018	0.004	0.018	-0.006	0.02	0.014	-0.002	-0.001	0.017	0.004
U_23_0_B_590	U_23	U	23	0	B	590	0	-0.005	0.002	-0.003	0.007	0.028	0.017	0.032	0.035	0.006	0.011	-0.003	0.02	0.008	0.011	0.014	0.036	-0.005	0.035	0.011	0	-0.001	0.002	0.004	0.002	0.016	0.024	0.016	0.011	0.004	0.044	-0.001
U_23_0_B_750	U_23	U	23	0	B	750	0	-0.004	0.001	-0.002	0.004	0.018	0.017	0.031	0.028	0.007	0.01	-0.002	0.014	0.01	0.012	0.013	0.03	-0.004	0.036	0.011	-0.003	0	0.004	0.005	0.002	0.014	0.017	0.014	0.012	0.005	0.047	-0.001
U_23_0_C_590	U_23	U	23	0	C	590	0	0.045	0.023	0.001	0.031	0.035	0.01	0.021	0.029	0.031	0.016	0.002	0.015	0.016	0.016	0.017	0.031	0.022	0.032	0.01	0.016	0.035	0.033	0.059	0.064	0.016	0.018	0.016	0.019	0.019	0.013	-0.001
U_23_0_C_750	U_23	U	23	0	C	750	0	0.038	0.021	0	0.025	0.025	0.009	0.018	0.023	0.028	0.014	0.001	0.01	0.014	0.015	0.013	0.027	0.02	0.029	0.007	0.009	0.034	0.035	0.063	0.065	0.015	0.012	0.015	0.017	0.018	0.013	-0.001
U_24_0_A_590	U_24	U	24	0	A	590	0	0.015	0.013	0.019	0.014	0.014	0.011	0.006	0.034	0.025	0.022	0.01	0.027	0.017	0.022	0.008	0.033	0.006	0.049	0.01	0.016	0.01	0.014	0.005	0.013	0.003	0.03	0.022	0.008	0.008	0.015	0.053
U_24_0_A_750	U_24	U	24	0	A	750	0	0.013	0.012	0.017	0.009	0.004	0.009	0.005	0.026	0.021	0.018	0.008	0.018	0.017	0.021	0.006	0.029	0.005	0.041	0.009	0.01	0.007	0.013	0.003	0.011	0.001	0.022	0.02	0.006	0.006	0.014	0.05
U_24_0_B_590	U_24	U	24	0	B	590	0	0.006	0.001	0.003	0.013	0.027	0.004	0.005	0.032	0.02	0.016	0.007	0.023	0.072	0.008	0.009	0.033	0.01	0.045	0.016	0.006	0.036	0.072	0.008	0.008	0.088	0.039	0.03	0.005	0.022	0.054	0.008
U_24_0_B_750	U_24	U	24	0	B	750	0	0.004	0	0.003	0.008	0.018	0.003	0.003	0.025	0.018	0.014	0.006	0.017	0.071	0.007	0.007	0.027	0.009	0.041	0.013	0.001	0.032	0.073	0.006	0.006	0.087	0.03	0.027	0.004	0.021	0.056	0.007
U_24_0_C_590	U_24	U	24	0	C	590	0	-0.014	-0.011	-0.003	-0.002	-0.005	-0.009	-0.001	0.015	0.051	0.003	0.005	0.01	-0.013	0.025	0	0.049	-0.003	0.033	-0.007	-0.005	0.008	0.006	0.145	-0.006	0.011	0.026	0.014	-0.01	-0.009	-0.011	-0.012
U_24_0_C_750	U_24	U	24	0	C	750	0	-0.015	-0.014	-0.004	-0.008	-0.015	-0.013	-0.005	0.008	0.051	-0.001	0.003	0.001	-0.014	0.02	-0.004	0.047	-0.007	0.026	-0.008	-0.013	0.003	0.002	0.145	-0.009	0.008	0.019	0.014	-0.012	-0.011	-0.015	-0.014
Z_1_0_A_590	Z_1	Z	1	0	A	590	0	0.009	0.003	-0.006	-0.001	0.011	-0.008	-0.008	0.032	0	0.01	-0.005	0.018	-0.008	-0.006	-0.006	0.012	0.015	0.017	0.081	0.032	-0.003	-0.005	-0.012	-0.004	-0.004	-0.006	0.014	0	-0.009	-0.006	-0.005
Z_1_0_A_750	Z_1	Z	1	0	A	750	0	0.007	0.002	-0.006	-0.003	0.003	-0.008	-0.008	0.021	-0.001	0.007	-0.005	0.006	-0.008	-0.007	-0.006	0.01	0.015	0.015	0.077	0.024	-0.004	-0.007	-0.012	-0.004	-0.005	-0.009	0.014	-0.001	-0.009	-0.007	-0.006
Z_1_0_B_590	Z_1	Z	1	0	B	590	0	-0.001	0.01	0.002	0.002	0.015	0.003	0.016	0.027	0.012	0.017	0.024	0.019	0.004	-0.001	0.001	0.024	-0.002	0.037	0	0	0.008	-0.003	0.004	0.007	0.018	0.007	0.011	-0.001	0.003	0.001	-0.003
Z_1_0_B_750	Z_1	Z	1	0	B	750	0	-0.001	0.008	0.001	0.001	0.007	0.002	0.014	0.035	0.011	0.014	0.022	0.007	0.01	0	0	0.021	-0.001	0.033	0	-0.004	0.007	-0.003	0.005	0.006	0.017	0.004	0.01	-0.002	0.003	0.001	-0.003
Z_1_0_C_590	Z_1	Z	1	0	C	590	0	0.001	-0.001	0.002	0.014	0.004	-0.001	0.006	0.046	0.001	0.002	-0.004	0.019	0.004	-0.007	0.024	0.019	-0.003	0.017	-0.003	0	-0.009	-0.006	-0.003	-0.01	-0.008	0.006	-0.004	0.004	-0.006	-0.006	-0.009
Z_1_0_C_750	Z_1	Z	1	0	C	750	0	-0.002	-0.002	0.007	0.013	-0.002	-0.002	0.006	0.035	0	0	-0.004	0.008	0.002	-0.007	0.023	0.015	-0.005	0.014	-0.003	-0.004	-0.01	-0.006	-0.004	-0.01	-0.009	0.003	-0.004	0.004	-0.006	-0.005	-0.008
Z_2_0_A_590	Z_2	Z	2	0	A	590	0	0.015	-0.013	0	-0.004	-0.009	0	-0.002	0.013	-0.012	-0.011	-0.006	0.011	-0.01	-0.013	-0.02	0.012	0.025	0.044	-0.02	0.002	-0.003	-0.01	-0.013	0	0	0.01	-0.003	-0.016	-0.017	-0.016	0.013
Z_2_0_A_750	Z_2	Z	2	0	A	750	0	0.015	-0.014	0.001	-0.006	-0.015	-0.001	-0.003	0	-0.014	-0.014	-0.008	-0.004	-0.009	-0.015	-0.022	0.009	0.044	0.044	-0.021	-0.004	-0.002	-0.01	-0.015	0.002	0.002	0.007	-0.004	-0.018	-0.019	-0.018	0.014
Z_2_0_B_590	Z_2	Z	2	0	B	590	0	0.006	-0.003	0.012	0	0.001	-0.001	0.002	0.154	0.008	0	0.013	0.01	-0.001	0.014	0.027	0.027	0.026	0.052	0.031	0	0.007	-0.004	0.003	0.018	0.027	0.013	0.02	0.019	-0.001	0.033	0.086
Z_2_0_B_750	Z_2	Z	2	0	B	750	0	0.006	-0.002	0.012	-0.001	-0.004	-0.003	0.001	0.122	0.005	-0.002	0.013	0	0	0.019	0.029	0.025	0.029	0.057	0.035	-0.005	0.008	-0.004	0.004	0.022	0.03	0.01	0.021	0.021	-0.001	0.033	0.088
Z_2_0_C_590	Z_2	Z	2	0	C	590	0	0.006	-0.003	0.039	0.005	0.005	0.022	0.006	0.021	0.002	0.014	0.01	0.015	-0.007	-0.005	0.019	0.087	0.048	0.039	0.032	0.001	0	0.006	0.017	0.057	0.031	0.013	0.009	0.056	0.02	0.09	0.003
Z_2_0_C_750	Z_2	Z	2	0	C	750	0	-0.004	-0.01	0.043	-0.002	-0.006	0.015	0.001	0.008	-0.005	0.007	0.005	0	-0.013	-0.011	0.013	0.084	0.045	0.032	0.029	-0.01	-0.005	0	0.015	0.057	0.03	0.006	0.003	0.053	0.016	0.075	-0.004
Z_3_0_A_590	Z_3	Z	3	0	A	590	0	0.047	0.001	0.008	0.013	0.012	0.02	0.023	0.022	0.015	0.024	0.037	0.028	0.011	0.003	0.003	0.02	0.028	0.038	-0.003	0.01	0.016	-0.003	-0.003	-0.001	0.015	0.01	0.017	-0.001	0.01	0.002	0.022
Z_3_0_A_750	Z_3	Z	3	0	A	750	0	0.04	0	0.007	0.01	0.003	0.019	0.02	0.015	0.014	0.021	0.036	0.017	0.009	0.002	0.001	0.017	0.024	0.034	-0.004	0.005	0.013	-0.004	-0.004	-0.001	0.011	0.005	0.015	-0.001	0.008	0.001	0.02
Z_3_0_B_590	Z_3	Z	3	0	B	590	0	-0.017	-0.028	-0.03	-0.01	-0.01	-0.035	-0.006	-0.006	-0.027	-0.022	-0.004	0	-0.031	0	-0.012	-0.009	-0.013	0.03	-0.012	-0.029	-0.034	-0.034	0.044	-0.034	-0.028	-0.001	0.002	-0.025	-0.03	-0.006	-0.012
Z_3_0_B_750	Z_3	Z	3	0	B	750	0	-0.016	-0.028	-0.031	-0.011	-0.016	-0.033	-0.004	-0.014	-0.026	-0.023	-0.005	-0.011	-0.03	-0.004	-0.011	-0.011	-0.014	0.029	-0.013	-0.032	-0.034	-0.032	0.047	-0.033	-0.029	-0.007	0.002	-0.025	-0.029	-0.005	-0.013
Z_3_0_C_590	Z_3	Z	3	0	C	590	0	-0.002	0.006	-0.005	0.01	0.002	0.012	0.023	0.033	0.001	0.023	-0.006	0.036	-0.008	-0.004	0.028	0.035	0.035	-0.001	0.021	0.004	-0.005	0.003	0.023	0.029	-0.007	0.023	0.034	0.021	-0.008	-0.011	0
Z_3_0_C_750	Z_3	Z	3	0	C	750	0	-0.003	0.004	-0.005	0.01	-0.004	0.013	0.024	0.026	0.001	0.021	-0.006	0.026	-0.007	-0.003	0.025	0.033	0.035	-0.001	0.018	0	-0.005	0.002	0.023	0.03	-0.007	0.02	0.034	0.02	-0.007	-0.011	0
Z_4_0_A_590	Z_4	Z	4	0	A	590	0	0.025	-0.014	0.004	-0.01	-0.017	-0.016	-0.001	0.003	0.041	-0.014	0.004	-0.001	0.003	0.007	0.003	0.025	0.009	0.01	0.012	0.017	0.012	0.003	0.005	-0.006	0.006	0.019	0.013	-0.01	-0.002	0.009	-0.004
Z_4_0_A_750	Z_4	Z	4	0	A	750	0	0.027	-0.014	0.005	-0.011	-0.021	-0.016	-0.002	-0.003	0.033	-0.014	0.001	-0.01	0.013	0.006	0.003	0.021	0.008	0.007	0.01	0.011	0.01	0.002	0.003	-0.007	0.005	0.013	0.009	-0.011	-0.004	0.01	-0.005
Z_4_0_B_590	Z_4	Z	4	0	B	590	0	0.022	0.004	-0.021	0.002	0.017	0.007	0.018	0.064	0.001	0.012	0.02	0.015	0.001	0.004	0.01	0.04	0.016	0.024	0.014	0.009	0.003	0.012	-0.007	0.004	0.01	0.035	0	0.011	-0.011	-0.005	0.007
Z_4_0_B_750	Z_4	Z	4	0	B	750	0	0.026	-0.003	-0.019	0.001	0.01	0.006	0.019	0.048	0	0.005	0.019	0.005	0.001	0.004	0.01	0.036	0.012	0.021	0.015	0.004	0.003	0.011	-0.004	0.003	0.009	0.031	-0.001	0.009	-0.01	-0.004	0.007
Z_4_0_C_590	Z_4	Z	4	0	C	590	0	-0.02	0.011	-0.023	-0.013	-0.007	0.003	0	0.038	-0.03	0.002	-0.024	-0.011	-0.005	-0.016	0.002	0.023	-0.001	-0.002	-0.02	-0.023	-0.01	-0.001	0.002	-0.028	0.006	0.021	-0.006	-0.021	-0.019	-0.013	-0.013
Z_4_0_C_750	Z_4	Z	4	0	C	750	0	-0.021	0.006	-0.02	-0.013	-0.011	0.002	0.001	0.027	-0.029	0.001	-0.024	-0.019	-0.004	-0.016	0.001	0.022	0.001	-0.002	-0.018	-0.025	-0.009	0	0.003	-0.026	0.008	0.019	-0.005	-0.019	-0.018	-0.011	-0.011
Z_5_0_A_590	Z_5	Z	5	0	A	590	0	0.016	0.002	0.001	-0.002	-0.014	0.013	-0.002	0.145	0.009	-0.008	0.001	0	0.01	0.014	0.004	0.013	0.008	0.001	0.005	-0.002	0	0.001	0.007	-0.003	-0.027	0.096	-0.004	-0.015	-0.011	0.01	-0.002
Z_5_0_A_750	Z_5	Z	5	0	A	750	0	0.019	0.004	0.003	-0.003	-0.02	0.013	-0.003	0.108	0.009	-0.008	0.002	-0.009	0.01	0.013	0.003	0.01	0.007	0	0.004	-0.006	0	0	0.007	-0.002	-0.026	0.079	-0.004	-0.016	-0.012	0.007	-0.002
Z_5_0_B_590	Z_5	Z	5	0	B	590	0	0.025	0.005	-0.016	0.012	0.012	-0.001	0.018	0.003	-0.002	-0.004	0.015	0.009	0.002	0.012	0.021	0.029	0.017	0.041	0.008	-0.014	0.005	0.006	0.012	0.01	0.015	0.034	0.014	0.011	0.008	0.024	0.005
Z_5_0_B_750	Z_5	Z	5	0	B	750	0	0.028	0.006	-0.015	0.011	0.006	-0.002	0.027	-0.003	-0.002	-0.004	0.016	0	0.002	0.013	0.021	0.026	0.017	0.042	0.01	-0.017	0.005	0.007	0.017	0.01	0.015	0.03	0.013	0.01	0.007	0.022	0.005
Z_5_0_C_590	Z_5	Z	5	0	C	590	0	0.006	0.003	0.002	0.018	0.011	0.016	0.022	0.023	0.017	0.02	0.009	0.023	0.021	0.011	0.027	0.102	0.06	0.018	0.001	0.011	0	0.02	0.013	0.047	0.006	0.032	0.014	0.023	0.021	0.005	0.019
Z_5_0_C_750	Z_5	Z	5	0	C	750	0	0.003	0.001	0.001	0.015	0.004	0.014	0.02	0.014	0.014	0.017	0.007	0.011	0.017	0.009	0.025	0.104	0.059	0.014	-0.001	0.004	-0.002	0.017	0.009	0.047	0.004	0.025	0.012	0.02	0.017	0.003	0.015
Z_6_0_A_590	Z_6	Z	6	0	A	590	0	0.009	0.008	-0.01	-0.002	-0.008	0.002	-0.006	0.027	0.003	-0.014	-0.004	0.006	-0.001	-0.012	-0.003	0.013	0.003	-0.003	-0.008	0.007	-0.007	-0.006	-0.023	-0.004	-0.005	-0.01	-0.009	-0.006	-0.019	-0.008	-0.002
Z_6_0_A_750	Z_6	Z	6	0	A	750	0	0.012	0.011	-0.01	-0.004	-0.016	0.002	-0.008	0.016	0.003	-0.015	-0.002	-0.005	-0.001	-0.012	-0.004	0.009	0.002	-0.003	-0.008	0.002	-0.007	-0.008	-0.023	-0.003	-0.004	-0.013	-0.008	-0.01	-0.019	-0.008	-0.003
Z_6_0_B_590	Z_6	Z	6	0	B	590	0	0.037	-0.001	-0.024	-0.001	0.002	0.017	-0.002	0.004	0	-0.011	0.007	0.007	0	0.007	0.012	0.021	0.011	0.029	0.013	-0.012	-0.011	-0.017	-0.001	0.005	0.013	0.023	-0.001	-0.002	0	0.003	0.006
Z_6_0_B_750	Z_6	Z	6	0	B	750	0	0.04	-0.001	-0.022	0.001	-0.004	0.019	0.001	-0.001	0	-0.01	0.009	0	0.001	0.009	0.015	0.018	0.012	0.027	0.017	-0.014	-0.009	-0.015	0.004	0.006	0.013	0.023	0.001	0	0.001	0.004	0.009
Z_6_0_C_590	Z_6	Z	6	0	C	590	0	-0.024	-0.024	-0.027	-0.016	-0.012	0.056	-0.013	-0.008	-0.024	0.009	-0.024	0.053	-0.009	-0.012	0.003	0.047	0.02	-0.003	0.015	-0.021	-0.022	0.011	0.011	-0.006	0.007	0	-0.011	-0.004	-0.011	-0.018	0.013
Z_6_0_C_750	Z_6	Z	6	0	C	750	0	-0.023	-0.023	-0.024	-0.015	-0.016	0.064	-0.012	-0.01	-0.023	0.009	-0.023	0.025	-0.008	-0.011	0.006	0.049	0.022	-0.002	0.019	-0.023	-0.021	0.013	0.014	-0.003	0.011	-0.002	-0.009	-0.003	-0.01	-0.016	0.015
Z_7_0_A_590	Z_7	Z	7	0	A	590	0	0.025	0.005	0.057	0.007	0.002	-0.019	0.1	0.032	0.105	-0.004	0.001	0.011	0.052	0.095	0.09	0.101	0.122	0.029	0.138	0.077	0.063	0.137	0.119	0.118	0.123	0.127	0.013	0.185	-0.019	0.069	0.073
Z_7_0_A_750	Z_7	Z	7	0	A	750	0	0.029	0.004	0.063	0.005	-0.005	-0.022	0.103	0.016	0.103	-0.011	-0.005	-0.004	0.05	0.093	0.105	0.094	0.118	0.023	0.135	0.075	0.062	0.138	0.121	0.119	0.123	0.124	0.01	0.184	-0.023	0.068	0.085
Z_7_0_B_590	Z_7	Z	7	0	B	590	0	0.001	0.019	-0.015	-0.004	0.009	0.007	-0.002	0.054	-0.005	-0.006	-0.009	-0.006	-0.006	-0.02	-0.02	0.102	0.071	0.137	-0.013	0.15	0.099	0.1	0.022	0.123	0.049	0.034	0.022	0.073	0.016	0.063	0.137
Z_7_0_B_750	Z_7	Z	7	0	B	750	0	0.001	0.036	-0.015	-0.008	0.004	0.006	-0.001	0.034	-0.007	-0.012	-0.013	-0.017	-0.009	-0.022	-0.023	0.097	0.069	0.131	-0.016	0.149	0.101	0.102	0.021	0.125	0.05	0.027	0.02	0.073	0.014	0.063	0.137
Z_7_0_C_590	Z_7	Z	7	0	C	590	0	0.036	0.005	0.039	0.002	0.022	0.041	0.047	0.017	0.022	0.02	0.018	0.015	0.048	0.022	0.02	0.038	0.1	0.04	0.078	0.003	0.097	0.102	0.065	0.027	0.139	0.102	0.009	0.098	0.155	0.139	0.12
Z_7_0_C_750	Z_7	Z	7	0	C	750	0	0.053	0.009	0.06	0.004	0.017	0.047	0.052	0.012	0.024	0.019	0.02	0.007	0.052	0.026	0.023	0.037	0.103	0.04	0.079	0	0.104	0.108	0.071	0.029	0.146	0.102	0.011	0.103	0.161	0.143	0.125
Z_8_0_A_590	Z_8	Z	8	0	A	590	0	0.022	0.01	0.002	-0.012	0.015	-0.006	0.017	0.014	0.025	0.03	-0.005	-0.006	0.008	-0.011	0.046	0.042	0.108	-0.005	0.044	0.004	0.04	0.005	0.012	0.057	0.098	0.001	0.011	0.053	0.113	-0.013	0.056
Z_8_0_A_750	Z_8	Z	8	0	A	750	0	0.028	0.01	0.002	-0.013	0.009	-0.006	0.019	0.007	0.026	0.024	-0.005	-0.013	0.009	-0.011	0.046	0.039	0.11	-0.006	0.038	0	0.042	0.004	0.012	0.059	0.101	-0.001	0.012	0.054	0.113	-0.014	0.058
Z_8_0_B_590	Z_8	Z	8	0	B	590	0	0.004	0.045	0.002	0.01	0.002	0.008	-0.001	0.022	0.004	0.038	0.005	0.011	0.015	0.016	0.054	0.123	0.071	0.085	0.083	0.039	0.079	0.029	0.017	0.067	0.154	0.021	0.045	0.027	0.071	0.077	0.098
Z_8_0_B_750	Z_8	Z	8	0	B	750	0	0.004	0.046	0.008	0.005	-0.004	0.006	-0.001	0.013	0.004	0.032	0.004	0.004	0.015	0.017	0.055	0.122	0.073	0.078	0.086	0.035	0.079	0.029	0.019	0.07	0.158	0.02	0.046	0.03	0.072	0.078	0.1
Z_8_0_C_590	Z_8	Z	8	0	C	590	0	-0.002	-0.015	0.02	-0.022	-0.021	-0.013	-0.016	-0.002	-0.018	0.044	-0.016	0.003	-0.017	-0.017	0.008	0.05	0.041	-0.013	-0.024	0.037	0.022	0.006	0.024	0.108	0.047	-0.005	0	0.069	0.026	-0.006	0.011
Z_8_0_C_750	Z_8	Z	8	0	C	750	0	-0.001	-0.022	0.029	-0.03	-0.035	-0.021	-0.023	-0.017	-0.028	0.027	-0.023	-0.015	-0.024	-0.027	0	0.041	0.034	-0.022	-0.032	0.021	0.016	-0.003	0.019	0.109	0.041	-0.014	-0.009	0.063	0.02	-0.013	0.005
Z_9_0_A_590	Z_9	Z	9	0	A	590	0	-0.001	0.005	0.012	-0.002	0.002	0.022	-0.002	0.009	0.026	0.002	0.011	0.014	0.026	0.007	0.038	0.068	0.093	0.002	0.04	0.011	0.07	0.085	0.092	0.05	0.096	0.049	0.021	0.128	-0.008	-0.007	0.042
Z_9_0_A_750	Z_9	Z	9	0	A	750	0	0.001	0.005	0.015	-0.003	-0.002	0.023	-0.002	0.005	0.025	0	0.01	0.004	0.026	0.006	0.037	0.062	0.089	0.001	0.038	0.007	0.069	0.085	0.091	0.05	0.095	0.046	0.021	0.134	-0.008	-0.007	0.047
Z_9_0_B_590	Z_9	Z	9	0	B	590	0	0.005	-0.001	0.024	0.002	0.008	-0.013	0.024	0.018	0.001	-0.002	0.001	0.004	0.006	0.005	-0.005	0.132	0.09	0.104	0.094	0.059	0.047	-0.002	0.03	0.099	0.068	0.094	0.037	0.041	0.008	0.057	0.052
Z_9_0_B_750	Z_9	Z	9	0	B	750	0	0.004	0.002	0.037	-0.002	-0.003	-0.015	0.025	0.007	-0.002	-0.006	-0.002	-0.005	0.004	0.002	-0.008	0.121	0.083	0.096	0.088	0.051	0.043	-0.005	0.027	0.095	0.067	0.087	0.033	0.044	0.009	0.063	0.055
Z_9_0_C_590	Z_9	Z	9	0	C	590	0	-0.048	-0.051	-0.004	-0.015	-0.05	-0.048	-0.045	0.081	-0.052	-0.042	-0.051	-0.04	-0.056	-0.054	0.017	0.02	-0.008	-0.003	-0.052	-0.052	-0.029	-0.027	-0.023	-0.044	0.011	0.003	-0.045	0.004	-0.053	-0.05	-0.038
Z_9_0_C_750	Z_9	Z	9	0	C	750	0	-0.056	-0.063	0.003	-0.031	-0.069	-0.06	-0.059	0.032	-0.066	-0.058	-0.066	-0.062	-0.071	-0.068	0.006	0	-0.025	-0.022	-0.066	-0.072	-0.044	-0.044	-0.037	-0.059	-0.005	-0.015	-0.059	-0.003	-0.067	-0.063	-0.049
Z_10_0_A_590	Z_10	Z	10	0	A	590	0	-0.007	-0.002	-0.009	0.011	0.001	-0.003	-0.01	0.014	-0.008	0.002	-0.01	0.009	-0.009	-0.001	-0.011	0.008	0.004	0.043	-0.007	0.004	-0.007	-0.006	-0.012	-0.005	0.002	0.003	-0.003	-0.01	-0.01	-0.008	-0.003
Z_10_0_A_750	Z_10	Z	10	0	A	750	0	-0.005	-0.002	-0.007	0.009	-0.004	-0.003	-0.008	0.009	-0.006	0.002	-0.007	0.003	-0.006	-0.001	-0.01	0.007	0.003	0.038	-0.006	0.002	-0.006	-0.005	-0.01	-0.003	0.002	-0.002	-0.002	-0.007	-0.006	-0.006	-0.002
Z_10_0_B_590	Z_10	Z	10	0	B	590	0	-0.001	0.005	0.002	0.028	0.011	0.011	0.017	0.032	0.017	0.014	0.006	0.025	0	0.001	0	0.02	0.003	0.04	-0.001	0.016	0.001	0.008	0.011	0.002	0.003	0.046	0.01	0.003	-0.001	0.005	-0.002
Z_10_0_B_750	Z_10	Z	10	0	B	750	0	0	0.005	0.003	0.023	0.004	0.011	0.016	0.024	0.009	0.012	0.005	0.017	0.001	0.002	0	0.017	0.004	0.034	-0.001	0.013	0.001	0.007	0.012	0.002	0.004	0.043	0.01	0.003	0	0.004	-0.001
Z_10_0_C_590	Z_10	Z	10	0	C	590	0	0.001	0.003	0.027	0.018	0.029	0.011	0	0.03	0.07	0.02	0.006	0.032	0.053	0.083	0.033	0.014	0.117	0.029	-0.001	0.006	0.006	0.001	0.001	-0.003	0.037	0.023	0.03	0.005	0.016	0.079	0.003
Z_10_0_C_750	Z_10	Z	10	0	C	750	0	0	0.001	0.041	0.013	0.023	0.009	0	0.022	0.072	0.017	0.004	0.022	0.046	0.084	0.03	0.01	0.118	0.027	-0.002	0	0.005	0	0	-0.003	0.037	0.016	0.03	0.003	0.014	0.081	0.002
Z_11_0_A_590	Z_11	Z	11	0	A	590	0	0.013	0.012	-0.009	-0.009	0.004	-0.004	-0.009	0.012	-0.004	0.025	-0.008	0.001	-0.012	-0.001	-0.011	0.007	-0.013	0.081	-0.002	-0.007	0.027	0.007	-0.013	-0.005	-0.01	-0.007	-0.01	-0.001	-0.011	-0.005	-0.007
Z_11_0_A_750	Z_11	Z	11	0	A	750	0	0.014	0.011	-0.012	-0.013	-0.01	-0.008	-0.012	0.002	-0.008	0.018	-0.011	-0.007	-0.014	-0.007	-0.015	0.002	-0.016	0.024	-0.005	-0.014	0.019	0.002	-0.016	-0.006	-0.014	-0.014	-0.012	-0.002	-0.014	-0.007	-0.008
Z_11_0_B_590	Z_11	Z	11	0	B	590	0	-0.005	-0.007	-0.003	-0.006	0.007	-0.003	0.019	0.028	0.004	0.032	-0.004	0.026	0.009	-0.006	-0.007	0.017	-0.005	0.075	-0.008	0.002	-0.007	0.014	-0.011	-0.009	0.027	0.012	0	0.043	0	0.009	-0.011
Z_11_0_B_750	Z_11	Z	11	0	B	750	0	-0.005	-0.008	-0.002	-0.008	-0.005	-0.004	0.014	0.019	0.003	0.028	-0.005	0.016	0.01	-0.006	-0.007	0.014	-0.006	0.074	-0.008	-0.004	-0.008	0.014	-0.011	-0.009	0.029	0.01	-0.002	0.043	0	0.009	-0.011
Z_11_0_C_590	Z_11	Z	11	0	C	590	0	-0.003	0.002	0.021	0.007	0.01	0.002	0.005	0.054	-0.004	0.022	0.002	0.019	0.005	0.003	0.017	0.065	0.089	0.051	0.082	0.006	0.015	0.033	0.016	0.075	0.028	0.082	0.021	0.007	0.004	0.093	0.007
Z_11_0_C_750	Z_11	Z	11	0	C	750	0	-0.004	0.001	0.027	0.006	0	0	0.005	0.037	-0.004	0.017	0.001	0.012	0.004	0.002	0.014	0.062	0.09	0.047	0.01	0.001	0.011	0.033	0.013	0.076	0.029	0.083	0.019	0.008	0.003	0.092	0.006
Z_12_0_A_590	Z_12	Z	12	0	A	590	0	0.015	-0.012	-0.012	-0.009	0.002	-0.013	-0.007	0.054	0.001	0.014	0.009	0.022	-0.012	-0.003	-0.01	0.045	-0.014	0.021	0.009	-0.007	-0.008	0.014	-0.007	-0.002	-0.012	-0.002	-0.003	-0.002	0.001	0.002	0.044
Z_12_0_A_750	Z_12	Z	12	0	A	750	0	0.017	-0.012	-0.012	-0.01	-0.008	-0.013	-0.008	0.036	0	0.012	0.007	0.013	-0.012	-0.005	-0.012	0.04	-0.015	0.018	0.007	-0.01	-0.009	0.011	-0.009	-0.002	-0.012	-0.006	-0.004	-0.002	0.002	-0.001	0.042
Z_12_0_B_590	Z_12	Z	12	0	B	590	0	-0.01	0.004	-0.007	-0.003	0.008	0.011	-0.011	0.007	0.012	0.054	-0.008	0.012	0.005	-0.009	0.004	0.019	-0.011	0.076	-0.001	-0.002	-0.001	0.018	0.006	-0.01	0.001	0.017	0.025	-0.001	0.022	0.011	-0.002
Z_12_0_B_750	Z_12	Z	12	0	B	750	0	-0.012	-0.001	-0.01	-0.008	-0.006	0.006	-0.013	0	0.008	0.048	-0.01	0.001	0.002	-0.011	0	0.014	-0.012	0.073	-0.004	-0.009	-0.003	0.016	0.004	-0.012	-0.002	0.012	0.019	-0.004	0.022	0.007	-0.004
Z_12_0_C_590	Z_12	Z	12	0	C	590	0	-0.009	-0.014	-0.018	-0.014	0	-0.014	-0.016	0.025	-0.008	0.003	-0.018	0.015	-0.012	-0.021	-0.012	0.011	0.061	0.045	-0.015	-0.009	0.021	-0.024	0.006	0.01	0	0.017	-0.007	-0.005	-0.009	0.004	-0.007
Z_12_0_C_750	Z_12	Z	12	0	C	750	0	-0.01	-0.015	-0.017	-0.016	-0.01	-0.014	-0.015	0.014	-0.008	0.001	-0.017	0.007	-0.013	-0.022	-0.015	0.009	0.063	0.04	-0.016	-0.014	0.021	-0.025	0.002	0.009	0	0.017	-0.008	-0.005	-0.008	0.004	-0.009
Z_13_0_A_590	Z_13	Z	13	0	A	590	0	0.039	0.008	0.048	0.017	0.033	0.004	0.034	0.021	0.011	0.023	0.016	0.017	0.005	0.031	0	0.028	0.003	0.028	0.024	0.027	0.004	0.003	0.001	0.017	0.02	0.015	0.005	0.002	0.003	0.008	0.026
Z_13_0_A_750	Z_13	Z	13	0	A	750	0	0.045	0.007	0.046	0.012	0.02	0.002	0.031	0.016	0.01	0.02	0.013	0.01	0.003	0.029	-0.002	0.025	0.001	0.022	0.022	0.023	0.001	0.001	-0.002	0.018	0.016	0.009	0.005	0.002	0.002	0.007	0.024
Z_13_0_B_590	Z_13	Z	13	0	B	590	0	-0.002	0.002	-0.003	0.007	0.023	0.003	0.017	0.021	0.002	0.033	0.017	0.02	0.022	0.013	-0.003	0.021	0.015	0.011	0.068	0.007	0.008	0.055	0.025	0.007	0.017	0.018	0.025	0.017	0.035	0.02	0
Z_13_0_B_750	Z_13	Z	13	0	B	750	0	-0.003	0	-0.004	-0.001	0.01	0.002	0.015	0.015	0.001	0.034	0.006	0.012	0.021	0.012	-0.004	0.015	0.013	0.008	0.067	0	0.005	0.056	0.023	0.005	0.015	0.008	0.022	0.013	0.04	0.018	-0.001
Z_13_0_C_590	Z_13	Z	13	0	C	590	0	-0.001	0.062	-0.006	0.005	0.024	0.032	-0.002	0.023	0.025	0.008	0.007	0.02	0.047	0.062	0.013	0.058	0.014	0.037	0.004	0.008	-0.001	0.012	0.022	0.014	0.026	0.053	0.007	0.009	0.025	0.009	0.022
Z_13_0_C_750	Z_13	Z	13	0	C	750	0	-0.001	0.06	-0.006	-0.001	0.014	0.03	-0.003	0.018	0.023	0.007	0.008	0.013	0.044	0.06	0.01	0.052	0.012	0.032	0.004	-0.001	-0.002	0.01	0.015	0.014	0.022	0.043	0.007	0.008	0.024	0.007	0.021
Z_14_0_A_590	Z_14	Z	14	0	A	590	0	0.015	-0.006	-0.006	0.006	0.006	-0.01	-0.004	0.079	-0.003	0.028	0.003	0.027	-0.009	0	-0.01	0.01	0.016	0.033	-0.002	0.019	0.005	0.006	-0.008	0.002	-0.009	0.002	0.006	0	0.01	-0.01	0.124
Z_14_0_A_750	Z_14	Z	14	0	A	750	0	0.014	-0.007	-0.008	0.003	-0.007	-0.011	-0.006	0.062	-0.005	0.023	0	0.014	-0.01	-0.003	-0.012	0.007	0.013	0.023	-0.003	-0.009	0.002	0.002	-0.009	0.001	-0.01	-0.003	0.004	-0.001	0.008	-0.012	0.122
Z_14_0_B_590	Z_14	Z	14	0	B	590	0	-0.126	-0.121	-0.13	-0.115	-0.113	-0.126	-0.121	-0.012	-0.115	-0.074	-0.12	-0.092	-0.11	-0.124	-0.097	-0.084	-0.121	-0.108	-0.126	-0.11	-0.106	-0.114	-0.122	-0.108	-0.107	-0.096	-0.117	-0.114	-0.111	-0.11	-0.128
Z_14_0_B_750	Z_14	Z	14	0	B	750	0	-0.108	-0.104	-0.112	-0.101	-0.108	-0.108	-0.104	-0.015	-0.097	-0.06	-0.102	-0.085	-0.092	-0.106	-0.102	-0.071	-0.104	-0.09	-0.109	-0.099	-0.09	-0.095	-0.104	-0.093	-0.091	-0.079	-0.101	-0.097	-0.092	-0.09	-0.11
Z_14_0_C_590	Z_14	Z	14	0	C	590	0	0.001	0.003	0	0.002	0.018	-0.001	-0.002	0.045	0.005	0.009	0.002	0.027	0.01	-0.002	0	0.032	0.092	0.033	-0.001	0.009	0.042	-0.003	-0.001	0.002	-0.001	0.001	0.031	0.033	-0.003	0.032	0.011
Z_14_0_C_750	Z_14	Z	14	0	C	750	0	0.006	0.002	0	0	0.004	-0.002	-0.003	0.033	0.003	0.007	0	0.015	0.008	-0.004	-0.002	0.027	0.093	0.029	-0.001	0.004	0.039	-0.004	-0.002	0.001	-0.003	-0.002	0.027	0.032	-0.005	0.032	0.011
Z_15_0_A_590	Z_15	Z	15	0	A	590	0	0.05	-0.006	0.007	0.011	0.018	0.011	0.011	0.053	0.016	0.021	0.016	0.022	-0.01	0.008	0.073	0.024	0.024	0.064	-0.012	0.013	0.017	0.014	0.001	0.012	0.038	0.034	0.017	0.026	0.018	0.004	0.052
Z_15_0_A_750	Z_15	Z	15	0	A	750	0	0.053	-0.006	0.008	0.009	0.007	0.01	0.011	0.043	0.014	0.017	0.018	0.011	-0.009	0.007	0.012	0.02	0.026	0.054	-0.011	0.01	0.017	0.011	0	0.015	0.04	0.032	0.019	0.027	0.019	0.003	0.052
Z_15_0_B_590	Z_15	Z	15	0	B	590	0	0.017	-0.016	0.019	0.013	0.013	0.016	0.057	0.071	0.008	-0.001	0.02	0.001	-0.003	0.046	0.046	0.004	-0.007	0.068	0.003	-0.005	-0.01	0.005	0.024	0.041	-0.011	0.021	-0.009	-0.011	-0.01	0	0.037
Z_15_0_B_750	Z_15	Z	15	0	B	750	0	0.018	-0.017	0.016	0.007	0	0.017	0.057	0.054	0.006	-0.002	0.019	-0.007	-0.005	0.039	0.047	-0.001	-0.008	0.066	0.003	-0.009	-0.011	0.007	0.025	0.043	-0.011	0.016	-0.009	-0.013	-0.01	0	0.039
Z_15_0_C_590	Z_15	Z	15	0	C	590	0	-0.028	-0.02	-0.001	-0.005	-0.004	-0.002	-0.017	0.032	-0.025	0.031	-0.016	0.009	-0.003	0.004	-0.021	0.027	0.031	0.008	-0.026	-0.021	-0.004	-0.034	0.154	0.056	0.01	0.006	-0.024	-0.012	-0.007	0.001	0.01
Z_15_0_C_750	Z_15	Z	15	0	C	750	0	-0.027	-0.019	0.007	-0.008	-0.015	-0.003	0.001	0.024	-0.024	0.027	-0.015	0	-0.011	0.001	-0.022	0.022	0.031	0.005	-0.027	-0.026	-0.005	-0.034	0.153	0.055	0.012	0.002	-0.023	-0.01	-0.006	0	0.012
Z_16_0_A_590	Z_16	Z	16	0	A	590	0	0.039	-0.009	0.052	0.001	0.02	-0.006	-0.003	0.016	0.098	0.003	0.022	0.001	-0.017	0.069	-0.01	0.008	-0.014	-0.004	-0.008	0.009	0.011	0.001	-0.011	0.017	0.026	0.005	0.018	0.014	0.002	-0.004	-0.009
Z_16_0_A_750	Z_16	Z	16	0	A	750	0	0.04	-0.009	0.054	-0.002	0.009	-0.007	-0.005	0.009	0.095	0.002	0.019	-0.008	-0.016	0.063	-0.012	0.004	-0.014	-0.006	-0.008	0.004	0.009	-0.001	-0.011	0.018	0.025	0	0.016	0.013	0	-0.007	-0.009
Z_16_0_B_590	Z_16	Z	16	0	B	590	0	-0.047	-0.047	0.019	-0.031	-0.037	-0.045	-0.032	-0.004	-0.035	-0.031	-0.034	-0.023	-0.04	-0.031	-0.027	-0.029	-0.04	-0.002	-0.023	-0.037	-0.032	-0.03	-0.023	-0.036	-0.035	-0.018	-0.037	-0.031	-0.036	-0.034	-0.033
Z_16_0_B_750	Z_16	Z	16	0	B	750	0	-0.043	-0.045	0.015	-0.033	-0.046	-0.042	-0.029	-0.011	-0.033	-0.03	-0.031	-0.029	-0.037	-0.028	-0.024	-0.03	-0.036	0	-0.019	-0.038	-0.03	-0.022	-0.018	-0.034	-0.033	-0.018	-0.035	-0.029	-0.032	-0.031	-0.031
Z_16_0_C_590	Z_16	Z	16	0	C	590	0	0.026	0.022	-0.009	0.003	0.003	0.025	0	0.239	0.048	0	-0.008	0.001	0.055	0.004	0.003	0.135	0.088	0.014	0.001	-0.002	0.05	0.017	0.056	0.069	0.03	0.022	0.126	0	0.014	0.001	0.009
Z_16_0_C_750	Z_16	Z	16	0	C	750	0	0.025	0.023	-0.008	0.001	-0.006	0.023	0	0.197	0.05	0	-0.007	-0.01	0.056	0.004	0.002	0.132	0.09	0.011	0	-0.006	0.053	0.016	0.056	0.071	0.031	0.02	0.121	0.001	0.016	0.001	0.01
Z_17_0_A_590	Z_17	Z	17	0	A	590	0	0.046	0.008	0.02	0.003	0.052	-0.012	0.035	0.011	0.086	0.034	0.024	0.02	0.061	0.019	0.053	0.036	0.109	0	0.093	0.038	0.055	0.023	0.011	0.031	0.069	0.023	0.009	0.11	0.073	-0.005	0.004
Z_17_0_A_750	Z_17	Z	17	0	A	750	0	0.048	0.007	0.02	-0.001	0.041	-0.012	0.035	0.006	0.084	0.028	0.022	0.01	0.059	0.015	0.052	0.031	0.109	-0.003	0.093	0.034	0.056	0.02	0.009	0.03	0.067	0.02	0.008	0.112	0.074	-0.008	0.005
Z_17_0_B_590	Z_17	Z	17	0	B	590	0	0.026	0.027	0.023	0.006	0.017	0.035	0.008	0.015	0.009	0.169	0	0.017	0.015	0.042	-0.001	0.009	0.014	0.037	0.104	0.084	0.052	0.063	0.03	0.108	0.043	0.008	0	0.047	0.005	0.009	0.087
Z_17_0_B_750	Z_17	Z	17	0	B	750	0	0.026	0.032	0.033	0.001	0.005	0.032	0.008	0.005	0.008	0.163	-0.003	0.003	0.015	0.039	-0.003	0.005	0.012	0.033	0.09	0.08	0.052	0.063	0.032	0.108	0.04	0.003	-0.003	0.046	0.005	0.008	0.086
Z_17_0_C_590	Z_17	Z	17	0	C	590	0	0.001	-0.016	0.035	-0.019	-0.004	0.007	-0.026	-0.003	-0.01	0.004	-0.016	-0.012	-0.006	-0.01	-0.036	0.036	0.051	-0.016	0.011	-0.01	-0.021	-0.009	0.139	0.026	-0.014	0.001	-0.016	0.075	-0.021	-0.015	0.01
Z_17_0_C_750	Z_17	Z	17	0	C	750	0	0.004	-0.02	0.044	-0.031	-0.023	0	-0.035	-0.019	-0.017	-0.006	-0.025	-0.03	-0.013	-0.02	-0.044	0.025	0.043	-0.026	0.001	-0.024	-0.031	-0.018	0.129	0.018	-0.024	-0.009	-0.025	0.065	-0.031	-0.024	0.004
Z_18_0_A_590	Z_18	Z	18	0	A	590	0	0.031	-0.016	0.003	-0.002	0.019	-0.018	0.005	0.017	0.009	0.006	0	-0.001	-0.001	-0.003	0.001	0.045	0.084	-0.007	-0.006	0.028	0.018	0.007	-0.014	0.01	0.042	0.002	0.009	0.024	0.024	-0.013	0.094
Z_18_0_A_750	Z_18	Z	18	0	A	750	0	0.032	-0.018	0.002	-0.006	0.006	-0.02	0.002	0.007	0.006	0.001	-0.001	-0.011	-0.004	-0.006	-0.002	0.04	0.083	-0.011	-0.01	0.024	0.018	0.001	-0.017	0.01	0.042	-0.002	0.006	0.024	0.024	-0.016	0.091
Z_18_0_B_590	Z_18	Z	18	0	B	590	0	0.007	0.001	0.004	0.005	0.011	0.006	0.009	0.021	0.005	0.014	0.024	0.024	0.026	0.013	0.021	0.01	0.032	0.045	0.017	0.017	0.024	0.032	0.019	0.033	0.022	0.028	0.005	0.006	0.007	0.028	0.049
Z_18_0_B_750	Z_18	Z	18	0	B	750	0	0.006	0.002	0.004	0.001	-0.004	0.005	0.008	0.01	0.002	0.01	0.021	0.012	0.024	0.012	0.021	0.002	0.033	0.038	0.015	0.01	0.025	0.031	0.019	0.034	0.019	0.022	0.002	0.001	0.007	0.027	0.051
Z_18_0_C_590	Z_18	Z	18	0	C	590	0	-0.008	-0.025	0.014	0.009	-0.009	-0.022	0.027	0.009	0.002	0.012	-0.011	0.007	-0.011	-0.004	-0.002	0.019	0.051	-0.01	-0.002	-0.014	0.001	-0.02	0.161	0.066	0.008	-0.007	-0.011	0.066	0.005	0.008	0.014
Z_18_0_C_750	Z_18	Z	18	0	C	750	0	-0.016	-0.029	0.019	0.004	-0.024	-0.027	0.018	0	-0.007	0.008	-0.016	-0.008	-0.014	-0.008	-0.01	0.013	0.047	-0.016	-0.006	-0.023	-0.003	-0.025	0.166	0.066	0.006	-0.013	-0.016	0.061	0.004	0.005	0.012
Z_19_0_A_590	Z_19	Z	19	0	A	590	0	0.041	-0.033	-0.019	-0.03	0.013	-0.031	-0.029	-0.012	-0.027	-0.013	-0.026	-0.001	-0.018	-0.019	-0.014	0.029	-0.027	0.047	0.003	-0.01	-0.018	-0.012	-0.03	-0.006	-0.024	-0.021	-0.016	-0.018	-0.024	-0.01	-0.034
Z_19_0_A_750	Z_19	Z	19	0	A	750	0	0.048	-0.03	-0.014	-0.029	0.003	-0.026	-0.025	-0.014	-0.024	-0.012	-0.022	-0.006	-0.014	-0.016	-0.014	0.031	-0.024	0.046	0.002	-0.011	-0.014	-0.011	-0.027	0	-0.02	-0.024	-0.015	-0.014	-0.022	-0.011	-0.03
Z_19_0_B_590	Z_19	Z	19	0	B	590	0	0.009	0.012	0.048	0.003	0.01	0.01	0.02	0.022	0.018	0.015	0.009	0.017	0.04	0.009	0	0.016	0.004	0.086	0.011	0.004	0.011	0.006	0.058	0.002	0.018	0.017	0.016	0.032	0.014	0.008	0
Z_19_0_B_750	Z_19	Z	19	0	B	750	0	0.007	0.011	0.05	0	0	0.01	0.017	0.014	0.017	0.014	0.009	0.009	0.041	0.009	0.002	0.013	0.003	0.081	0.011	0	0.01	0.005	0.063	0.001	0.016	0.011	0.016	0.032	0.015	0.008	0
Z_19_0_C_590	Z_19	Z	19	0	C	590	0	-0.002	0.013	0.03	0.009	0.014	0.044	0.022	0.057	0.009	0.025	0.053	0.042	0.008	0.039	0.007	0.039	0.09	0.146	-0.003	0.023	0.06	0.002	0.046	0.026	0.025	0.043	0.036	0.005	-0.009	0.026	0.033
Z_19_0_C_750	Z_19	Z	19	0	C	750	0	-0.002	0.02	0.04	0.004	0.005	0.044	0.021	0.043	0.007	0.025	0.052	0.031	0.008	0.039	0.004	0.039	0.093	0.154	-0.002	0.015	0.061	0.003	0.046	0.026	0.025	0.037	0.034	0.003	-0.009	0.026	0.035
Z_20_0_A_590	Z_20	Z	20	0	A	590	0	0.018	-0.015	-0.01	-0.013	0.008	-0.033	-0.009	-0.017	0.024	-0.015	-0.017	-0.006	0.017	0.005	0.015	-0.002	0.053	0.051	0.031	-0.005	-0.004	-0.004	-0.031	-0.033	0.024	0.016	-0.022	0.062	-0.009	-0.021	0.022
Z_20_0_A_750	Z_20	Z	20	0	A	750	0	0.021	-0.015	-0.009	-0.018	-0.002	-0.033	-0.008	-0.02	0.024	-0.016	-0.018	-0.013	0.018	0.005	0.015	-0.005	0.057	0.047	0.033	-0.008	-0.003	-0.008	-0.033	-0.033	0.025	0.004	-0.021	0.064	-0.007	-0.025	0.02
Z_20_0_B_590	Z_20	Z	20	0	B	590	0	-0.009	0.022	0.007	0.006	0.014	-0.002	0.021	0.018	0.011	0	0.003	0.008	0.024	0.012	0.014	-0.001	0.025	0.078	0.031	0.046	0.036	0.041	0.034	0.052	0.075	0.034	-0.002	0.032	0.003	0.03	0.012
Z_20_0_B_750	Z_20	Z	20	0	B	750	0	-0.01	0.03	0.014	-0.002	0.003	-0.003	0.022	0.012	0.009	-0.002	0.001	0	0.025	0.013	0.01	-0.005	0.026	0.073	0.033	0.039	0.037	0.04	0.034	0.055	0.073	0.016	-0.004	0.029	0.002	0.024	0.011
Z_20_0_C_590	Z_20	Z	20	0	C	590	0	0.006	0.017	0.013	0.01	0.013	0.04	-0.013	0.007	0.012	-0.006	0.001	0.009	0.008	0.036	-0.004	0.05	0.1	0.013	0.003	-0.005	0.009	-0.006	0.087	-0.01	0.043	0.019	-0.009	0.004	0.009	0.012	0.022
Z_20_0_C_750	Z_20	Z	20	0	C	750	0	0.01	0.014	0.02	-0.005	0.002	0.039	-0.016	-0.001	0.009	-0.008	-0.003	-0.001	0.008	0.037	-0.009	0.049	0.1	0.013	-0.001	-0.019	0.005	-0.01	0.086	-0.014	0.039	0	-0.01	0.001	0.006	0.005	0.022
Z_21_0_A_590	Z_21	Z	21	0	A	590	0	-0.024	-0.031	0.004	-0.002	-0.023	-0.021	-0.004	0.006	0.025	-0.023	-0.036	-0.021	-0.04	-0.014	0.005	-0.009	0.009	-0.008	-0.001	0.012	-0.031	-0.017	-0.031	-0.036	-0.042	0.018	-0.033	-0.022	-0.039	-0.018	-0.012
Z_21_0_A_750	Z_21	Z	21	0	A	750	0	-0.023	-0.031	0.007	-0.007	-0.035	-0.022	-0.005	-0.002	0.025	-0.024	-0.036	-0.028	-0.039	-0.015	0.003	-0.012	0.008	-0.012	-0.002	0.01	-0.031	-0.02	-0.033	-0.037	-0.043	0.008	-0.034	-0.022	-0.038	-0.022	-0.013
Z_21_0_B_590	Z_21	Z	21	0	B	590	0	0.068	0.024	0.079	0.021	0.045	0.042	0.041	0.029	0.049	0.022	0.051	0.037	0.033	0.057	0	0.042	0.063	0.058	0.078	0.063	0.055	0.037	0.08	0.039	0.009	0.034	0.019	0.003	0.018	0.032	0.012
Z_21_0_B_750	Z_21	Z	21	0	B	750	0	0.067	0.019	0.079	0.015	0.031	0.039	0.039	0.019	0.046	0.019	0.049	0.027	0.031	0.053	-0.001	0.034	0.063	0.053	0.075	0.058	0.053	0.039	0.082	0.037	0.007	0.024	0.017	0	0.014	0.029	0.01
Z_21_0_C_590	Z_21	Z	21	0	C	590	0	-0.013	0	0	-0.006	0.007	0.007	-0.008	0.014	-0.007	-0.021	-0.033	-0.015	-0.017	-0.023	-0.031	0.043	0.063	-0.006	-0.033	-0.033	-0.041	-0.001	0.104	-0.036	-0.004	0	-0.027	-0.023	-0.006	-0.005	0.018
Z_21_0_C_750	Z_21	Z	21	0	C	750	0	-0.011	0.002	-0.005	-0.006	-0.003	0.008	-0.006	0.007	-0.006	-0.019	-0.03	-0.019	-0.015	-0.021	-0.03	0.044	0.067	-0.006	-0.031	-0.035	-0.037	0.003	0.117	-0.033	-0.004	0	-0.024	-0.024	-0.003	-0.002	0.022
Z_22_0_A_590	Z_22	Z	22	0	A	590	0	0.046	-0.004	0.015	0.008	0.011	-0.003	0.021	0.067	0.011	0.027	0.018	0.004	0.009	0.056	-0.005	0.016	0.024	0.021	0.027	0.013	-0.011	0	-0.009	0.008	-0.004	0.015	-0.002	0.005	-0.002	0.013	0.08
Z_22_0_A_750	Z_22	Z	22	0	A	750	0	0.047	-0.007	0.015	0.004	-0.002	-0.006	0.018	0.05	0.007	0.02	0.014	-0.005	0.006	0.05	-0.007	0.011	0.024	0.015	0.028	0.008	-0.014	-0.002	-0.012	0.007	-0.005	0.011	-0.003	0.003	-0.005	0.01	0.079
Z_22_0_B_590	Z_22	Z	22	0	B	590	0	0.038	0.032	0.046	0.02	0.054	0.052	0.075	0.054	0.013	0.027	-0.003	0.054	0.05	0.011	0.001	0.02	0.051	0.085	0.088	0.001	0.02	0.016	0.052	0.005	0.031	0.034	0.005	0.002	0.013	0.023	0.018
Z_22_0_B_750	Z_22	Z	22	0	B	750	0	0.041	0.041	0.054	0.017	0.044	0.054	0.081	0.042	0.012	0.022	-0.002	0.036	0.052	0.01	0.001	0.016	0.055	0.085	0.095	-0.003	0.019	0.016	0.055	0.005	0.029	0.032	0.005	0.002	0.013	0.023	0.018
Z_22_0_C_590	Z_22	Z	22	0	C	590	0	0.013	0.079	0.053	0.018	0.1	0.124	0.011	0.056	0.063	0.024	0.017	0.041	0.085	0.048	0.037	0.111	0.01	0.052	0.012	0.011	0.109	0.031	0.196	0.103	0.015	0.025	0.014	0.049	0.052	0.046	0.062
Z_22_0_C_750	Z_22	Z	22	0	C	750	0	0.011	0.084	0.063	0.016	0.093	0.128	0.009	0.042	0.066	0.021	0.018	0.031	0.088	0.048	0.033	0.108	0.008	0.046	0.012	0.006	0.108	0.029	0.187	0.107	0.012	0.021	0.013	0.05	0.055	0.047	0.065
Z_23_0_A_590	Z_23	Z	23	0	A	590	0	0.031	-0.013	-0.005	0	0.016	-0.018	-0.008	0.059	0.011	0.001	-0.009	0.029	-0.006	0.005	0.003	0.014	0.054	-0.011	-0.003	0.005	-0.015	-0.008	-0.009	0.003	0.006	0.019	-0.003	0.039	-0.011	0.003	0.001
Z_23_0_A_750	Z_23	Z	23	0	A	750	0	0.03	-0.017	-0.008	-0.006	0.001	-0.02	-0.011	0.045	0.007	-0.005	-0.012	0.012	-0.009	0	-0.002	0.007	0.052	-0.015	-0.007	-0.001	-0.019	-0.01	-0.013	0.001	0.006	0.011	-0.005	0.037	-0.014	-0.001	-0.003
Z_23_0_B_590	Z_23	Z	23	0	B	590	0	0.012	0.009	0.019	0	0.029	-0.005	0.076	0.029	0.007	0.007	0.013	0.015	0.016	0.014	0.003	0.019	0.031	0.027	0.034	0.035	0.03	0.018	0.037	0.043	0.025	0.012	0.004	-0.006	-0.002	0.009	-0.007
Z_23_0_B_750	Z_23	Z	23	0	B	750	0	0.012	0.013	0.023	-0.004	0.017	-0.005	0.081	0.018	0.007	0.005	0.01	0.004	0.016	0.013	0.001	0.014	0.034	0.027	0.036	0.033	0.035	0.02	0.04	0.049	0.024	0.007	0.002	-0.006	-0.002	0.009	-0.007
Z_23_0_C_590	Z_23	Z	23	0	C	590	0	0.003	0.012	0.032	0.024	0.031	0.087	0	0.037	0.044	0.011	-0.001	0.015	0.055	0.053	0.01	0.067	0.05	0.026	0.014	0.015	0.056	0.006	0.144	0.002	0.031	0.036	0.002	0.024	0.043	0.023	0.037
Z_23_0_C_750	Z_23	Z	23	0	C	750	0	0.003	0.011	0.045	0.018	0.019	0.091	-0.001	0.024	0.045	0.011	-0.001	0.006	0.058	0.054	0.008	0.056	0.055	0.022	0.014	0.004	0.058	0.006	0.127	0.001	0.034	0.032	0.003	0.023	0.034	0.023	0.04
Z_24_0_A_590	Z_24	Z	24	0	A	590	0	0.002	0.003	0.012	0.011	0.02	-0.009	0.006	0.076	0.015	0.012	0.001	0.015	0.044	0.006	0.006	0.017	0.027	-0.002	0.025	0.011	0.009	0.027	-0.005	0.012	0.019	0.023	0.016	0.039	0.086	0.006	0.023
Z_24_0_A_750	Z_24	Z	24	0	A	750	0	0.003	0.003	0.011	0.008	0.01	-0.009	0.006	0.06	0.014	0.01	0.002	0.005	0.042	0.006	0.004	0.014	0.026	-0.003	0.026	0.007	0.008	0.023	-0.006	0.012	0.017	0.018	0.015	0.037	0.083	0.004	0.026
Z_24_0_B_590	Z_24	Z	24	0	B	590	0	0.022	0.032	0.012	0.002	0.021	0.02	0.064	0.085	0.007	0.003	0.011	0.014	0.024	0.019	-0.01	0.024	0.009	0.038	0.035	0.029	0.02	0.015	0.036	0.02	0.048	0.019	0.02	-0.006	0.004	0.015	-0.009
Z_24_0_B_750	Z_24	Z	24	0	B	750	0	0.02	0.032	0.018	-0.001	0.011	0.021	0.066	0.057	0.008	0.002	0.011	0.004	0.026	0.018	-0.009	0.022	0.01	0.034	0.039	0.026	0.022	0.015	0.039	0.023	0.047	0.015	0.018	-0.005	0.005	0.016	-0.009
Z_24_0_C_590	Z_24	Z	24	0	C	590	0	-0.02	0.002	0.024	-0.005	0.008	0.053	0.01	0.022	0.01	-0.024	-0.011	-0.007	0.023	0.019	-0.016	0.047	0.066	-0.026	-0.026	-0.028	-0.034	-0.007	0.189	-0.025	0.024	-0.011	-0.021	0.007	-0.003	0.009	0.013
Z_24_0_C_750	Z_24	Z	24	0	C	750	0	-0.022	0.005	0.031	-0.012	-0.002	0.056	0.005	0.007	0.008	-0.029	-0.012	-0.02	0.016	0.019	-0.021	0.043	0.065	-0.03	-0.029	-0.036	-0.037	-0.011	0.184	-0.027	0.022	-0.016	-0.024	0.003	-0.003	0.007	0.013
P_1_1_A_590	P_1	P	1	1	A	590	0	0.3072	0.1658	0.1387	0.3958	-0.0698	0.2011	0.6537	0.2178	-0.0602	-0.1186	-0.0669	0.2165	0.5962	-0.0016	-0.063	-0.0002	0.3346	-0.0533	-0.1003	2.264	-0.0479	-0.0771	-0.0486	-0.0406	-0.0726	-0.0913	-0.0556	-0.0336	0.6613	-0.0456	-0.0296
P_1_1_A_750	P_1	P	1	1	A	750	0	0.1847	0.1059	0.0655	0.2199	-0.0578	0.1017	0.3982	0.2021	-0.0313	-0.0704	-0.0518	0.0897	0.4061	-0.0018	-0.0465	0.0165	0.1667	-0.0406	-0.0694	1.1515	-0.0254	-0.0545	-0.0339	-0.0296	-0.0469	-0.0596	-0.0178	-0.0294	0.3041	-0.0347	-0.0194
P_1_1_B_590	P_1	P	1	1	B	590	0	0.1463	0.3319	0.0467	0.7186	-0.0146	0.0278	0.2609	0.1077	0.0075	0.0305	0.0685	0.3213	0.8359	0.124	0.3535	0.1219	0.6516	0.0038	-0.0012	3.951	0.0594	0.0411	0.1194	-0.0019	0.039	-0.0146	-0.0139	0.0108	0.055	0.0271	0.0139
P_1_1_B_750	P_1	P	1	1	B	750	0	0.0843	0.2365	0.0253	0.4412	-0.0296	0.0168	0.1377	0.0657	0.0018	0.1083	0.0545	0.1389	0.5878	0.0533	0.2172	0.1102	0.3732	-0.0016	0.0055	2.5705	0.0394	0.0291	0.1052	-0.0076	0.0245	-0.0062	-0.0082	0.0056	0.0347	0.0205	0.006
P_1_1_C_590	P_1	P	1	1	C	590	0	0.3072	0.0249	-0.2947	0.1065	-0.3462	-0.2418	-0.1608	-0.0413	-0.3481	-0.3864	-0.3533	0.0002	0.1235	-0.3276	-0.0943	-0.3215	0.5769	-0.3115	-0.3944	5.3743	-0.3334	-0.339	-0.3213	-0.3342	-0.3434	-0.3463	-0.2932	-0.2157	-0.2755	-0.3462	-0.3498
P_1_1_C_750	P_1	P	1	1	C	750	0	-0.0197	-0.2377	-0.4167	-0.1597	-0.4586	-0.4015	-0.346	-0.2562	-0.4539	-0.4756	-0.4585	-0.292	-0.1508	-0.4374	-0.2969	-0.4059	0.1531	-0.4353	-0.4845	2.8561	-0.4464	-0.4501	-0.4345	-0.4291	-0.4578	-0.4487	-0.4189	-0.3449	-0.4115	-0.4533	-0.4572
P_2_1_A_590	P_2	P	2	1	A	590	0	0.0552	-0.0115	0.1265	-0.093	-0.0996	0.5354	0.3461	0.0397	-0.0208	0.3552	0.3662	0.1612	0.2065	-0.0569	0.0831	-0.0301	1.3538	-0.1046	0.0512	0.0256	-0.0439	-0.0775	-0.1202	0.1191	-0.0684	0.0139	-0.0695	-0.0415	-0.036	-0.1054	-0.1324
P_2_1_A_750	P_2	P	2	1	A	750	0	0.0329	0.007	0.0749	-0.0701	-0.0849	0.8089	0.3467	0.0189	-0.0007	0.621	0.3982	0.1011	0.1481	-0.0461	0.0461	-0.0188	0.8628	-0.0716	0.2282	-0.0003	-0.0328	-0.0587	-0.0831	0.0698	-0.0525	0.0703	-0.0262	-0.0202	-0.0341	-0.0763	-0.0866
P_2_1_B_590	P_2	P	2	1	B	590	0	0.2632	-0.0095	-0.0512	0.342	-0.021	0.4191	0.3014	0.0841	-0.0035	-0.0423	0.0429	0.1369	0.1541	0.1915	-0.0503	0.043	0.3109	0.0922	-0.0352	0.471	0.0156	0.0083	-0.0004	0.6401	0.3965	0.0106	-0.0131	0.0275	1.0041	-0.0333	0.0619
P_2_1_B_750	P_2	P	2	1	B	750	0	0.1911	-0.003	-0.0298	0.2081	-0.0291	0.6056	0.1753	0.066	0.0018	-0.0175	0.0382	0.0887	0.1015	0.1453	-0.0327	0.0355	0.2268	0.071	-0.0184	0.3539	0.0132	0.0086	-0.0002	0.3727	0.6169	0.018	0.0001	0.0276	0.7547	-0.0151	0.0514
P_2_1_C_590	P_2	P	2	1	C	590	0	0.1852	0.0733	-0.0153	0.3143	-0.0322	0.1527	0.1005	0.2126	-0.019	0.5725	-0.01	0.2966	0.027	1.0164	0.0538	0.0173	0.0236	0.0221	-0.0532	3.4037	0.0012	0.3138	-0.009	0.1237	0.031	-0.016	-0.0326	0.1638	0.0049	0.0679	0.0581
P_2_1_C_750	P_2	P	2	1	C	750	0	0.1198	0.1295	-0.0145	0.3967	-0.0484	0.249	0.0564	0.1671	-0.0155	1.0033	-0.0114	0.22	0.0201	1.3075	0.0344	0.0098	0.0046	0.0156	-0.0387	2.0264	-0.0032	0.4935	-0.0118	0.0815	0.0172	-0.0216	-0.021	0.2307	-0.0055	0.0499	0.0399
P_3_1_A_590	P_3	P	3	1	A	590	0	0.0329	0.0393	0.0214	0.4279	-0.0057	0.0178	0.2737	0.6806	-0.0196	-0.0078	0.0211	0.1542	0.0298	0.3649	0.1997	0.0025	-0.0055	0.0279	-0.0244	0.0831	0.0098	-0.0165	-0.0022	-0.0004	0.004	0.011	0.002	0.0028	0.0098	-0.0005	0.2658
P_3_1_A_750	P_3	P	3	1	A	750	0	0.0149	0.0192	0.0099	0.2182	-0.0309	0.003	0.1404	0.4669	-0.0228	0.0025	0.0003	0.0772	0.0016	0.197	0.1065	-0.008	-0.0132	0.0078	-0.0193	0.0382	-0.0034	-0.0221	-0.0094	-0.0133	-0.0073	-0.0074	-0.0005	-0.0071	-0.005	-0.0138	0.145
P_3_1_B_590	P_3	P	3	1	B	590	0	-0.0112	0.0311	0.0264	0.2919	0.067	0.0288	0.2358	0.0734	0.0791	0.1344	0.2603	0.2002	0.054	0.0104	0.0356	0.0065	0.0183	-0.0001	-0.0753	0.0824	0.0003	-0.0066	0.0167	0.0288	0.0265	0.0027	0.0106	-0.0251	0.1374	0.0083	0.5701
P_3_1_B_750	P_3	P	3	1	B	750	0	-0.0118	0.0162	0.0239	0.1525	0.0512	0.0226	0.134	0.0505	0.0737	0.25	0.4289	0.1113	0.0396	0.0049	0.0191	0.0057	0.0126	-0.0018	-0.0529	0.042	-0.0026	-0.0053	0.0139	0.018	0.022	-0.0022	0.0156	-0.0196	0.0776	0.0033	0.3695
P_3_1_C_590	P_3	P	3	1	C	590	0	0.1291	-0.2228	-0.4444	0.5849	-0.3897	-0.3322	-0.0543	-0.2557	-0.3595	-0.4158	-0.3863	-0.1999	-0.2839	-0.3871	-0.3407	-0.3016	-0.364	-0.3687	-0.4244	-0.1394	-0.3485	-0.3784	-0.3752	0.2313	-0.3748	-0.3548	-0.2839	-0.3666	-0.3432	-0.3245	-0.3485
P_3_1_C_750	P_3	P	3	1	C	750	0	-0.3298	-0.5189	-0.6641	0.4577	-0.6458	-0.5868	-0.3836	-0.5285	-0.5991	-0.6318	-0.6222	-0.5318	-0.5585	-0.6245	-0.5897	-0.4741	-0.6079	-0.6073	-0.6498	-0.3068	-0.5958	-0.6228	-0.6196	0.3563	-0.6208	-0.607	-0.5567	-0.6112	-0.5991	-0.5872	-0.5967
P_4_1_A_590	P_4	P	4	1	A	590	0	0.5502	0.3555	0.6553	0.1675	0.7707	2.1763	3.1653	0.3711	1.5257	0.4261	0.4057	0.3323	0.6322	0.0016	0.0213	0.1378	0.8551	-0.0087	2.1471	0.0808	0.8325	-0.0026	0.3271	0.2094	-0.0563	-0.067	0.0297	-0.0236	0.0331	-0.0328	-0.036
P_4_1_A_750	P_4	P	4	1	A	750	0	0.882	0.5138	0.9395	0.0846	1.2305	2.9836	4.0399	0.3034	2.2311	0.7467	0.6283	0.1751	0.944	-0.0088	-0.0028	0.2487	1.367	-0.0156	3.0447	0.0316	1.3273	-0.0074	0.5539	0.3571	-0.0555	-0.0657	0.0463	-0.0239	0.004	-0.038	-0.0356
P_4_1_B_590	P_4	P	4	1	B	590	0	-0.0208	-0.0113	0.1535	1.8812	3.8363	1.6811	0.2973	0.0412	1.619	1.0497	0.1005	0.0436	0.954	0.7424	0.3357	0.0205	1.9097	0.5114	-0.0336	0.072	-0.0415	0.4303	0.007	-0.01	1.1485	0.7631	-0.0194	0.0124	0.072	0.0127	0.0732
P_4_1_B_750	P_4	P	4	1	B	750	0	-0.0307	-0.0189	0.0855	2.4401	4.7443	2.3987	0.1685	0.0127	2.2344	1.5509	0.1793	-0.0019	1.3455	0.7798	0.2019	0.0057	2.4127	0.7407	-0.0352	0.0277	-0.0323	0.6803	-0.0111	-0.0212	1.7755	1.1894	-0.018	-0.002	0.0398	0.0009	0.0338
P_4_1_C_590	P_4	P	4	1	C	590	0	-0.0083	-0.0121	0.0074	0.1592	-0.0771	-0.0035	0.1398	0.0604	-0.0392	-0.0497	-0.0311	0.0422	-0.0588	0.0135	0.0265	-0.079	-0.0351	0.1335	-0.0554	0.0121	-0.013	-0.0257	-0.0196	-0.0373	-0.04	-0.0226	-0.0564	-0.0232	-0.0186	-0.0527	-0.0184
P_4_1_C_750	P_4	P	4	1	C	750	0	-0.0711	-0.0728	-0.0498	0.0223	-0.1253	-0.0629	0.0085	-0.0269	-0.0828	-0.036	-0.0772	-0.0535	-0.0995	0.0199	-0.0437	-0.1145	-0.0874	0.07	-0.0934	-0.0652	-0.0671	-0.0735	-0.0732	-0.0856	-0.0849	-0.0795	-0.0961	-0.0753	-0.0734	-0.1006	-0.0693
P_5_1_A_590	P_5	P	5	1	A	590	0	0.705	0.2191	0.2407	0.3999	0.0145	0.0838	0.537	0.9406	-0.0183	-0.031	-0.0049	0.5093	0.1912	0.1557	0.1327	-0.0127	0.6597	-0.0062	0.0425	0.1125	0.0084	0.0137	0.0501	0.2435	0.0453	0.0343	0.2135	-0.033	0.5308	0.0003	0.0962
P_5_1_A_750	P_5	P	5	1	A	750	0	0.4232	0.1582	0.1333	0.2351	-0.0072	0.0505	0.3095	0.7564	-0.0147	-0.0165	-0.005	0.2551	0.1234	0.0891	0.0854	-0.0162	0.4063	-0.0068	0.0468	0.0705	0.0038	0.005	0.0252	0.1523	0.0375	0.0221	0.2392	-0.0345	0.2587	-0.0072	0.0521
P_5_1_B_590	P_5	P	5	1	B	590	0	0.5332	0.0862	0.1051	0.4033	0.0031	0.1016	0.1858	0.1843	-0.0018	-0.1063	0.0103	0.4463	0.0984	0.5135	0.4132	0.0203	1.6866	0.0754	-0.0278	5.3715	0.0094	0.1078	0.0385	0.3196	0.0135	-0.0267	0.0278	0.0256	0.0128	0.0129	0.0755
P_5_1_B_750	P_5	P	5	1	B	750	0	0.3661	0.0522	0.0702	0.2372	-0.014	0.0685	0.11	0.1165	-0.0002	-0.0745	0.0016	0.1825	0.0603	0.3076	0.2459	0.0134	0.9902	0.0628	-0.0229	3.1806	0.0063	0.0868	0.0255	0.1948	0.0104	-0.0193	0.0127	0.0229	0.0051	0.0028	0.0641
P_5_1_C_590	P_5	P	5	1	C	590	0	0.2893	0.091	0.2898	0.525	-0.0281	0.0254	0.1397	0.185	0.2366	-0.087	-0.0048	0.5144	1.0699	0.3321	0.1111	-0.014	1.0304	0.0092	-0.0644	2.6382	0.2402	-0.0445	0.0146	1.5057	0.2603	-0.0115	-0.0426	-0.0263	0.2486	-0.0192	0.0768
P_5_1_C_750	P_5	P	5	1	C	750	0	0.3127	0.0463	0.2105	0.2691	-0.0266	0.0024	0.054	0.1396	0.3774	-0.0663	-0.0106	0.2679	1.5881	0.199	0.0523	-0.0217	0.5612	-0.0076	-0.0553	1.5554	0.4192	-0.0439	0.0056	0.9834	0.4419	-0.0053	-0.0414	-0.0282	0.1434	-0.0298	0.0246
P_6_1_A_590	P_6	P	6	1	A	590	0	0.0267	0.3773	0.3149	0.4866	0.0825	0.3146	0.3834	0.0727	-0.0186	-0.0065	-0.0161	0.2651	0.0335	0.3136	0.2189	0.0243	0.5149	0.0556	-0.0402	0.0719	-0.0295	-0.045	-0.0216	0.0049	-0.016	-0.0214	0.0542	-0.0206	0.0691	0.2519	0.1891
P_6_1_A_750	P_6	P	6	1	A	750	0	0.0342	0.2191	0.2226	0.2636	0.0658	0.1897	0.2147	0.0262	-0.0157	0.0064	-0.0231	0.1108	0.0228	0.1797	0.1271	0.0182	0.3196	0.035	-0.0326	0.0397	-0.0264	-0.0383	-0.0178	-0.0027	-0.0127	-0.0144	0.0877	-0.0268	0.048	0.209	0.1026
P_6_1_B_590	P_6	P	6	1	B	590	0	0.049	0.5331	0.2011	0.7952	0.0302	0.3024	0.4076	0.1585	0.0652	0.0656	0.0394	0.4041	0.1974	0.4355	0.1071	0.0157	0.0377	-0.0071	-0.005	0.1095	0.0043	-0.0131	-0.0212	0.0027	0.0129	0.0156	0.1065	-0.0176	0.0017	0.1799	0.6362
P_6_1_B_750	P_6	P	6	1	B	750	0	0.0277	0.3115	0.1064	0.4911	0.0122	0.1669	0.2275	0.0908	0.0619	0.082	0.0346	0.1902	0.1087	0.2451	0.0523	0.0102	0.0152	-0.0077	-0.0052	0.0594	-0.0081	-0.0125	-0.0252	-0.005	0.0037	0.0147	0.0636	-0.0198	-0.0095	0.1031	0.3099
P_6_1_C_590	P_6	P	6	1	C	590	0	-0.7102	-0.2882	-0.6456	0.1058	-0.6727	-0.3284	0.1098	-0.5583	-0.692	-0.679	-0.657	-0.2324	-0.6442	-0.4104	-0.5885	-0.6322	-0.7006	-0.6101	-0.7108	-0.1181	-0.6965	-0.7021	-0.7086	-0.6048	-0.7014	-0.6635	-0.6137	-0.7001	-0.6797	-0.6465	-0.5951
P_6_1_C_750	P_6	P	6	1	C	750	0	-1.0873	-0.8278	-1.0507	-0.517	-1.0743	-0.8676	-0.6517	-1.0011	-1.0706	-1.0688	-1.0426	-0.8473	-1.0477	-0.8879	-1.0177	-0.9556	-1.0852	-0.9999	-1.0905	-0.1904	-1.0783	-1.0796	-1.0896	-0.9215	-1.0833	-1.0098	-1.0264	-1.0831	-1.0713	-1.0484	-1.0133
P_7_1_A_590	P_7	P	7	1	A	590	0	0.0129	0.6372	0.6641	0.7797	0.008	0.4287	0.4629	0.1225	-0.0068	0.2653	0.4467	0.9389	4.6665	0.3796	0.0619	0.0551	0.0788	0.01	-0.0308	3.5388	0.0107	0.3478	0.0416	0.268	0.0325	0.6931	0.1523	-0.0056	0.0132	0.0531	0.2201
P_7_1_A_750	P_7	P	7	1	A	750	0	0.0031	0.4802	0.6257	0.4648	-0.0098	0.2225	0.2758	0.0618	-0.0119	0.4381	0.6877	0.4396	4.7787	0.2416	0.0385	0.0388	0.0584	0.0037	-0.0249	2.3944	-0.0027	0.5588	0.0244	0.15	0.0141	0.7194	0.1202	-0.0124	-0.0004	0.0245	0.1047
P_7_1_B_590	P_7	P	7	1	B	590	0	-0.5028	-0.1709	-0.2142	1.5271	-0.4078	-0.2453	0.1271	-0.3995	-0.4234	-0.1671	-0.4331	-0.2434	0.3109	-0.1434	-0.4536	-0.3845	-0.4975	-0.4584	-0.4943	-0.3902	-0.4755	-0.3454	-0.4829	-0.4588	-0.4052	-0.5065	-0.4291	-0.43	-0.4016	-0.4941	-0.3525
P_7_1_B_750	P_7	P	7	1	B	750	0	-0.7994	-0.6004	-0.6297	1.5635	-0.6627	-0.6577	-0.4437	-0.7485	-0.7254	-0.2031	-0.7133	-0.6606	-0.252	-0.5899	-0.7712	-0.6972	-0.7995	-0.748	-0.7866	-0.7362	-0.7745	-0.7021	-0.7902	-0.7678	-0.7114	-0.7965	-0.7312	-0.7377	-0.7316	-0.7967	-0.7171
P_7_1_C_590	P_7	P	7	1	C	590	0	0.0341	0.4718	0.1742	0.92	-0.0362	0.0749	0.2765	0.2017	0.0525	-0.0525	0.0236	0.5302	0.0588	0.2295	0.1748	0.0351	0.0446	0.1632	-0.0179	0.0784	0.0241	-0.005	0.0749	0.0951	0.0406	-0.0134	0.1135	0.0043	0.0205	0.0599	0.0896
P_7_1_C_750	P_7	P	7	1	C	750	0	0.0345	0.2647	0.0969	0.5352	-0.0459	0.0324	0.1498	0.1458	0.0461	-0.0297	0.0136	0.2952	0.0413	0.1282	0.0938	0.024	0.0214	0.1066	-0.0119	0.0396	0.0144	-0.0089	0.0696	0.0593	0.0157	-0.0072	0.0699	-0.0007	0.0082	0.0336	0.0524
P_8_1_A_590	P_8	P	8	1	A	590	0	0.0164	0.2837	0.2297	0.3239	0.0013	0.9154	0.2734	0.6226	-0.0189	-0.0679	0.0278	0.2197	1.7952	0.0353	0.4503	-0.0065	1.2572	0.2655	-0.058	0.1034	-0.0044	-0.0031	-0.0027	0.4049	-0.0045	-0.0363	0.0312	-0.0283	0.1605	0.0384	0.099
P_8_1_A_750	P_8	P	8	1	A	750	0	0.0139	0.1597	0.1379	0.1878	-0.0123	1.089	0.1409	0.5105	-0.0119	-0.0394	0.0206	0.1083	1.2939	0.0221	0.2697	-0.0033	0.7526	0.1629	-0.0364	0.0617	-0.0026	-0.0009	-0.0016	0.2389	-0.0061	-0.0252	0.0312	-0.0218	0.0891	0.0233	0.0542
P_8_1_B_590	P_8	P	8	1	B	590	0	-0.0242	0.2264	0.1294	0.4951	-0.0499	0.0565	0.198	0.367	-0.0074	0.0298	0.3818	0.2524	0.797	0.5168	0.0252	-0.0539	1.5976	0.0637	-0.0279	0.7702	0.0117	-0.0108	-0.0055	1.4175	-0.0246	-0.0266	-0.0166	-0.0209	0.2187	0.0226	0.1239
P_8_1_B_750	P_8	P	8	1	B	750	0	-0.0227	0.1331	0.0648	0.2717	-0.0593	0.024	0.1093	0.2474	-0.0024	0.1313	0.1854	0.0998	0.4875	0.2204	0.0103	-0.0465	0.8068	0.0592	-0.0198	0.731	0.0047	-0.0136	-0.0157	0.8844	-0.0272	-0.0007	-0.0135	-0.0241	0.1172	0.013	0.0639
P_8_1_C_590	P_8	P	8	1	C	590	0	1.3335	0.2964	0.0488	0.7534	-0.0224	0.1704	0.1502	0.0703	-0.0164	-0.0488	0.0134	0.433	0.1315	0.2066	0.1284	0.0996	0.045	0.0104	-0.061	5.9062	0.0867	-0.0181	0.0018	0.8338	-0.0105	-0.0287	-0.0157	0.0051	0.0223	-0.0157	0.1765
P_8_1_C_750	P_8	P	8	1	C	750	0	0.7071	0.1669	0.0202	0.4391	-0.0336	0.0822	0.0831	0.0377	-0.0155	-0.0316	0.0041	0.2779	0.0781	0.1223	0.0719	0.0601	0.0224	0.0111	-0.0491	3.5014	0.0735	-0.0203	-0.0014	0.5295	-0.0143	-0.0203	-0.0143	0.0026	0.0142	-0.018	0.0934
P_9_1_A_590	P_9	P	9	1	A	590	0	0.0996	0.0283	-0.0514	0.1201	-0.1423	-0.0449	0.0534	-0.0668	-0.084	0.1659	-0.0978	0.2415	1.7492	0.056	0.002	-0.0826	-0.0919	-0.0586	-0.1513	0.0264	-0.0636	-0.0511	-0.0874	0.6824	-0.0714	-0.0764	0.4703	-0.1071	-0.0684	-0.0847	-0.0125
P_9_1_A_750	P_9	P	9	1	A	750	0	0.0402	-0.0032	-0.0455	0.0444	-0.1333	-0.0452	0.0111	-0.0719	-0.0732	0.4017	-0.0834	0.0902	0.9965	0.0611	-0.0167	-0.0683	-0.0807	-0.0463	-0.121	-0.0128	-0.054	-0.0331	-0.0777	0.4179	-0.0632	-0.059	0.7343	-0.0932	-0.0643	-0.0793	-0.0005
P_9_1_B_590	P_9	P	9	1	B	590	0	0.0013	0.2391	0.2051	0.344	-0.0157	0.0336	0.5216	0.0631	0.007	-0.008	0.0384	1.3668	0.002	0.0262	0.1302	0.0147	0.0634	0.0295	-0.0302	0.1066	0.0361	0.0249	0.0356	0.3104	-0.0013	0.1551	0.1355	0.0016	0.2289	-0.0102	-0.0019
P_9_1_B_750	P_9	P	9	1	B	750	0	-0.0014	0.1617	0.1158	0.1957	-0.0235	0.0228	0.3707	0.0368	0.0119	0.011	0.0569	0.6393	0.0048	0.0197	0.0883	0.0116	0.0481	0.0251	-0.0217	0.0675	0.0296	0.0175	0.0279	0.1902	-0.0022	0.2181	0.2691	0.0018	0.1579	-0.0086	0.0037
P_9_1_C_590	P_9	P	9	1	C	590	0	0.0309	0.1072	-0.0244	0.6625	0.023	0.0235	0.1426	0.0822	0.018	0.0187	0.0027	0.3459	0.2468	0.0183	0.1439	0.0107	0.0117	0.0265	-0.0411	0.096	0.0255	0.0359	0.0468	0.0746	0.0129	0.0457	0.0312	0.0198	0.243	-0.0007	0.0419
P_9_1_C_750	P_9	P	9	1	C	750	0	0.0217	0.0578	-0.0213	0.387	0.0028	0.0072	0.0763	0.0529	0.0114	0.0592	-0.0062	0.179	0.1478	0.013	0.0928	0.0002	0.0006	0.0162	-0.0329	0.0522	0.012	0.0213	0.0316	0.0438	0.0045	0.027	0.023	0.0102	0.1398	-0.0046	0.0236
P_10_1_A_590	P_10	P	10	1	A	590	0	0.9841	0.3172	0.153	0.7258	0.0712	0.0838	0.4323	0.3666	0.0068	-0.0209	0.0861	0.6226	0.0282	0.4585	0.1239	0.0206	1.6893	0.0319	0.0067	2.843	0.0625	0.0268	0.009	0.1642	-0.0066	0.0144	0.2995	0.0189	0.0636	0.2297	0.6969
P_10_1_A_750	P_10	P	10	1	A	750	0	0.629	0.2126	0.0865	0.4214	0.0368	0.0554	0.2464	0.3151	0.0042	-0.0108	0.1083	0.3142	0.0181	0.2626	0.0761	0.0139	0.9145	0.0216	0.0038	1.5181	0.0492	0.0231	-0.0002	0.1047	-0.0113	0.0046	0.4457	0.0069	0.0417	0.1373	0.4082
P_10_1_B_590	P_10	P	10	1	B	590	0	0.3726	0.2171	0.0412	0.5636	-0.0007	0.3833	2.1265	0.1154	0.0145	0.1895	0.0452	0.7852	1.0112	0.2001	0.1628	-0.0044	1.7158	0.0002	-0.0097	2.8542	0.0032	0.2401	-0.0164	0.6687	-0.0166	0.0343	0.0076	0.089	0.0859	0.2312	0.2944
P_10_1_B_750	P_10	P	10	1	B	750	0	0.2286	0.1457	0.0306	0.3172	-0.0055	0.1983	1.0918	0.0561	0.0209	0.2979	0.0409	0.4965	0.5915	0.1144	0.1223	-0.007	1.02	-0.0006	-0.0053	1.6202	0.0004	0.2286	-0.0133	0.4287	-0.0133	0.0361	0.0196	0.0891	0.0617	0.123	0.1727
P_10_1_C_590	P_10	P	10	1	C	590	0	0.9864	0.0775	0.0386	0.6681	-0.047	0.4304	0.0782	0.1073	0.038	-0.0598	0.1683	0.5452	1.2191	0.0798	0.0394	-0.0457	0.6466	0.178	-0.0492	0.4045	-0.0086	-0.0207	-0.0399	-0.0212	0.0219	-0.0255	0.0004	-0.0456	0.0495	0.4419	0.3632
P_10_1_C_750	P_10	P	10	1	C	750	0	0.5052	0.0465	0.0153	0.3748	-0.0488	0.2268	0.0273	0.06	0.0399	-0.0385	0.0833	0.2591	0.9075	0.0406	0.0167	-0.0371	0.4441	0.117	-0.0388	0.2353	-0.0099	-0.0161	-0.0303	-0.0225	0.0091	-0.0241	0.0018	-0.0387	0.025	0.2316	0.2129
P_11_1_A_590	P_11	P	11	1	A	590	0	0.0016	0.0475	0.1844	0.3314	0.0305	0.0211	0.2426	-0.0033	0.0134	0.0032	-0.0027	0.2627	0.0265	0.1272	-0.0062	0.0182	-0.0043	-0.0055	-0.0224	0.0701	0.0356	0.0015	-0.0246	0.0163	0.0345	-0.0184	-0.006	0.0121	0.0162	0.0199	0.0695
P_11_1_A_750	P_11	P	11	1	A	750	0	-0.0004	0.0369	0.1068	0.2108	0.0142	0.0081	0.1367	-0.0171	0.0142	0.0147	-0.009	0.1593	0.0251	0.0774	-0.0111	0.0158	-0.0036	-0.0013	-0.0156	0.0349	0.0315	-0.0047	-0.0253	0.0095	0.022	-0.0169	-0.0023	0.0057	0.0097	0.01	0.0454
P_11_1_B_590	P_11	P	11	1	B	590	0	0.5406	0.179	0.0047	0.1549	0.095	-0.0059	0.1172	0.0738	0.0166	-0.0825	-0.0173	0.3139	0.5391	-0.0237	0.2791	0.026	-0.0063	0.0553	-0.0066	0.051	-0.0147	0.0078	0.0363	0.0065	-0.0255	-0.0358	-0.0492	-0.0176	0.0091	-0.0076	0.0359
P_11_1_B_750	P_11	P	11	1	B	750	0	0.3364	0.1106	0.006	0.1085	0.0392	-0.0013	0.0673	0.041	0.0179	-0.0559	-0.0117	0.1253	0.3422	-0.0216	0.1762	0.0222	-0.011	0.0422	-0.0046	0.0213	-0.0096	0.0099	0.0335	0.0067	-0.0233	-0.0277	-0.0353	-0.0139	0.0057	-0.0119	0.025
P_11_1_C_590	P_11	P	11	1	C	590	0	-0.0495	-0.0058	-0.0406	0.3747	-0.0775	-0.0227	0.0686	0.5157	-0.0506	-0.0799	-0.0345	0.4752	-0.0608	-0.019	0.196	-0.0637	-0.0588	-0.0279	-0.0595	0.0001	-0.0668	-0.0687	-0.0303	0.4535	-0.0667	-0.0634	-0.0474	-0.0539	-0.0463	-0.0235	-0.0358
P_11_1_C_750	P_11	P	11	1	C	750	0	-0.0472	-0.0211	-0.0454	0.2224	-0.0872	-0.0318	0.0167	0.4414	-0.0435	-0.0576	-0.044	0.3461	-0.0575	-0.0296	0.0889	-0.058	-0.0587	-0.0294	-0.0612	-0.0304	-0.0614	-0.0685	-0.0402	0.2812	-0.0686	-0.0495	-0.0445	-0.0531	-0.0522	-0.0296	-0.0435
P_12_1_A_590	P_12	P	12	1	A	590	0	-0.0078	0.5477	0.2514	0.6104	-0.0082	0.4449	0.5545	0.0643	-0.0395	-0.0049	0.1108	0.8223	0.0184	0.3378	0.5544	0.0324	0.3274	-0.0281	-0.0409	0.0549	-0.0248	-0.0389	-0.0129	-0.0464	0.0138	-0.0027	0.3337	-0.0256	-0.0051	-0.0023	0.1462
P_12_1_A_750	P_12	P	12	1	A	750	0	-0.012	0.3263	0.1227	0.356	-0.0388	0.2249	0.3095	-0.0011	-0.0459	0.0193	0.2039	0.5675	-0.0095	0.1769	0.3033	0.0225	0.1791	-0.0346	-0.0465	0.0127	-0.0351	-0.0454	-0.0259	-0.0555	0.0057	0.0261	0.4891	-0.0345	-0.0244	-0.0214	0.0752
P_12_1_B_590	P_12	P	12	1	B	590	0	-0.0019	0.267	0.2056	2.5645	0.017	0.1346	0.625	0.1954	-0.0203	0.01	0.0646	0.4192	0.3826	0.4721	0.6066	0.0287	0.2602	0.1664	0.03	0.0516	0.0021	0.021	0.0699	0.4985	-0.0091	-0.0156	0.1333	0.0165	0.0285	0.0137	0.591
P_12_1_B_750	P_12	P	12	1	B	750	0	-0.0069	0.1638	0.1183	1.9641	0	0.0865	0.3743	0.0996	-0.0172	0.02	0.0965	0.1701	0.2342	0.2865	0.3474	0.0169	0.1397	0.1399	0.0252	0.0173	-0.0028	0.0103	0.0523	0.3276	-0.0152	-0.0089	0.1785	0.0103	0.0177	0.0045	0.3732
P_12_1_C_590	P_12	P	12	1	C	590	0	-0.0064	0.3142	0.1629	0.6611	-0.0225	0.2466	0.3472	0.102	-0.0136	-0.0329	0.0921	0.2085	0.27	0.2869	0.1221	0.0675	0.4348	0.0356	-0.0185	2.5409	0.0316	-0.022	0.0477	0.3063	-0.009	-0.0288	0.0473	0.0074	0.1691	-0.0114	0.1403
P_12_1_C_750	P_12	P	12	1	C	750	0	-0.0113	0.173	0.0856	0.3728	-0.038	0.1505	0.1734	0.0458	-0.0138	-0.0169	0.0484	0.085	0.145	0.161	0.0738	0.0481	0.2513	0.0581	-0.0214	1.5462	0.0185	-0.0232	0.0337	0.1722	-0.0123	-0.0267	0.0304	0.0019	0.1028	-0.0201	0.0679
P_13_1_A_590	P_13	P	13	1	A	590	0	0.0171	0.2499	0.1002	0.183	-0.0381	0.0519	0.098	-0.0346	-0.0265	-0.0404	-0.0152	0.0771	-0.0002	0.0555	0.0476	-0.0436	-0.0168	-0.0069	-0.0188	0.2852	-0.0263	-0.0139	-0.0045	0.4277	0.0228	-0.0157	0.03	0.0054	0.0336	0.0008	0.0225
P_13_1_A_750	P_13	P	13	1	A	750	0	0.0081	0.165	0.0614	0.0951	-0.0483	0.0266	0.0643	-0.0367	-0.0229	-0.0255	-0.0205	0.0238	-0.0074	0.0572	0.0182	-0.0357	-0.0172	-0.0096	-0.0143	0.1657	-0.0241	-0.0162	-0.0082	0.2704	0.0142	-0.0128	0.055	0.002	0.0157	-0.0017	0.011
P_13_1_B_590	P_13	P	13	1	B	590	0	-0.0159	0.0009	0.0037	0.2814	-0.0541	0.0121	0.5672	0.005	-0.0073	-0.0748	-0.0427	0.456	0.1109	0.0338	0.0184	-0.0182	0.0776	-0.0154	-0.0799	0.0753	-0.0321	-0.0474	-0.0478	0.014	-0.0442	-0.0579	-0.0842	0.041	-0.0278	-0.0366	-0.0278
P_13_1_B_750	P_13	P	13	1	B	750	0	-0.023	-0.0078	-0.0101	0.1661	-0.0634	0.017	0.3098	-0.0164	-0.0038	-0.0312	-0.0376	0.3647	0.0435	0.0215	-0.002	-0.0201	0.0288	-0.0236	-0.0697	0.0323	-0.0326	-0.0477	-0.0494	0.0043	-0.0444	-0.0522	-0.071	0.0252	-0.0343	-0.0387	-0.0297
P_13_1_C_590	P_13	P	13	1	C	590	0	0.092	0.0594	0.0675	0.3248	0.0031	0.1607	0.1934	0.0921	0.0254	-0.0363	0.0565	0.2094	0.0434	0.0259	0.001	0.0267	0.1111	0.1215	-0.0087	0.0962	0.023	0.0109	0.0626	0.0158	0.0332	0.0071	0.1092	0.0293	0.009	0.0502	0.03
P_13_1_C_750	P_13	P	13	1	C	750	0	0.077	0.038	0.0397	0.1883	-0.0091	0.1023	0.1046	0.0563	0.0233	-0.0187	0.0448	0.1129	0.0257	0.0153	-0.0003	0.0146	0.0639	0.0829	-0.0053	0.0486	0.0155	0.0039	0.0783	0.0046	0.0227	0.0008	0.0704	0.016	-0.0022	0.0323	0.0229
P_14_1_A_590	P_14	P	14	1	A	590	0	0.3623	0.744	0.0979	0.2105	-0.0126	0.0406	0.4942	0.5201	-0.0062	-0.0052	0.0177	0.2294	0.0938	0.0155	0.1456	0.0101	0.7664	0.0534	-0.0329	0.1215	0.037	0.0219	0.0104	0.025	0.0401	-0.0067	0.0148	0.0018	0.0237	0.0725	0.0545
P_14_1_A_750	P_14	P	14	1	A	750	0	0.2769	0.4813	0.129	0.1295	-0.0241	0.0302	0.2926	0.4355	0.0071	0.0088	0.02	0.1207	0.0556	0.0226	0.1322	0.0104	0.5217	0.0375	-0.0192	0.0728	0.0312	0.0166	0.0065	0.0162	0.03	0.0009	0.0197	0.0016	0.0215	0.0543	0.0405
P_14_1_B_590	P_14	P	14	1	B	590	0	-0.3743	0.1095	-0.2582	-0.0441	-0.3902	-0.2652	0.0105	-0.1628	-0.359	-0.3855	-0.341	-0.1423	-0.3621	-0.4187	-0.3712	-0.3605	-0.3136	-0.3227	-0.4324	-0.2675	-0.3512	-0.369	-0.3564	-0.4184	-0.3527	-0.3723	-0.4138	-0.3353	-0.3155	-0.3408	-0.3031
P_14_1_B_750	P_14	P	14	1	B	750	0	-0.6716	-0.0683	-0.5079	-0.4246	-0.6959	-0.5935	-0.4323	-0.477	-0.6547	-0.6698	-0.6066	-0.5294	-0.6534	-0.6949	-0.6682	-0.657	-0.6334	-0.6275	-0.7078	-0.6081	-0.6491	-0.6633	-0.6529	-0.694	-0.6513	-0.6658	-0.6901	-0.6388	-0.6347	-0.6449	-0.6222
P_14_1_C_590	P_14	P	14	1	C	590	0	-0.0199	0.142	0.0119	0.6416	-0.0565	-0.0533	0.2335	-0.0302	-0.0131	-0.0166	-0.0313	0.1701	0.8072	0.1306	0.0388	-0.0241	0.0672	-0.01	-0.0942	0.0547	-0.0155	-0.0219	-0.0243	-0.0076	-0.0098	-0.0448	-0.0135	-0.0373	-0.0339	-0.0165	-0.0286
P_14_1_C_750	P_14	P	14	1	C	750	0	-0.0603	0.0465	-0.0399	0.3826	-0.1007	-0.0854	0.0835	-0.0769	-0.0453	0.0002	-0.0683	0.0679	0.4736	0.0274	-0.0257	-0.0561	0.0013	-0.0466	-0.1102	-0.0175	-0.0565	-0.0619	-0.0635	-0.0569	-0.0513	-0.0781	-0.0457	-0.075	-0.0722	-0.0638	-0.0648
P_15_1_A_590	P_15	P	15	1	A	590	0	0.0233	0.2577	0.1057	0.8213	-0.0253	0.4755	0.7819	0.1079	0.0399	0.0409	0.0412	0.1159	0.0569	0.2655	0.0531	0.0463	0.0034	0.0233	-0.0355	0.0785	0.0131	0.0147	0.0228	0.0908	0.0545	0.0093	0.1041	0.0053	0.0124	0.4662	0.1776
P_15_1_A_750	P_15	P	15	1	A	750	0	0.0194	0.1455	0.0702	0.4903	-0.0346	0.2888	0.4588	0.0604	0.0372	0.031	0.0213	0.0436	0.0355	0.1582	0.0302	0.0411	0.0002	0.0117	-0.0238	0.0396	0.0045	0.0112	0.0184	0.0797	0.0472	0.006	0.0665	-0.0006	0.002	0.2604	0.0893
P_15_1_B_590	P_15	P	15	1	B	590	0	0.009	0.2831	0.26	0.742	0.0789	0.6794	1.0411	0.2953	0.014	0.0308	0.0539	0.6358	0.1792	0.3875	0.1486	0.046	0.4062	0.0188	0.0235	0.0917	0.0511	0.0238	0.0283	0.0419	0.0409	0.0006	0.2671	0.1426	0.0167	0.0274	0.5064
P_15_1_B_750	P_15	P	15	1	B	750	0	-0.0012	0.1635	0.1396	0.4628	0.0407	0.3486	0.8477	0.2096	0.0052	0.0264	0.0144	0.4676	0.1118	0.2117	0.0986	0.0139	0.3455	-0.0058	0.0275	0.0334	0.026	0.0005	-0.0027	0.0083	0.0116	-0.0241	0.1348	0.1176	-0.0092	-0.0069	0.2203
P_15_1_C_590	P_15	P	15	1	C	590	0	-0.0108	0.6763	0.1083	0.6758	0.007	0.4802	0.1683	0.0701	-0.0434	-0.0222	0.0217	0.1394	0.7225	0.9615	0.0147	-0.0539	1.6344	0.25	-0.119	0.5198	-0.0572	-0.0575	-0.0465	0.0261	-0.0074	-0.007	0.1509	-0.0295	-0.0453	-0.0442	0.2225
P_15_1_C_750	P_15	P	15	1	C	750	0	0.0574	0.3995	0.0268	0.3904	-0.022	0.2165	0.0618	0.0261	-0.0485	0	0.0015	0.0418	1.1809	0.7387	-0.0084	-0.0585	0.9546	0.4569	-0.1042	0.774	-0.0645	-0.0667	-0.0524	-0.0076	-0.0175	0.004	0.0657	-0.0391	-0.0555	-0.0519	0.0963
P_16_1_A_590	P_16	P	16	1	A	590	0	0.8746	0.2968	-0.033	0.0358	1.1789	1.2009	-0.0363	0.0563	0.9438	0.7465	0.0336	0.3893	1.7605	0.4955	0.0175	-0.0051	0.7906	0.5455	-0.0631	0.1354	0.2283	0.2583	-0.0021	-0.0175	0.0349	0.0652	0.0704	0.0264	-0.0065	0.0141	0.1814
P_16_1_A_750	P_16	P	16	1	A	750	0	1.3668	0.3889	-0.0366	0.0154	1.8742	1.86	-0.0317	0.0132	1.4985	1.2706	0.0352	0.1906	1.6133	0.7769	0.0254	-0.015	1.243	0.8552	-0.0559	0.172	0.46	0.4154	-0.0172	-0.0315	0.0192	0.17	0.0719	0.007	-0.025	-0.0024	0.098
P_16_1_B_590	P_16	P	16	1	B	590	0	-1.0505	-1.1061	-0.7252	1.1655	-1.1541	-1.132	1.5833	-1.0328	-1.076	-0.6447	-0.8882	-0.9892	-1.0925	-0.7649	-0.6367	-1.1607	-0.943	-1.1321	-1.1981	-1.0713	-1.1122	-1.1125	-1.1283	-1.1384	-1.1198	-1.1487	-1.1428	-1.1653	-1.1408	-1.1266	-0.9929
P_16_1_B_750	P_16	P	16	1	B	750	0	-1.5887	-1.6252	-0.8859	1.3385	-1.6801	-1.6459	2.0072	-1.5892	-1.5436	-0.8411	-1.2397	-1.5807	-1.6095	-1.1406	-0.9434	-1.6636	-1.5351	-1.6443	-1.6923	-1.6175	-1.6325	-1.6282	-1.6446	-1.6554	-1.6389	-1.6525	-1.6458	-1.6777	-1.6604	-1.6483	-1.5604
P_16_1_C_590	P_16	P	16	1	C	590	0	-0.3657	-0.4878	-0.6673	-0.1292	-0.6405	-0.1035	-0.7088	-0.5012	-0.5915	-0.4472	-0.69	-0.5276	0.6381	-0.3016	-0.5713	-0.6701	-0.6147	-0.6241	-0.7085	-0.4244	-0.6285	-0.6569	-0.6615	0.4115	-0.5537	-0.653	-0.655	-0.6174	-0.6163	-0.5913	-0.4672
P_16_1_C_750	P_16	P	16	1	C	750	0	-0.5056	-0.8395	-1.0717	-0.4245	-1.0618	-0.2097	-1.1034	-0.9486	-0.9484	-0.6722	-1.0851	-1.0019	0.6896	-0.4618	-1.0046	-1.0737	-1.0305	-1.0389	-1.0995	-0.8418	-1.0479	-1.0695	-1.0721	-0.3782	-0.9781	-1.0482	-1.0591	-1.0374	-1.0388	-1.0159	-0.9462
P_17_1_A_590	P_17	P	17	1	A	590	0	0.3189	0.7321	1.0168	0.9982	0.5165	0.9778	1.8221	0.6694	0.4799	0.1492	0.5411	0.7948	0.7483	1.1406	0.2382	0.0479	2.4108	1.7424	0.0361	0.1091	0.0758	0.6568	0.0517	0.0344	0.0208	0.0266	0.6112	0.0032	0.3856	0.0549	0.3961
P_17_1_A_750	P_17	P	17	1	A	750	0	0.4665	0.4853	1.0729	0.5673	0.7364	0.5853	1.0384	0.5355	0.7206	0.2603	0.5467	0.4	0.9737	0.907	0.1625	0.0334	1.3419	2.6171	0.0178	0.0617	0.0531	0.9396	0.0305	0.0199	0.0102	0.0164	0.6137	-0.001	0.2083	0.0273	0.207
P_17_1_B_590	P_17	P	17	1	B	590	0	0.4086	0.4897	0.5413	2.3169	-0.0556	1.7879	1.385	0.3613	-0.0583	-0.0496	0.0649	1.1591	0.0404	0.8249	0.343	-0.0337	0.5022	-0.0105	-0.0881	0.0881	-0.032	0.0027	0.0049	0.2105	-0.0607	-0.0285	0.3225	-0.0484	0.0911	0.3292	0.4886
P_17_1_B_750	P_17	P	17	1	B	750	0	0.7037	0.2279	0.2609	2.2982	-0.1146	1.5417	0.7149	0.1392	-0.0989	-0.0381	-0.0194	0.5021	-0.0398	0.3882	0.2143	-0.0735	0.2316	-0.0533	-0.1216	-0.0091	-0.0855	0.0078	-0.0493	0.067	-0.1001	-0.0828	0.0946	-0.0877	-0.0131	0.1397	0.1772
P_17_1_C_590	P_17	P	17	1	C	590	0	-0.0425	0.6397	0.3449	1.0459	0.0498	1.0645	0.9262	0.0265	0.0363	-0.048	0.4211	0.4232	0.6088	0.6002	0.4358	-0.0697	-0.0546	-0.0419	-0.1028	0.0458	-0.0527	-0.0938	-0.0851	0.2973	-0.0684	-0.0517	0.0763	-0.0777	0.1828	0.3692	0.152
P_17_1_C_750	P_17	P	17	1	C	750	0	-0.1322	0.2505	0.0676	0.4838	0.0205	0.5204	0.3613	-0.1011	0.0349	-0.1162	0.0834	0.081	0.5753	0.2537	0.1081	-0.1452	-0.1375	-0.1279	-0.1749	-0.081	-0.1415	-0.1671	-0.165	0.0838	-0.1452	-0.1418	-0.0695	-0.1562	-0.0086	0.0759	-0.0275
P_18_1_A_590	P_18	P	18	1	A	590	0	0.3653	0.6677	1.0327	0.6355	1.4707	2.856	2.5074	0.128	0.5806	0.264	-0.045	1.1307	0.5331	0.7204	0.421	-0.0052	1.1651	0.5775	0.5141	0.087	-0.0321	0.155	0.068	0.1237	-0.0007	-0.0094	0.2072	-0.0258	0.039	-0.0001	0.1012
P_18_1_A_750	P_18	P	18	1	A	750	0	0.6142	1.0427	1.5743	0.2705	2.2177	3.6954	3.3479	0.0769	0.5801	0.5551	-0.042	0.5975	0.3989	0.8759	0.5965	-0.0082	0.6501	0.9274	0.861	0.0435	-0.0345	0.3077	0.1701	0.0645	-0.0053	-0.0031	0.3024	-0.0256	0.0261	-0.0104	0.0525
P_18_1_B_590	P_18	P	18	1	B	590	0	1.7756	0.3421	0.4379	0.7021	-0.0273	0.1091	0.6838	0.1877	0.0191	0.5788	0.0858	0.4979	0.4195	0.085	0.1706	-0.0015	0.2808	0.0365	-0.0233	0.0663	0.0118	-0.0196	0.0035	0.122	-0.0078	0.0318	0.0285	-0.0019	0.0264	-0.014	0.1741
P_18_1_B_750	P_18	P	18	1	B	750	0	1.0356	0.2019	0.2501	0.3979	-0.0371	0.0802	0.4073	0.077	0.0261	0.9763	0.1769	0.2902	0.2689	0.0518	0.0996	-0.0009	0.1649	0.0165	-0.0156	0.0313	0.0115	-0.0169	0.0047	0.082	-0.0075	0.0215	0.0199	-0.0053	0.0142	-0.016	0.1056
P_18_1_C_590	P_18	P	18	1	C	590	0	0.7748	0.1809	0.0534	0.3857	1.1864	0.7025	0.5124	1.6963	0.6012	-0.0451	0.0121	0.13	1.0159	-0.0127	0.3764	-0.0412	0.229	0.0294	-0.0546	0.0288	0.0082	-0.0105	-0.0088	0.4795	0.156	0.0192	-0.0095	-0.0228	0.0377	0.0377	0.1473
P_18_1_C_750	P_18	P	18	1	C	750	0	0.4352	0.2905	0.0384	0.2094	1.9987	0.9654	0.3694	0.9953	0.9447	0.013	0.0117	0.0518	1.4308	-0.0103	0.2306	-0.0288	0.3821	0.0241	-0.0341	0.0059	0.02	-0.0061	-0.0036	0.2872	0.2924	0.0099	-0.001	-0.0162	0.0236	0.0154	0.0837
P_19_1_A_590	P_19	P	19	1	A	590	0	0.0068	0.0446	0.2388	0.3119	-0.0014	-0.011	0.3138	-0.0362	0.0171	0.22	0.0752	0.0916	0.0593	-0.0247	0.0609	-0.0385	0.0264	0.127	-0.044	0.0869	0.0615	-0.0596	0.0128	0.0611	-0.0171	-0.0123	0.3587	0.0164	-0.0395	-0.0081	0.0805
P_19_1_A_750	P_19	P	19	1	A	750	0	0.0084	0.0298	0.149	0.1712	-0.0203	-0.0036	0.182	-0.0322	0.0127	0.4463	0.0613	0.0371	0.0408	-0.017	0.0386	-0.0224	0.0163	0.1006	-0.0274	0.0466	0.0474	-0.0403	0.0072	0.0476	-0.0092	-0.01	0.6026	0.0129	-0.0252	-0.0092	0.0515
P_19_1_B_590	P_19	P	19	1	B	590	0	0.7507	0.1917	-0.0547	0.4398	-0.0587	0.0183	1.1632	-0.0424	0.0068	0.0103	0.2655	-0.0122	0.0214	-0.0257	-0.0049	-0.084	-0.0081	-0.0255	-0.0546	0.0419	-0.0071	-0.0914	0.1556	-0.0534	-0.0009	0.236	-0.0291	-0.0334	-0.0241	-0.0598	-0.0882
P_19_1_B_750	P_19	P	19	1	B	750	0	1.1774	0.0349	-0.1111	0.1882	-0.1434	-0.0646	0.6453	-0.1149	-0.0722	0.0342	0.3267	-0.1073	-0.0567	-0.0912	-0.0853	-0.1349	-0.0851	-0.0929	-0.1142	-0.0658	-0.0859	-0.1407	0.1921	-0.118	-0.0806	0.3328	-0.0943	-0.1047	-0.0959	-0.1241	-0.1389
P_19_1_C_590	P_19	P	19	1	C	590	0	0.0186	0.067	0.1147	0.3359	-0.0702	-0.0529	-0.1001	-0.044	-0.048	-0.0568	-0.0814	-0.0679	-0.0229	0.4602	-0.1189	-0.0823	-0.043	-0.0531	-0.1096	-0.0625	-0.0888	-0.0331	-0.0406	-0.0014	-0.0143	-0.0285	-0.0861	-0.0305	-0.0527	-0.0132	-0.0726
P_19_1_C_750	P_19	P	19	1	C	750	0	0.0201	-0.0354	-0.0072	0.1153	-0.1458	-0.1154	-0.1379	-0.1084	-0.107	-0.0581	-0.1312	-0.1408	-0.09	0.1051	-0.1561	-0.1236	-0.1082	-0.1072	-0.1492	-0.1206	-0.1271	-0.098	-0.1046	-0.0817	-0.0831	-0.0731	-0.1299	-0.0958	-0.099	-0.0849	-0.1236
P_20_1_A_590	P_20	P	20	1	A	590	0	0.0716	0.5882	0.5052	0.7801	0.2631	0.8064	2.0509	0.6343	0.5545	-0.0048	0.1531	0.3339	0.5618	1.1956	0.5175	0.0124	0.9799	0.2621	-0.0089	0.1794	0.0289	0.0125	0.0233	0.376	0.0098	0.2239	0.6225	0.0092	0.0483	0.2922	0.4465
P_20_1_A_750	P_20	P	20	1	A	750	0	0.117	0.3229	0.4722	0.4483	0.3752	0.4543	2.2504	0.4432	0.9041	0.0116	0.2256	0.1569	0.4603	0.7491	0.2942	0.0009	0.6207	0.1754	-0.0126	0.1488	0.0134	-0.0003	0.0109	0.2262	-0.0045	0.3714	0.7147	-0.0014	0.0259	0.1469	0.2317
P_20_1_B_590	P_20	P	20	1	B	590	0	0.0791	0.2934	0.6178	1.1993	-0.1919	0.7185	3.2939	-0.1246	-0.1943	0.0263	-0.1996	0.2336	0.1538	0.4548	0.2598	-0.1501	-0.238	-0.2264	-0.2939	-0.1247	-0.2183	-0.2544	-0.2195	-0.2515	-0.2195	-0.2236	0.2003	-0.261	-0.2464	-0.1996	-0.0342
P_20_1_B_750	P_20	P	20	1	B	750	0	0.1348	-0.0383	0.5838	0.7689	-0.3769	0.1571	3.0659	-0.349	-0.3645	0.0761	-0.3763	-0.1134	-0.1683	0.0229	-0.1246	-0.3346	-0.4036	-0.3958	-0.4453	-0.3368	-0.3919	-0.4184	-0.3938	-0.416	-0.3889	-0.391	0.0486	-0.4221	-0.4155	-0.3832	-0.2952
P_20_1_C_590	P_20	P	20	1	C	590	0	-0.1387	0.1942	-0.084	1.3029	-0.3436	0.6862	0.914	-0.2159	-0.3656	-0.3055	-0.3051	0.2599	1.7665	0.9135	0.0566	-0.3538	0.249	-0.3143	-0.3949	-0.2954	-0.3292	-0.328	-0.329	-0.3042	-0.3438	-0.2664	-0.1254	-0.3466	-0.344	-0.3126	-0.0894
P_20_1_C_750	P_20	P	20	1	C	750	0	-0.223	-0.2802	-0.444	1.118	-0.6113	0.4254	0.0828	-0.5108	-0.6146	-0.557	-0.5707	-0.2652	2.4292	0.1937	-0.3829	-0.6035	-0.2454	-0.568	-0.6382	-0.5777	-0.589	-0.5893	-0.5882	-0.569	-0.5989	-0.5324	-0.4628	-0.6012	-0.6023	-0.5765	-0.4642
P_21_1_A_590	P_21	P	21	1	A	590	0	0.1702	0.1573	0.7772	0.4304	-0.0209	1.0427	2.3668	0.4173	-0.0115	-0.0359	0.2266	0.3906	1.5223	0.1582	0.8652	0.0074	0.4668	0.8024	-0.0341	0.0433	0.1249	0.1257	0.1791	0.7232	0.041	0.2094	0.2004	-0.0213	0.067	0.1119	0.2847
P_21_1_A_750	P_21	P	21	1	A	750	0	0.1175	0.106	0.9941	0.2384	-0.0336	1.3722	2.7464	0.2767	-0.0092	0.0096	0.3624	0.1973	1.2965	0.2587	1.188	0.0038	0.2634	1.3194	-0.023	0.0114	0.1136	0.2171	0.3302	0.4276	0.0255	0.3541	0.4273	-0.0198	0.0371	0.1537	0.1464
P_21_1_B_590	P_21	P	21	1	B	590	0	-0.1834	0.3357	0.3029	1.411	0.4548	1.4146	2.6876	-0.3156	-0.1722	0.0438	0.0797	0.0341	-0.2961	-0.0004	-0.0923	-0.3268	0.4931	-0.0005	-0.4237	-0.0255	-0.3202	-0.0596	-0.3316	-0.2927	-0.3666	-0.0877	-0.3595	-0.3477	-0.2533	-0.3484	-0.298
P_21_1_B_750	P_21	P	21	1	B	750	0	-0.4041	0.2417	0.376	1.6877	0.6938	1.7523	3.2532	-0.5335	-0.2517	0.1563	0.133	-0.3636	-0.5174	-0.0802	-0.2709	-0.5412	0.4594	0.022	-0.6091	-0.0673	-0.5259	-0.0656	-0.5469	-0.5257	-0.5731	-0.1013	-0.5425	-0.5567	-0.4969	-0.5614	-0.526
P_21_1_C_590	P_21	P	21	1	C	590	0	0.1726	0.2189	0.1734	1.2039	-0.0388	0.3614	0.3188	0.6186	-0.0341	0.1886	-0.0125	0.5752	0.3509	0.5661	0.059	-0.017	0.4091	-0.0001	-0.0479	0.5843	0.0338	-0.0193	-0.0224	-0.0006	-0.0008	-0.0334	0.0073	-0.0118	0.5159	-0.0016	0.1642
P_21_1_C_750	P_21	P	21	1	C	750	0	0.1025	0.192	0.0956	1.3369	-0.0584	0.2029	0.1644	0.5774	-0.0402	0.4114	-0.0137	0.2468	0.2321	0.8915	0.0182	-0.0219	0.2198	-0.0087	-0.0464	0.9364	0.0113	-0.0301	-0.0318	-0.0179	-0.0105	-0.0388	-0.0091	-0.0217	0.2368	-0.0201	0.0857
P_22_1_A_590	P_22	P	22	1	A	590	0	0.6065	0.211	0.072	0.322	-0.0717	0.1418	0.2327	0.0321	-0.0676	-0.0704	0.0245	0.4327	0.3257	-0.0209	-0.0265	0.0451	0.7903	0.151	-0.0203	0.0435	0.025	-0.0516	-0.0453	-0.0064	-0.0422	-0.0646	0.0244	-0.0049	-0.0142	0.0427	0.1927
P_22_1_A_750	P_22	P	22	1	A	750	0	0.3889	0.1321	0.0427	0.1571	-0.0786	0.1072	0.1379	0.0097	-0.0597	-0.0374	-0.0015	0.1915	0.1837	-0.0107	-0.0273	0.0344	0.5042	0.1369	-0.0157	0.0095	0.0251	-0.0427	-0.0419	-0.0233	-0.0409	-0.0571	0.0489	-0.0173	-0.0259	0.0211	0.0975
P_22_1_B_590	P_22	P	22	1	B	590	0	-1.5159	-1.0746	-1.2694	-1.057	-1.5165	-1.3576	-0.2834	-1.3752	-1.535	-1.437	-1.4486	-1.1109	-1.5011	-1.3229	-1.3321	-1.493	-1.1107	-0.7432	-1.2643	-1.448	-1.502	-1.4418	-1.3303	-1.5089	-1.4013	-1.5387	-1.5523	-1.496	-1.502	-1.4792	-1.3174
P_22_1_B_750	P_22	P	22	1	B	750	0	-1.486	-1.2251	-1.3288	-1.2006	-1.5012	-1.2502	0.079	-1.3773	-1.4944	-1.3265	-1.399	-1.2645	-1.4752	-1.1869	-1.2263	-1.4696	-1.2347	-0.2501	-1.0236	-1.452	-1.472	-1.3499	-1.2591	-1.4798	-1.4115	-1.5002	-1.514	-1.4719	-1.4795	-1.4602	-1.3809
P_22_1_C_590	P_22	P	22	1	C	590	0	-0.0174	0.1068	0.0048	0.4707	-0.0302	0.512	0.3421	0.0384	-0.0093	-0.0469	0.0101	0.1434	0.0754	0.0894	0.1057	-0.0585	0.2446	0.0287	-0.0287	0.1629	-0.0112	-0.0175	-0.0162	-0.0088	0.1578	-0.0061	0.018	0.0471	0.0278	-0.0108	0.2711
P_22_1_C_750	P_22	P	22	1	C	750	0	-0.0154	0.0686	-0.0009	0.2655	-0.0413	0.5042	0.2014	0.0149	-0.007	-0.0161	0.0099	0.0605	0.043	0.1997	0.0603	-0.0411	0.1534	0.0219	-0.023	0.1221	-0.0115	-0.0174	-0.0184	-0.0102	0.0857	-0.0001	0.0215	0.0369	0.0208	-0.0115	0.1731
P_23_1_A_590	P_23	P	23	1	A	590	0	1.1008	0.3517	0.2905	0.3291	0.8019	1.0457	1.9377	0.0244	-0.0112	-0.0373	0.0404	0.3885	-0.0126	0.6368	0.0882	-0.0275	0.8813	0.0107	-0.042	0.114	-0.0087	0.0235	0.031	0.1448	-0.0148	-0.0027	-0.0196	0.0019	0.0638	0.0037	1.2293
P_23_1_A_750	P_23	P	23	1	A	750	0	0.6316	0.225	0.2942	0.1986	1.274	1.6658	2.6349	0.0185	-0.0066	-0.0176	0.032	0.196	-0.0109	0.3805	0.0534	-0.018	0.4783	0.0144	-0.0266	0.0659	-0.0046	0.0259	0.0238	0.1362	-0.0116	-0.0016	-0.002	0.0014	0.0579	-0.0004	0.7887
P_23_1_B_590	P_23	P	23	1	B	590	0	-0.5424	-0.3768	-0.1174	1.5653	-0.1906	-0.3476	-0.2069	-0.2863	-0.0632	-0.6325	-0.5571	-0.4002	-0.3987	-0.5546	-0.0308	-0.5413	-0.5646	-0.4812	-0.5983	-0.4542	-0.5351	-0.5642	-0.5433	0.0595	-0.5443	-0.5669	-0.5647	-0.5715	-0.2316	-0.5622	-0.0707
P_23_1_B_750	P_23	P	23	1	B	750	0	-0.8887	-0.785	-0.2441	2.2948	-0.301	-0.7656	-0.6659	-0.7185	-0.1116	-0.9483	-0.9015	-0.8147	-0.781	-0.8858	-0.4814	-0.8774	-0.897	-0.8378	-0.9222	-0.8367	-0.8782	-0.8945	-0.8876	-0.4788	-0.8846	-0.9042	-0.9067	-0.9073	-0.7395	-0.9063	-0.6638
P_23_1_C_590	P_23	P	23	1	C	590	0	0.5912	0.2325	0.002	1.5354	1.5283	0.0843	0.2267	0.0658	0.0008	0.042	0.1156	0.5156	0.0134	0.1644	0.3245	-0.0128	1.3589	0.0647	-0.0256	0.0777	0.0503	-0.0084	0.0302	0.2684	0.0191	0.0458	0.0502	0.0104	-0.0327	0.0931	0.0203
P_23_1_C_750	P_23	P	23	1	C	750	0	0.9394	0.1515	0.0018	2.0011	2.4184	0.0789	0.1251	0.0372	0.0008	0.1255	0.0993	0.2445	0.0087	0.1634	0.2073	0.0018	0.7882	0.0445	-0.0112	0.0401	0.0415	-0.0113	0.0222	0.144	0.01	0.0896	0.0401	0.0049	-0.0232	0.076	0.0104
P_24_1_A_590	P_24	P	24	1	A	590	0	1.5552	0.3025	0.3533	0.5347	0.0834	0.0678	0.5767	1.4324	0.0424	-0.0556	0.0418	0.8883	1.3963	0.1675	1.9214	0.0739	2.2163	0.1431	0.0183	3.3126	0.0138	0.0292	-0.0326	0.0131	0.0121	-0.0073	0.071	0.0034	0.6708	0.1085	1.2745
P_24_1_A_750	P_24	P	24	1	A	750	0	0.9801	0.2019	0.1734	0.27	0.0823	0.0539	0.345	0.7883	0.025	-0.0356	0.0199	0.4588	0.8845	0.1049	1.7312	0.0448	1.2919	0.0923	0.0204	1.8813	0.0077	0.1059	-0.0302	-0.0033	0.0088	-0.0107	0.0511	-0.0039	0.3383	0.0669	1.0129
P_24_1_B_590	P_24	P	24	1	B	590	0	2.1225	0.2949	0.3749	0.7433	-0.0582	0.023	0.8125	1.6092	0.0116	-0.0112	0.0181	0.3451	1.6332	1.1138	0.7284	0.0151	0.9904	0.1196	-0.0244	1.28	-0.0074	-0.0116	0.0138	0.0127	-0.0006	0.1201	-0.0803	0.054	0.054	0.0099	0.2559
P_24_1_B_750	P_24	P	24	1	B	750	0	1.2361	0.1577	0.1678	0.4284	-0.0331	0.0359	0.4527	0.8813	0.0141	0.076	0.0076	0.1502	1.1623	0.6655	0.414	0.0148	0.5447	0.0632	-0.0187	0.7473	-0.01	-0.0095	-0.0008	0.0149	-0.0131	0.1654	-0.06	0.0507	0.0278	0.0101	0.1496
P_24_1_C_590	P_24	P	24	1	C	590	0	1.5383	0.3639	0.3962	0.6516	0.1921	0.5684	0.5998	1.3913	0.0936	-0.0596	0.0099	0.7537	3.44	0.1181	0.31	0.097	1.9468	0.004	-0.0266	2.7732	0.002	0.0355	0.026	-0.0037	-0.0221	0.0023	0.0916	0.0292	0.3299	0.3401	0.1606
P_24_1_C_750	P_24	P	24	1	C	750	0	0.8946	0.2262	0.2143	0.355	0.1978	0.3551	0.3181	0.8104	0.1714	-0.0401	0.0005	0.4203	2.3828	0.0855	0.1613	0.1475	1.0495	0.0024	-0.0183	1.6677	0.0033	0.0277	0.0217	-0.0071	-0.0262	-0.0025	0.0621	0.016	0.1697	0.1966	0.0987
Q_1_1_A_590	Q_1	Q	1	1	A	590	0	0.068	0.005	0.066	0.052	-0.016	-0.001	0.013	0.001	0.004	0.004	-0.005	0.134	0.01	-0.005	0.044	0.012	0.034	0.014	0.024	0.042	0.003	0.023	0.01	0.072	0.025	-0.01	0.031	0	0.034	0.007	0.025
Q_1_1_A_750	Q_1	Q	1	1	A	750	0	0.041	0.001	0.021	0.028	-0.015	0.001	0.01	0.001	0.006	0.008	-0.004	0.077	0.007	-0.004	0.033	0.013	0.032	0.012	0.031	0.028	0.003	0.018	0.008	0.041	0.018	-0.01	0.029	0.002	0.024	0.007	0.021
Q_1_1_B_590	Q_1	Q	1	1	B	590	0	0.084	0.022	0.01	0.121	0.003	0.015	0.04	0.015	0.024	-0.014	-0.002	0.023	0.055	-0.004	0.013	0.032	0.023	0.026	-0.01	0.026	0.01	0.006	0.023	0.037	0.002	-0.01	-0.005	0.006	0.012	-0.01	0.035
Q_1_1_B_750	Q_1	Q	1	1	B	750	0	0.054	0.017	0.013	0.052	0.001	0.012	0.034	0.012	0.025	-0.005	0.004	0.014	0.036	0	0.03	0.031	0.021	0.022	-0.002	0.016	0.01	0.01	0.019	0.03	0.006	-0.008	0.001	0.007	0.007	-0.005	0.026
Q_1_1_C_590	Q_1	Q	1	1	C	590	0	0.041	0.023	0.011	0.068	-0.011	0.076	0.047	0.011	0.012	-0.019	-0.002	0.005	0.206	0.001	0.042	0.015	0.152	0.04	-0.004	0.068	0.005	-0.007	0.014	0.014	0.009	0.001	-0.001	0.002	0.047	-0.004	0.01
Q_1_1_C_750	Q_1	Q	1	1	C	750	0	0.026	0.014	0.006	0.04	-0.013	0.07	0.029	0.009	0.014	-0.012	-0.001	0.004	0.161	0.004	0.025	0.014	0.088	0.03	0.002	0.047	0.005	-0.004	0.014	0.01	0.009	-0.005	-0.026	0.003	0.036	-0.001	0.009
Q_2_1_A_590	Q_2	Q	2	1	A	590	0	0.293	0.046	0.06	0.164	-0.022	0.004	0.229	0.071	0.005	-0.041	-0.009	0.173	0.183	0.007	0.098	0.006	0.345	0.058	-0.022	0.342	-0.02	-0.014	-0.01	0.044	-0.032	-0.025	0.002	-0.012	-0.007	0.074	0.118
Q_2_1_A_750	Q_2	Q	2	1	A	750	0	0.185	0.02	0.025	0.084	-0.019	-0.004	0.127	0.034	0.004	-0.031	-0.013	0.088	0.1	-0.002	0.04	0.002	0.171	0.03	-0.019	0.168	-0.02	-0.015	-0.013	0.018	-0.029	-0.024	-0.008	-0.015	-0.013	0.069	0.065
Q_2_1_B_590	Q_2	Q	2	1	B	590	0	0.241	0.112	0.07	0.143	-0.029	0.034	0.366	0.083	0.038	-0.022	0.012	0.161	0.277	0.138	0.069	0.01	0.348	0.082	0.004	0.33	-0.007	0.01	0.016	0.125	0.005	-0.002	0.008	-0.001	0.055	0.001	0.044
Q_2_1_B_750	Q_2	Q	2	1	B	750	0	0.153	0.063	0.038	0.084	-0.026	0.021	0.233	0.054	0.031	-0.014	0.007	0.091	0.165	0.076	0.034	0.007	0.175	0.055	0.004	0.155	-0.007	0.006	0.011	0.072	0.002	0.004	0.008	-0.001	0.043	0	0.023
Q_2_1_C_590	Q_2	Q	2	1	C	590	0	0.178	0.074	0.062	0.209	0.013	0.077	0.181	0.141	0.028	-0.015	0.016	0.158	0.262	0.053	0.09	0.013	0.203	0.056	-0.006	0.272	0.011	0.01	0.024	0.063	0.005	0.011	0.101	0	0.027	0.007	0.041
Q_2_1_C_750	Q_2	Q	2	1	C	750	0	0.118	0.044	0.042	0.129	0.006	0.04	0.109	0.1	0.028	-0.006	0.017	0.083	0.154	0.035	0.065	0.011	0.126	0.035	-0.003	0.148	0.013	0.013	0.028	0.034	0.005	0.014	0.102	0	0.019	0.008	0.027
Q_3_1_A_590	Q_3	Q	3	1	A	590	0	0.055	0.042	0.015	0.06	-0.044	-0.003	0.052	0.057	-0.001	-0.017	-0.022	0.192	0.026	0.025	0.028	-0.014	0.185	-0.025	-0.031	0.521	-0.004	-0.011	-0.023	0.195	-0.019	-0.033	-0.007	-0.019	0.058	-0.012	0.073
Q_3_1_A_750	Q_3	Q	3	1	A	750	0	0.031	0.008	0.005	0.036	-0.039	-0.007	0.015	0.035	0.001	-0.011	-0.02	0.109	0.014	0.005	0.018	-0.013	0.103	-0.022	-0.022	0.237	-0.003	-0.011	-0.021	0.094	-0.017	-0.006	-0.003	-0.017	0.053	-0.011	0.051
Q_3_1_B_590	Q_3	Q	3	1	B	590	0	0.039	0.062	0.101	0.198	0.011	0.05	0.13	0.055	0.036	-0.001	0.191	0.167	0.17	0.047	0.079	0.009	0.256	0.023	-0.009	0.085	0.018	0	0.007	0.039	0.01	0.02	0.007	-0.001	0.014	0.012	0.018
Q_3_1_B_750	Q_3	Q	3	1	B	750	0	0.028	0.03	0.074	0.121	0.004	0.026	0.07	0.036	0.035	0.004	0.179	0.093	0.09	0.022	0.035	0.008	0.143	0.02	-0.006	0.044	0.015	0	0.004	0.023	0.008	0.018	0.005	0	0.011	0.007	0.009
Q_3_1_C_590	Q_3	Q	3	1	C	590	0	0.124	0.078	0.043	0.147	-0.006	0.087	0.105	0.123	0.013	-0.017	0.059	0.098	0.063	0.02	0.092	0.007	0.009	0.061	-0.001	0.759	0.001	0.009	0.011	0.028	0.002	0.013	0.013	0.003	0.041	0.064	0.027
Q_3_1_C_750	Q_3	Q	3	1	C	750	0	0.071	0.049	0.022	0.076	-0.01	0.052	0.055	0.094	0.013	-0.012	0.048	0.051	0.033	0.014	0.053	0.009	0.006	0.058	0	0.345	0	0.006	0.006	0.015	0	0.014	0.015	0.002	0.026	0.036	0.015
Q_4_1_A_590	Q_4	Q	4	1	A	590	0	0.348	0.114	0.07	0.157	-0.026	0.01	0.357	0.107	-0.01	-0.018	-0.001	0.219	0.33	0.102	0.128	-0.008	0.251	0.081	-0.012	0.408	0	0.014	0.009	-0.001	-0.013	-0.014	0.015	0.009	0.032	0.036	0.084
Q_4_1_A_750	Q_4	Q	4	1	A	750	0	0.192	0.064	0.042	0.092	-0.024	0.004	0.195	0.061	-0.006	-0.013	-0.001	0.12	0.181	0.06	0.066	-0.004	0.14	0.045	-0.007	0.209	0.001	0.008	0.009	0.001	-0.01	-0.013	0.014	0.009	0.02	0.027	0.047
Q_4_1_B_590	Q_4	Q	4	1	B	590	0	0.256	0.187	0.088	0.204	0.014	0.032	0.28	0.1	0.012	0.014	0.005	0.204	0.252	0.077	0.182	0.012	0.393	0.125	0.013	0.45	0.024	0.015	0.018	0.065	0.008	0.015	0.021	0.006	0.019	0.06	0.126
Q_4_1_B_750	Q_4	Q	4	1	B	750	0	0.141	0.096	0.052	0.127	0.005	0.02	0.158	0.055	0.009	0.011	0.001	0.103	0.145	0.045	0.111	0.007	0.218	0.069	0.011	0.237	0.019	0.011	0.012	0.041	0.005	0.01	0.014	0.005	0.014	0.032	0.07
Q_4_1_C_590	Q_4	Q	4	1	C	590	0	0.201	0.113	0.069	0.205	-0.01	0.069	0.094	0.179	0.004	-0.002	0.029	0.213	0.224	0.063	0.092	0.02	0.365	0.079	0	0.435	0.062	0.031	-0.008	0.009	-0.001	-0.004	0.037	0.024	0.014	0.073	0.104
Q_4_1_C_750	Q_4	Q	4	1	C	750	0	0.106	0.061	0.038	0.115	-0.013	0.034	0.046	0.113	0.005	-0.002	0.024	0.104	0.121	0.039	0.053	0.022	0.223	0.05	0.003	0.217	0.06	0.02	-0.005	0.008	-0.003	0.005	0.025	0.021	0.007	0.041	0.062
Q_5_1_A_590	Q_5	Q	5	1	A	590	0	0.646	0.012	0.23	0.199	-0.032	-0.001	0.032	0.001	0.01	-0.03	-0.025	0.222	0.356	-0.029	0.018	0.031	0.707	-0.011	-0.03	0.559	-0.008	-0.016	-0.005	0.22	-0.003	-0.022	-0.023	-0.013	0.165	-0.009	0.033
Q_5_1_A_750	Q_5	Q	5	1	A	750	0	0.325	0.007	0.199	0.115	-0.025	-0.002	0.022	0.001	0.006	-0.018	-0.019	0.121	0.228	-0.023	0.008	0.033	0.355	-0.01	-0.021	0.299	-0.009	-0.013	-0.006	0.121	-0.002	-0.018	-0.015	-0.009	0.073	-0.005	0.019
Q_5_1_B_590	Q_5	Q	5	1	B	590	0	0.312	0.023	0.013	0.17	-0.021	0.004	0.071	0.182	-0.004	-0.018	-0.004	0.083	0.388	0.015	0.066	0.047	0.671	0.037	-0.004	0.878	-0.001	-0.005	0.014	0.084	-0.003	0	0.002	-0.008	0.162	-0.006	0.039
Q_5_1_B_750	Q_5	Q	5	1	B	750	0	0.176	0.018	0.009	0.123	-0.02	0.005	0.049	0.159	0	-0.009	-0.003	0.039	0.23	0.011	0.049	0.048	0.369	0.032	0.001	0.429	-0.002	-0.001	0.011	0.053	0	0.002	0.002	-0.003	0.084	-0.001	0.021
Q_5_1_C_590	Q_5	Q	5	1	C	590	0	0.087	0.053	0.075	0.124	-0.013	0.044	0.077	0.139	0.006	-0.005	-0.007	0.084	0.407	0.002	0.119	0.018	0.765	0.056	-0.006	0.652	-0.003	0.005	-0.005	0.535	0.023	0.009	-0.023	0.021	0.127	-0.008	0.06
Q_5_1_C_750	Q_5	Q	5	1	C	750	0	0.054	0.035	0.037	0.075	-0.011	0.031	0.041	0.118	0.004	0.001	-0.004	0.052	0.231	0	0.057	0.017	0.399	0.042	-0.003	0.359	-0.001	0.002	-0.007	0.31	0.02	0.009	-0.019	0.021	0.064	-0.005	0.044
Q_6_1_A_590	Q_6	Q	6	1	A	590	0	0.082	0.155	0.094	0.13	-0.016	0.095	0.329	0.417	-0.018	-0.012	0.018	0.19	0.221	-0.01	0.104	-0.013	0.416	0.247	-0.01	0.535	-0.017	-0.01	-0.009	0.023	-0.028	0.009	0.007	0	0.091	0.059	0.109
Q_6_1_A_750	Q_6	Q	6	1	A	750	0	0.047	0.077	0.051	0.074	-0.02	0.047	0.162	0.288	-0.015	-0.009	0.008	0.089	0.122	-0.015	0.051	-0.01	0.227	0.19	-0.007	0.321	-0.015	-0.016	-0.009	0.014	-0.026	0.004	0.006	0.001	0.043	0.059	0.056
Q_6_1_B_590	Q_6	Q	6	1	B	590	0	0.244	0.187	0.103	0.175	0.03	0.068	0.226	0.365	0.03	0.031	0.03	0.226	0.274	0.034	0.152	0.022	0.51	0.165	0.007	0.628	0.006	0.039	0.02	0.068	0.019	0.043	0.031	0.012	0.098	0.05	0.168
Q_6_1_B_750	Q_6	Q	6	1	B	750	0	0.122	0.114	0.067	0.091	0.023	0.062	0.124	0.245	0.034	0.041	0.024	0.122	0.161	0.025	0.09	0.022	0.292	0.097	0.013	0.56	0.011	0.033	0.023	0.056	0.022	0.044	0.03	0.016	0.078	0.031	0.103
Q_6_1_C_590	Q_6	Q	6	1	C	590	0	0.097	0.164	0.131	0.106	-0.023	0.12	0.429	0.343	0.021	-0.002	0.037	0.29	0.215	0.085	0.148	0.011	0.468	0.129	0.116	0.329	0.019	0.047	0.036	0.33	-0.01	0.013	0.053	0.036	0.064	0.018	0.111
Q_6_1_C_750	Q_6	Q	6	1	C	750	0	0.061	0.089	0.084	0.057	-0.025	0.064	0.232	0.235	0.019	0	0.025	0.145	0.124	0.066	0.082	0.012	0.274	0.074	0.123	0.191	0.015	0.033	0.033	0.174	-0.01	0.008	0.054	0.03	0.052	0.013	0.062
Q_7_1_A_590	Q_7	Q	7	1	A	590	0	0.287	0.089	0.031	0.131	-0.024	0.052	0.149	0.201	-0.008	-0.001	-0.006	0.212	0.416	0.025	0.108	0.026	0.311	0.132	-0.005	0.857	0.003	-0.001	0.005	0.186	-0.01	-0.005	-0.007	0.005	0.07	-0.002	0.08
Q_7_1_A_750	Q_7	Q	7	1	A	750	0	0.157	0.044	0.016	0.081	-0.02	0.031	0.079	0.125	-0.006	0.005	-0.007	0.125	0.23	0.008	0.059	0.024	0.162	0.073	-0.003	0.407	0.003	-0.003	0.001	0.106	-0.007	-0.004	-0.005	0.003	0.038	-0.003	0.043
Q_7_1_B_590	Q_7	Q	7	1	B	590	0	0.248	0.1	0.06	0.2	-0.022	0.01	0.181	0.185	-0.004	-0.012	0.013	0.144	0.258	0.033	0.116	0.026	0.448	0.011	0.002	1.066	0.016	0.009	0.02	0.41	0.009	0.01	-0.003	0.01	0.121	0.011	0.097
Q_7_1_B_750	Q_7	Q	7	1	B	750	0	0.135	0.057	0.036	0.113	-0.019	0.005	0.099	0.129	-0.002	-0.006	0.011	0.079	0.134	0.015	0.065	0.024	0.242	0.003	0.004	0.585	0.015	0.009	0.016	0.224	0.009	0.009	-0.001	0.01	0.064	0.009	0.056
Q_7_1_C_590	Q_7	Q	7	1	C	590	0	0.351	0.108	0.044	0.15	-0.011	0.011	0.113	0.048	0.002	0.005	0.003	0.189	0.447	0.027	0.088	0.005	0.114	0.053	0.002	0.642	0.016	0.022	0.018	0.46	-0.005	0.006	0.003	0.006	0.044	0.01	0.067
Q_7_1_C_750	Q_7	Q	7	1	C	750	0	0.199	0.067	0.029	0.088	-0.01	0.005	0.067	0.035	0.003	0.01	0.002	0.098	0.256	0.016	0.045	0.004	0.069	0.036	0.003	0.318	0.013	0.014	0.015	0.242	-0.003	0.004	0.004	0.007	0.03	0.008	0.038
Q_8_1_A_590	Q_8	Q	8	1	A	590	0	0.052	-0.012	0.064	0.061	-0.037	-0.018	0.033	-0.009	-0.02	-0.01	-0.017	0.098	0.181	-0.013	0.051	-0.018	0.36	0.053	-0.037	0.868	-0.025	-0.032	-0.035	0.039	-0.041	-0.022	-0.024	-0.024	0.044	-0.026	0.047
Q_8_1_A_750	Q_8	Q	8	1	A	750	0	0.026	-0.013	0.03	0.025	-0.032	-0.017	0.009	-0.014	-0.015	-0.013	-0.016	0.05	0.088	-0.013	0.02	-0.017	0.191	0.024	-0.029	0.391	-0.022	-0.032	-0.035	0.019	-0.038	-0.021	-0.016	-0.022	0.021	-0.022	0.012
Q_8_1_B_590	Q_8	Q	8	1	B	590	0	0.081	0.041	0.032	0.123	0	0.023	0.116	0.038	0.022	0.004	0.214	0.039	0.261	0.092	0.052	0.001	0.277	0.048	0.013	0.256	0.018	0.013	0.026	0.264	0.011	0.021	-0.002	-0.009	0.057	0.012	0.055
Q_8_1_B_750	Q_8	Q	8	1	B	750	0	0.056	0.03	0.025	0.078	0.001	0.021	0.071	0.029	0.021	0.009	0.23	0.028	0.161	0.05	0.036	-0.001	0.163	0.038	0.016	0.224	0.017	0.013	0.022	0.149	0.013	0.017	0.001	-0.008	0.039	0.012	0.035
Q_8_1_C_590	Q_8	Q	8	1	C	590	0	0.268	0.007	0.032	0.131	-0.013	-0.009	0.065	0.023	0.003	0.192	0.009	0.205	0.483	0.003	0.058	0.012	0.141	-0.01	-0.004	0.235	0.012	0.005	0.088	0.263	0.007	0.023	0.006	0.003	0.097	0.002	0.075
Q_8_1_C_750	Q_8	Q	8	1	C	750	0	0.164	0	0.022	0.071	-0.011	-0.011	0.041	0.021	0.002	0.223	0.007	0.103	0.282	-0.003	0.022	0.012	0.1	-0.009	-0.002	0.143	0.01	0.003	0.087	0.157	0.004	0.026	0.005	0.003	0.056	0.002	0.036
Q_9_1_A_590	Q_9	Q	9	1	A	590	0	0.065	0.039	0.013	0.089	0.007	0.043	0.209	0.05	0.015	-0.001	0.019	0.285	0.104	0.02	0.036	0.003	0.166	0.007	0.003	0.065	0.009	0.01	0.01	0.14	0.012	-0.008	0	0.005	0.042	0.076	0.106
Q_9_1_A_750	Q_9	Q	9	1	A	750	0	0.039	0.025	0.007	0.051	0.002	0.025	0.114	0.033	0.017	0.002	0.011	0.14	0.065	0.012	0.021	0.002	0.106	0.004	0.002	0.035	0.007	0.004	0.006	0.088	0.008	-0.009	0	0.002	0.025	0.031	0.066
Q_9_1_B_590	Q_9	Q	9	1	B	590	0	0.087	0.034	0.01	0.101	0.007	0.04	0.165	0.142	0.018	-0.01	0.023	0.137	0.201	0.04	0.057	0.014	0.171	0.002	-0.006	0.057	0.021	0.012	0.009	0.061	0.009	0.01	0.004	-0.009	0.051	0.011	0.089
Q_9_1_B_750	Q_9	Q	9	1	B	750	0	0.056	0.018	0.003	0.052	-0.001	0.022	0.085	0.068	0.017	-0.008	0.011	0.077	0.118	0.018	0.033	0.01	0.104	0.001	-0.005	0.029	0.017	0.007	0.006	0.037	0.006	0.007	0.003	-0.008	0.036	0.007	0.056
Q_9_1_C_590	Q_9	Q	9	1	C	590	0	0.147	0.035	0.075	0.121	0.008	0.054	0.175	0.206	0.014	-0.006	0.011	0.146	0.152	0.007	0.047	0.009	0.222	0.047	-0.018	0.309	0.031	0.02	0.003	0.089	0.006	0.003	-0.009	0.003	0.039	0.014	0.052
Q_9_1_C_750	Q_9	Q	9	1	C	750	0	0.092	0.022	0.039	0.064	0.002	0.032	0.089	0.107	0.014	-0.002	0.009	0.068	0.091	0.001	0.027	0.007	0.154	0.037	-0.014	0.16	0.027	0.015	0.004	0.057	0.003	0.004	-0.005	0.003	0.024	0.007	0.027
Q_10_1_A_590	Q_10	Q	10	1	A	590	0	1.453	0.719	1.46	0.479	-0.264	1.822	2.223	0.579	-0.275	-0.19	-0.251	0.395	0.734	1.139	1.748	-0.262	1.346	-0.256	-0.208	-0.212	-0.161	-0.254	-0.079	1.065	-0.266	-0.276	-0.038	-0.196	-0.092	-0.176	0.368
Q_10_1_A_750	Q_10	Q	10	1	A	750	0	0.509	0.342	0.606	0.255	-0.118	0.658	0.706	0.285	-0.119	-0.058	-0.106	0.169	0.389	0.536	0.661	-0.111	0.543	-0.108	-0.069	-0.082	-0.056	-0.107	-0.015	0.478	-0.114	-0.127	0.004	-0.078	-0.018	-0.06	0.221
Q_10_1_B_590	Q_10	Q	10	1	B	590	0	1.601	1.575	0.771	0.8	0.027	1.633	2.384	0.81	0.041	-0.007	0.024	0.594	2.607	0.658	1.759	0.025	0.449	0.052	0.02	0.109	0.077	0.007	0.054	1.182	0.529	0.011	0.014	0.009	0.176	0.041	1.005
Q_10_1_B_750	Q_10	Q	10	1	B	750	0	0.589	0.593	0.354	0.347	0.017	0.584	0.835	0.448	0.035	-0.001	0.016	0.253	1.301	0.411	0.761	0.02	0.207	0.031	0.02	0.058	0.048	0.009	0.039	0.511	0.307	0.007	0.011	0.007	0.091	0.028	0.468
Q_10_1_C_590	Q_10	Q	10	1	C	590	0	1.513	1.391	1.278	0.845	0.299	1.631	2.759	0.984	0.019	0	0.024	0.937	1.577	0.939	0.998	0.03	2.05	0.322	0.115	0.082	0.106	0.364	0.037	1.484	0.025	0.019	-0.039	0.03	0.182	0.049	0.943
Q_10_1_C_750	Q_10	Q	10	1	C	750	0	0.586	0.577	0.508	0.388	0.175	0.63	1.036	0.546	0.019	0.001	0.016	0.448	0.706	0.446	0.44	0.019	0.739	0.155	0.088	0.057	0.057	0.164	0.028	0.641	0.018	0.009	-0.027	0.023	0.102	0.032	0.477
Q_11_1_A_590	Q_11	Q	11	1	A	590	0	-0.018	0.018	-0.02	0.139	-0.027	-0.016	-0.025	0.134	-0.012	-0.022	-0.025	0.024	0.026	-0.034	0.38	0.024	-0.025	0.038	-0.038	0.031	-0.03	-0.008	0.17	0.039	-0.012	-0.033	-0.039	-0.003	0	-0.024	0.016
Q_11_1_A_750	Q_11	Q	11	1	A	750	0	-0.015	0.008	-0.015	0.079	-0.025	-0.014	-0.02	0.069	-0.01	-0.014	-0.02	0.014	0.013	-0.025	0.379	0.024	-0.021	0.014	-0.03	0.019	-0.023	-0.008	0.185	0.028	-0.01	-0.027	-0.03	-0.002	-0.004	-0.018	0.007
Q_11_1_B_590	Q_11	Q	11	1	B	590	0	0.004	0.028	0.009	0.207	-0.009	-0.013	0.014	0.026	0.002	-0.014	0.001	0.513	0.526	-0.006	0.025	0.048	-0.001	0.007	-0.028	0.035	0.001	-0.005	-0.001	-0.004	0.123	-0.011	0.039	-0.001	-0.005	-0.014	0.012
Q_11_1_B_750	Q_11	Q	11	1	B	750	0	0.003	0.017	0.007	0.207	-0.013	-0.01	0.01	0.018	0.003	-0.01	-0.001	0.496	0.026	-0.004	0.016	0.051	-0.001	0.006	-0.02	0.021	0.001	-0.004	-0.003	-0.005	0.109	-0.009	0.063	-0.002	-0.005	-0.011	0.009
Q_11_1_C_590	Q_11	Q	11	1	C	590	0	-0.009	0.042	0.017	0.015	-0.029	0.002	0.005	0.053	-0.007	-0.009	-0.009	0.034	-0.001	-0.014	-0.005	0.172	-0.015	-0.013	-0.022	-0.03	-0.005	0.01	0.005	0.05	-0.016	-0.02	-0.012	-0.011	-0.003	-0.022	0.066
Q_11_1_C_750	Q_11	Q	11	1	C	750	0	-0.01	0.026	0.014	0.011	-0.03	-0.004	0.002	0.041	-0.006	-0.003	-0.006	0.013	-0.005	-0.014	-0.003	0.182	-0.014	-0.012	-0.016	-0.027	0.002	0.011	0.003	0.049	-0.015	-0.018	-0.009	-0.011	-0.003	-0.017	0.039
Q_12_1_A_590	Q_12	Q	12	1	A	590	0	0.153	0.051	0.034	0.155	-0.017	0.006	0.129	0.331	-0.005	-0.032	0.023	0.125	0.418	0.019	0.094	0.002	0.407	0.027	-0.002	0.964	-0.002	-0.005	0.008	0.128	-0.005	-0.01	-0.013	-0.006	0.134	-0.001	0.15
Q_12_1_A_750	Q_12	Q	12	1	A	750	0	0.079	0.032	0.019	0.081	-0.016	0.002	0.068	0.19	-0.004	-0.028	0.014	0.063	0.242	0.007	0.05	0.002	0.224	0.017	0.001	0.648	-0.003	-0.006	0.004	0.065	-0.006	-0.01	-0.011	-0.005	0.068	-0.002	0.08
Q_12_1_B_590	Q_12	Q	12	1	B	590	0	0.41	0.019	-0.003	0.163	-0.006	0.011	0.144	0.125	0.004	-0.014	-0.012	0.094	0.475	0.078	0.09	0.002	0.501	0.029	-0.014	0.857	0.009	-0.005	0.012	0.004	-0.003	-0.005	-0.004	-0.003	0.146	0.047	0.081
Q_12_1_B_750	Q_12	Q	12	1	B	750	0	0.23	0.014	-0.005	0.099	-0.005	0.01	0.075	0.098	0.006	-0.008	-0.009	0.047	0.299	0.042	0.057	0.004	0.292	0.019	-0.007	0.473	0.009	-0.001	0.01	0.005	0.001	0	0	0	0.073	0.035	0.043
Q_12_1_C_590	Q_12	Q	12	1	C	590	0	0.222	0.019	0.034	0.151	0.132	0.015	0.11	0.083	0.012	-0.019	0	0.121	0.505	0.025	0.065	0.007	0.404	0.065	-0.007	1.026	0.006	0	0.001	0.054	-0.001	0.013	-0.007	-0.001	0.201	0.008	0.072
Q_12_1_C_750	Q_12	Q	12	1	C	750	0	0.122	0.014	0.021	0.09	0.131	0.01	0.058	0.065	0.011	-0.011	0.002	0.063	0.321	0.017	0.04	0.006	0.215	0.039	-0.004	0.691	0.006	0	0.001	0.035	0	0.014	-0.002	0.001	0.099	0.007	0.047
Q_13_1_A_590	Q_13	Q	13	1	A	590	0	-0.006	0.045	0.025	0.171	-0.025	0.086	0.22	0.147	0.002	-0.025	-0.005	0.183	0.024	0.08	0.115	0.018	0.006	0.116	-0.019	0.016	-0.01	-0.005	-0.017	0.235	-0.004	-0.015	-0.017	-0.004	0.015	0.042	0.054
Q_13_1_A_750	Q_13	Q	13	1	A	750	0	-0.005	0.025	0.011	0.089	-0.023	0.052	0.112	0.102	0.001	-0.017	-0.005	0.087	0.012	0.035	0.051	0.013	0.001	0.058	-0.015	0.006	-0.01	-0.007	-0.017	0.116	-0.002	-0.015	-0.014	-0.003	0.007	0.021	0.026
Q_13_1_B_590	Q_13	Q	13	1	B	590	0	0.111	0.147	0.078	0.158	0.005	0.018	0.193	0.108	0.007	0.025	0.015	0.207	0.056	0.064	0.114	0.02	0.038	0.088	-0.001	0.055	0.016	0.013	0.016	0.048	0.009	0.008	0	0.004	0.038	0.012	0.091
Q_13_1_B_750	Q_13	Q	13	1	B	750	0	0.057	0.087	0.047	0.092	-0.001	0.013	0.105	0.079	0.006	0.031	0.01	0.11	0.034	0.039	0.063	0.015	0.025	0.059	0	0.031	0.011	0.009	0.012	0.03	0.006	0.007	-0.001	0.003	0.024	0.008	0.048
Q_13_1_C_590	Q_13	Q	13	1	C	590	0	0.012	0.133	0.09	0.149	0.002	0.033	0.142	0.115	0.013	-0.008	0.023	0.207	0.046	0.066	0.102	0.068	0.032	0.113	0.009	0.057	0.011	0.015	0.028	0.177	0.003	0.004	0.007	0.012	0.029	0.017	0.081
Q_13_1_C_750	Q_13	Q	13	1	C	750	0	0.008	0.078	0.049	0.081	-0.001	0.024	0.076	0.069	0.01	-0.005	0.018	0.103	0.027	0.038	0.064	0.06	0.021	0.067	0.006	0.036	0.007	0.009	0.024	0.089	0	0.002	0.007	0.008	0.025	0.012	0.042
Q_14_1_A_590	Q_14	Q	14	1	A	590	0	-0.057	0.004	0.046	0.037	-0.053	-0.071	0.3	0.189	-0.082	-0.074	-0.048	0.32	0.112	0.021	0.054	-0.046	-0.059	0.058	-0.074	-0.036	-0.064	-0.074	-0.067	-0.056	-0.066	-0.083	-0.076	-0.084	-0.037	0.024	0.235
Q_14_1_A_750	Q_14	Q	14	1	A	750	0	-0.041	-0.003	0.008	0.007	-0.045	-0.052	0.125	0.09	-0.06	-0.05	-0.047	0.138	0.042	-0.016	0.012	-0.03	-0.047	0.011	-0.054	-0.028	-0.046	-0.055	-0.049	-0.041	-0.049	-0.063	-0.056	-0.061	-0.031	-0.008	0.125
Q_14_1_B_590	Q_14	Q	14	1	B	590	0	0.02	0.135	0.122	0.245	0.06	0.026	0.23	0.13	0.012	0.013	0.066	0.246	0.19	0.051	0.085	0.035	0.039	0.072	0.001	0.063	0.011	0.015	0.013	0.052	0.011	0	-0.008	0.005	0.025	0.025	0.119
Q_14_1_B_750	Q_14	Q	14	1	B	750	0	0.008	0.073	0.059	0.123	0.021	0.013	0.11	0.069	0.006	0.01	0.025	0.11	0.099	0.018	0.048	0.019	0.022	0.039	-0.004	0.032	0.003	0.005	0.003	0.025	0.003	-0.009	-0.013	-0.002	0.009	0.01	0.055
Q_14_1_C_590	Q_14	Q	14	1	C	590	0	0.012	0.126	0.114	0.24	0.019	0.033	0.263	0.317	0.006	0.012	0.067	0.218	0.049	0.023	0.091	0.049	0.076	0.123	-0.003	0.042	0	0.01	-0.001	0.007	0.004	0.005	0.023	0.005	0.016	0.007	0.112
Q_14_1_C_750	Q_14	Q	14	1	C	750	0	0.007	0.071	0.056	0.126	0.006	0.02	0.124	0.184	0.005	0.007	0.035	0.113	0.036	0.01	0.048	0.044	0.043	0.066	-0.004	0.022	-0.001	0.006	-0.002	0.003	0.001	0.003	0.016	0.003	0.01	0.003	0.055
Q_15_1_A_590	Q_15	Q	15	1	A	590	0	0.452	0.184	0.252	0.347	0.029	0.488	0.619	0.305	0.017	-0.006	0.004	0.378	0.647	0.211	0.206	0.009	0.824	0.219	0.01	1.103	0.018	0.02	0.014	0.001	0	-0.008	0.237	0.003	0.22	0.303	0.326
Q_15_1_A_750	Q_15	Q	15	1	A	750	0	0.247	0.1	0.136	0.185	0.019	0.237	0.324	0.148	0.014	-0.004	0.001	0.171	0.416	0.122	0.106	0.008	0.467	0.112	0.008	0.604	0.013	0.013	0.01	0.001	-0.002	-0.007	0.223	0.003	0.126	0.145	0.187
Q_15_1_B_590	Q_15	Q	15	1	B	590	0	0.954	0.287	0.166	0.237	0.009	0.395	0.728	0.237	0.005	-0.012	0.02	0.281	0.275	0.227	0.632	0.006	1.104	0.033	-0.007	1.777	0.021	0.031	0.01	0.703	-0.005	-0.004	-0.011	0.006	0.13	0.275	0.268
Q_15_1_B_750	Q_15	Q	15	1	B	750	0	0.437	0.15	0.085	0.124	0.002	0.213	0.367	0.124	0.005	-0.005	0.009	0.132	0.129	0.139	0.33	0.003	0.512	0.023	-0.004	0.993	0.016	0.016	0.007	0.393	-0.002	-0.003	-0.007	0.008	0.083	0.14	0.142
Q_15_1_C_590	Q_15	Q	15	1	C	590	0	0.887	0.262	0.452	0.445	-0.021	0.174	0.473	0.271	0.012	-0.027	0	0.178	0.846	0.139	0.155	-0.006	0.075	0.097	-0.006	1.896	0.006	-0.002	0.005	0.662	0.003	-0.001	-0.012	-0.012	0.401	0.005	0.076
Q_15_1_C_750	Q_15	Q	15	1	C	750	0	0.364	0.138	0.205	0.247	-0.019	0.094	0.242	0.14	0.014	-0.02	-0.003	0.082	0.527	0.083	0.074	-0.007	0.046	0.054	-0.006	1.021	0.003	-0.001	0.007	0.415	-0.001	0	-0.008	-0.012	0.179	0.001	0.033
Q_16_1_A_590	Q_16	Q	16	1	A	590	0	0.03	0.095	0.06	0.107	0.011	0.05	0.2	0.033	0.015	0.013	0	0.153	0.028	0.046	0.022	0.021	0.171	0.03	-0.01	0.038	0.027	0.024	0.012	0.053	0.01	0.005	0.016	0.001	0.028	0.045	0.095
Q_16_1_A_750	Q_16	Q	16	1	A	750	0	0.025	0.061	0.036	0.068	0.008	0.037	0.113	0.022	0.013	0.016	0	0.084	0.022	0.027	0.01	0.02	0.122	0.025	-0.005	0.025	0.02	0.019	0.009	0.037	0.006	0.006	0.015	0.001	0.021	0.029	0.058
Q_16_1_B_590	Q_16	Q	16	1	B	590	0	0.017	0.049	0.067	0.08	0.031	0.018	0.145	0.032	0.012	-0.008	0.008	0.181	0.029	0.02	0.07	0.029	0.065	0.018	-0.005	0.03	0.01	0.003	0.02	0.021	0.002	-0.006	0.006	-0.001	0.022	0.01	0.055
Q_16_1_B_750	Q_16	Q	16	1	B	750	0	0.012	0.031	0.04	0.046	0.018	0.014	0.08	0.019	0.011	-0.002	0.005	0.093	0.022	0.014	0.04	0.02	0.041	0.015	-0.005	0.014	0.007	0.003	0.017	0.013	0.002	-0.005	0.005	0	0.014	0.006	0.032
Q_16_1_C_590	Q_16	Q	16	1	C	590	0	-0.006	0.007	0.035	0.108	-0.015	0.017	0.11	0.014	-0.004	-0.02	0.005	0.336	0.216	0.001	0.084	0.009	0.01	-0.001	-0.004	0.039	-0.006	-0.006	0.01	0.005	-0.002	0.004	0.059	-0.004	0.014	0.029	0.037
Q_16_1_C_750	Q_16	Q	16	1	C	750	0	-0.004	0.004	0.026	0.066	-0.014	0.014	0.063	0.008	-0.001	-0.012	0.004	0.166	0.173	-0.001	0.047	0.009	0.007	0	0.001	0.022	-0.003	-0.004	0.008	0.003	-0.002	0.008	0.039	-0.002	0.007	0.013	0.021
Q_17_1_A_590	Q_17	Q	17	1	A	590	0	0.015	0.019	0.004	0.069	-0.016	0.02	0.014	0.032	-0.005	-0.021	-0.002	0.093	0.001	0.005	0.01	0.002	0.12	0.01	-0.016	0.038	-0.006	0.004	0.003	0.01	-0.009	-0.001	-0.013	0.001	0.003	-0.002	0.002
Q_17_1_A_750	Q_17	Q	17	1	A	750	0	0.019	0.013	0.005	0.043	-0.017	0.016	0.009	0.029	-0.004	-0.015	-0.002	0.06	-0.001	0.006	0.009	0.002	0.109	0.007	-0.009	0.023	-0.006	0.002	0.003	0.008	-0.01	0	-0.01	0	0	-0.002	0.003
Q_17_1_B_590	Q_17	Q	17	1	B	590	0	0.002	0.005	0.006	0.115	-0.007	0.019	-0.003	0.038	0.024	-0.017	-0.005	0.032	0.008	-0.009	0.018	0.009	0.009	0.004	-0.014	0.028	0.009	0.002	0.007	0.009	0.007	-0.001	0.013	0.003	0.006	-0.004	-0.003
Q_17_1_B_750	Q_17	Q	17	1	B	750	0	0.002	0.005	0.006	0.072	-0.007	0.016	0.001	0.031	0.024	-0.01	-0.002	0.018	0.008	-0.004	0.014	0.007	0.009	0.003	-0.007	0.018	0.01	0.003	0.007	0.008	0.007	0.001	0.013	0.005	0.005	-0.002	0
Q_17_1_C_590	Q_17	Q	17	1	C	590	0	-0.002	0.009	0.008	0.017	-0.011	-0.002	0.095	0.144	0.002	-0.027	-0.003	0.012	0.003	0.007	0.069	0.004	-0.002	-0.003	-0.023	0.03	0.005	-0.004	0.013	-0.001	-0.005	-0.011	-0.005	-0.001	0.124	0.003	-0.003
Q_17_1_C_750	Q_17	Q	17	1	C	750	0	-0.001	0.007	0.007	0.013	-0.011	0	0.054	0.126	0.004	-0.02	-0.002	0.003	0.002	0.007	0.042	0.004	-0.002	0.04	-0.016	0.02	0.006	-0.002	0.018	0	-0.004	-0.008	-0.002	0.001	0.122	0.006	-0.002
Q_18_1_A_590	Q_18	Q	18	1	A	590	0	0.061	0.076	0.128	0.07	-0.012	0	0.176	0.068	-0.002	-0.029	0.021	0.144	0.311	0.007	0.056	-0.006	0.069	0.076	-0.019	0.42	-0.006	-0.002	-0.006	0.027	-0.01	0.002	-0.009	-0.01	0.042	-0.014	0.027
Q_18_1_A_750	Q_18	Q	18	1	A	750	0	0.037	0.031	0.112	0.039	-0.013	-0.003	0.082	0.049	-0.002	-0.023	0.01	0.07	0.23	0.004	0.027	-0.007	0.038	0.058	-0.014	0.2	-0.006	-0.004	-0.007	0.019	-0.01	0.001	-0.005	-0.009	0.018	-0.013	0.012
Q_18_1_B_590	Q_18	Q	18	1	B	590	0	0.124	0.036	0.032	0.195	0.004	0.026	0.169	0.083	0.018	-0.009	0.002	0.175	0.2	0.009	0.15	0.015	0.223	0.073	0.002	0.221	0.021	0.015	0.019	0.076	0.009	0.007	0.012	-0.012	0.049	0.015	0.086
Q_18_1_B_750	Q_18	Q	18	1	B	750	0	0.08	0.027	0.02	0.104	0.001	0.021	0.095	0.061	0.017	-0.005	0.001	0.102	0.136	0.006	0.087	0.014	0.132	0.045	0.005	0.122	0.017	0.013	0.016	0.052	0.008	0.007	0.017	-0.006	0.034	0.014	0.048
Q_18_1_C_590	Q_18	Q	18	1	C	590	0	0.032	0.121	0.047	0.109	-0.011	0.026	0.116	0.063	0.002	-0.006	0.026	0.184	0.203	0.021	0.067	0.011	0.139	0.046	-0.009	0.032	-0.006	0.01	0.005	0.006	-0.002	0.008	-0.003	-0.004	0.02	0.016	0.064
Q_18_1_C_750	Q_18	Q	18	1	C	750	0	0.02	0.076	0.032	0.059	-0.011	0.02	0.061	0.048	0.002	-0.002	0.016	0.099	0.136	0.015	0.036	0.008	0.068	0.031	-0.007	0.018	-0.007	0.009	0.004	0.005	-0.005	0.006	-0.003	-0.004	0.012	0.016	0.036
Q_19_1_A_590	Q_19	Q	19	1	A	590	0	-0.001	0.116	0.076	0.11	-0.007	0.026	0.197	0.099	0.002	-0.015	0.014	0.205	0.133	0.06	0.101	0.002	0.136	0.13	-0.003	0.041	0.009	0.029	0.008	0.006	-0.002	-0.005	-0.003	0	0.065	0.022	0.108
Q_19_1_A_750	Q_19	Q	19	1	A	750	0	-0.001	0.065	0.04	0.063	-0.008	0.017	0.105	0.057	0.002	-0.012	0.008	0.095	0.072	0.038	0.051	-0.001	0.069	0.076	-0.003	0.025	0.006	0.016	0.005	0.006	-0.003	-0.006	-0.005	0	0.058	0.014	0.056
Q_19_1_B_590	Q_19	Q	19	1	B	590	0	0.003	0.166	0.084	0.124	-0.002	0.03	0.255	0.195	0.018	-0.003	0.017	0.19	0.053	0.03	0.134	0.008	0.043	0.057	0.004	0.046	0.01	0.04	0.11	0.236	0.005	0.009	0.017	0.008	0.02	0.046	0.131
Q_19_1_B_750	Q_19	Q	19	1	B	750	0	0.001	0.09	0.047	0.073	-0.004	0.018	0.137	0.14	0.016	-0.002	0.012	0.092	0.033	0.022	0.071	0.005	0.028	0.038	0.004	0.028	0.007	0.031	0.106	0.134	0.002	0.008	0.011	0.008	0.012	0.03	0.073
Q_19_1_C_590	Q_19	Q	19	1	C	590	0	-0.016	0.101	0.028	0.156	-0.024	0.022	0.087	0.052	0.005	-0.015	-0.021	0.254	0.042	0.022	0.07	0.01	0.046	0.099	-0.028	0.044	-0.016	0.021	-0.003	0.007	0.003	-0.004	0.002	-0.005	0.007	0.001	0.046
Q_19_1_C_750	Q_19	Q	19	1	C	750	0	-0.013	0.061	0.01	0.085	-0.023	0.016	0.04	0.032	0.006	-0.011	-0.021	0.12	0.013	0.018	0.028	0.009	0.075	0.072	-0.024	0.028	-0.017	0.019	-0.002	0.005	0.001	-0.002	0.001	-0.002	0	0.001	0.016
Q_20_1_A_590	Q_20	Q	20	1	A	590	0	0.026	0.085	0.054	0.132	-0.018	0.02	0.279	0.237	-0.004	-0.008	0.003	0.377	0.166	0.042	0.093	0.056	0.191	0.084	-0.005	0.496	-0.011	0.018	0.005	0.063	-0.008	-0.008	0.001	0.005	0.012	0.014	0.074
Q_20_1_A_750	Q_20	Q	20	1	A	750	0	0.018	0.051	0.03	0.077	-0.018	0.005	0.151	0.167	-0.004	-0.002	0.002	0.175	0.11	0.023	0.049	0.045	0.103	0.045	-0.003	0.239	-0.01	0.012	0.003	0.043	-0.008	-0.007	-0.001	0.003	0.006	0.008	0.041
Q_20_1_B_590	Q_20	Q	20	1	B	590	0	0.024	0.079	0.112	0.159	-0.001	0.034	0.187	0.219	0.017	0.012	0.009	0.212	0.09	0.035	0.104	0.054	0.213	0.049	0.047	0.412	0.008	0.018	0.02	0.318	0.009	-0.002	0.009	0.006	0.068	0.018	0.079
Q_20_1_B_750	Q_20	Q	20	1	B	750	0	0.017	0.054	0.061	0.087	-0.002	0.022	0.09	0.175	0.016	0.015	0.007	0.105	0.052	0.017	0.069	0.046	0.118	0.036	0.047	0.233	0.007	0.016	0.018	0.189	0.009	-0.001	0.008	0.006	0.041	0.014	0.044
Q_20_1_C_590	Q_20	Q	20	1	C	590	0	-0.159	-0.071	-0.003	-0.029	-0.182	-0.109	-0.049	-0.081	-0.179	-0.186	-0.173	0.003	-0.048	-0.137	-0.096	-0.149	-0.028	-0.119	-0.181	0.727	-0.173	-0.154	-0.166	-0.14	-0.177	-0.183	-0.169	-0.172	-0.14	-0.166	-0.094
Q_20_1_C_750	Q_20	Q	20	1	C	750	0	-0.176	-0.125	-0.106	-0.106	-0.197	-0.148	-0.12	-0.12	-0.191	-0.195	-0.187	-0.099	-0.124	-0.167	-0.145	-0.168	-0.109	-0.153	-0.192	0.367	-0.187	-0.174	-0.182	-0.166	-0.191	-0.194	-0.182	-0.187	-0.166	-0.181	-0.145
Q_21_1_A_590	Q_21	Q	21	1	A	590	0	0.006	0.011	-0.004	0.084	-0.01	-0.004	0.03	0.006	-0.001	-0.014	-0.001	0.029	0.054	-0.017	-0.006	0.033	0.01	0.006	-0.024	0.04	-0.005	-0.002	-0.009	0.034	-0.001	-0.017	-0.025	-0.001	0.03	-0.014	-0.02
Q_21_1_A_750	Q_21	Q	21	1	A	750	0	0.006	0.008	-0.004	0.054	-0.01	-0.003	0.013	0.005	-0.001	-0.007	-0.002	0.016	0.031	-0.012	-0.005	0.028	0.005	0.004	-0.017	0.024	-0.004	-0.003	-0.009	0.022	0	-0.014	-0.018	0	0.023	-0.01	-0.015
Q_21_1_B_590	Q_21	Q	21	1	B	590	0	0.005	0.021	0.008	0.023	0.002	0.012	0.271	0.024	0.014	-0.01	-0.005	0.029	0.021	0.005	-0.014	0.03	0.027	0.012	-0.013	0.047	0.002	0.001	0.005	0.034	0.003	-0.006	-0.014	0.002	0.012	0.009	-0.005
Q_21_1_B_750	Q_21	Q	21	1	B	750	0	0.005	0.02	0.005	0.017	-0.003	0.011	0.124	0.016	0.013	-0.003	-0.001	0.016	0.016	0.005	-0.01	0.026	0.019	0.089	-0.008	0.029	0.005	0.003	0.006	0.023	0.003	-0.002	-0.009	0.003	0.01	0.008	-0.003
Q_21_1_C_590	Q_21	Q	21	1	C	590	0	0.005	0.007	0.029	0.013	-0.004	-0.002	0.043	0.051	0.005	-0.012	-0.007	0.015	0.019	-0.003	0.051	0.034	0.016	0.005	-0.016	0.036	0.009	-0.001	0.006	-0.005	0.001	-0.012	-0.009	0.011	0.01	-0.016	-0.006
Q_21_1_C_750	Q_21	Q	21	1	C	750	0	0.004	0.006	0.019	0.009	-0.006	0	0.03	0.038	0.006	-0.005	-0.003	0.009	0.013	-0.007	0.038	0.033	0.01	0.004	-0.009	0.022	0.006	-0.001	0.006	-0.002	-0.001	-0.006	-0.003	0.008	0.006	-0.01	-0.003
Q_22_1_A_590	Q_22	Q	22	1	A	590	0	0.509	0.042	-0.01	0.169	-0.019	0.002	0.079	0.166	0	-0.014	-0.016	0.145	0.538	0.003	0.121	0.068	0.634	0.01	-0.009	1.293	-0.006	0.151	0.009	0.57	-0.017	-0.017	-0.004	-0.008	0.22	-0.005	0.274
Q_22_1_A_750	Q_22	Q	22	1	A	750	0	0.247	0.027	-0.009	0.076	-0.018	0	0.035	0.105	0	-0.007	-0.015	0.073	0.282	0.001	0.063	0.064	0.33	0.002	-0.008	0.719	-0.007	0.074	0.004	0.3	-0.015	-0.014	0	-0.006	0.094	-0.005	0.16
Q_22_1_B_590	Q_22	Q	22	1	B	590	0	0.464	0.059	0.131	0.213	-0.002	0.02	0.337	0.308	0.013	0.002	0.001	0.12	0.634	0.034	0.091	0.064	0.682	0.091	0.008	1.129	0.01	0.005	0.011	0.565	0.004	-0.006	0.029	0.008	0.054	0.008	0.086
Q_22_1_B_750	Q_22	Q	22	1	B	750	0	0.266	0.043	0.064	0.114	-0.003	0.017	0.187	0.187	0.013	0.008	0.003	0.055	0.364	0.018	0.05	0.059	0.347	0.063	0.01	0.653	0.011	0.006	0.011	0.316	0.007	-0.001	0.027	0.009	0.035	0.008	0.056
Q_22_1_C_590	Q_22	Q	22	1	C	590	0	0.32	0.045	0.057	0.212	0.002	0.013	0.188	0.119	0.016	-0.008	0.007	0.192	0.37	0.028	0.092	0.044	0.788	0.03	0.001	1.211	0.008	0.007	0.01	0.439	0.002	0.004	0.024	0.006	0.169	0.054	0.049
Q_22_1_C_750	Q_22	Q	22	1	C	750	0	0.164	0.038	0.032	0.129	0.001	0.012	0.106	0.072	0.016	-0.003	0.007	0.079	0.228	0.016	0.053	0.04	0.433	0.029	0.002	0.756	0.007	0.006	0.009	0.269	0.004	0.007	0.021	0.007	0.084	0.037	0.028
Q_23_1_A_590	Q_23	Q	23	1	A	590	0	0.026	0.171	0.109	0.163	-0.001	0.029	0.355	0.177	-0.003	-0.002	0.007	0.337	0.15	0.088	0.154	0.002	0.313	0.131	0.001	0.201	0.002	0.013	0.006	0.015	-0.015	-0.009	-0.01	-0.013	0.087	0.002	0.075
Q_23_1_A_750	Q_23	Q	23	1	A	750	0	0.018	0.093	0.061	0.101	-0.004	0.016	0.204	0.104	-0.001	-0.001	0.005	0.156	0.096	0.048	0.082	0.003	0.172	0.068	0.002	0.145	0.001	0.007	0.004	0.011	-0.012	-0.009	-0.008	-0.01	0.08	0	0.039
Q_23_1_B_590	Q_23	Q	23	1	B	590	0	0.015	0.137	0.095	0.191	0.019	0.017	0.399	0.274	0.01	-0.006	0.026	0.246	0.286	0.096	0.179	0.003	0.241	0.059	0.006	0.365	0.009	0.036	0.014	0.124	0.007	0.005	0.023	0.003	0.029	0.006	0.179
Q_23_1_B_750	Q_23	Q	23	1	B	750	0	0.009	0.075	0.054	0.105	0.007	0.012	0.232	0.171	0.008	-0.006	0.015	0.114	0.174	0.054	0.09	0	0.147	0.039	0.005	0.232	0.005	0.022	0.01	0.088	0.004	0.003	0.023	0.001	0.018	0.003	0.098
Q_23_1_C_590	Q_23	Q	23	1	C	590	0	0.007	0.12	0.058	0.317	0	0.013	0.228	0.256	-0.007	-0.027	0.033	0.236	0.147	0.098	0.107	0.005	0.135	0.112	-0.008	0.633	-0.001	0.029	0.005	0.032	-0.006	0.004	-0.012	-0.008	0.044	-0.004	0.126
Q_23_1_C_750	Q_23	Q	23	1	C	750	0	0.008	0.065	0.031	0.195	-0.005	0.006	0.128	0.174	-0.005	-0.02	0.019	0.107	0.077	0.057	0.054	0.003	0.071	0.084	-0.006	0.415	-0.003	0.023	0.005	0.017	-0.006	0.005	-0.009	-0.007	0.02	-0.004	0.075
Q_24_1_A_590	Q_24	Q	24	1	A	590	0	0.045	0.018	0.011	0.052	-0.003	0.009	0.255	0.02	0.012	-0.012	-0.003	0.092	0.027	0.001	0.004	0.011	0.02	0.01	-0.007	0.043	0.002	0.001	0.001	0.008	-0.005	-0.012	0.005	0	0.033	0.003	0.094
Q_24_1_A_750	Q_24	Q	24	1	A	750	0	0.027	0.012	0.008	0.03	-0.006	0.006	0.12	0.013	0.011	-0.008	-0.002	0.056	0.017	0	0	0.008	0.014	0.008	-0.006	0.027	0.001	-0.002	0.001	0.006	-0.004	-0.009	0.007	0	0.019	0.001	0.049
Q_24_1_B_590	Q_24	Q	24	1	B	590	0	0.007	0.022	0.011	0.092	0.001	0.011	0.074	0.203	0.018	-0.009	0.009	0.117	0.018	0.005	-0.005	0.01	0.008	0.008	-0.013	0.041	0.011	0.006	0.005	0.007	0	-0.003	-0.015	0.003	0.029	0.007	0.06
Q_24_1_B_750	Q_24	Q	24	1	B	750	0	0.004	0.014	0.007	0.05	-0.003	0.008	0.047	0.105	0.016	-0.005	0.005	0.07	0.012	0.004	-0.003	0.007	0.006	0.005	-0.008	0.026	0.009	0.004	0.003	0.005	0	-0.003	-0.01	0.002	0.019	0.004	0.037
Q_24_1_C_590	Q_24	Q	24	1	C	590	0	0.005	0.034	0.072	0.106	-0.007	0.012	0.055	0.097	0.008	-0.015	0.002	0.087	0.036	0.035	0.057	0.105	0.008	0.004	-0.011	0.046	0.014	0.004	0.006	0.005	0.006	-0.006	-0.008	0.009	0.031	0	0.134
Q_24_1_C_750	Q_24	Q	24	1	C	750	0	0.006	0.024	0.053	0.063	-0.006	0.009	0.037	0.07	0.01	-0.008	0.002	0.049	0.026	0.025	0.038	0.068	0.006	0.003	-0.007	0.031	0.013	0.004	0.008	0.006	0.006	-0.002	-0.003	0.009	0.022	0.003	0.06
R_1_1_A_590	R_1	R	1	1	A	590	0	0.204	0.291	0.197	0.3	0.013	0.261	0.617	0.474	0.006	-0.013	0.012	0.524	0.04	0.185	0.3	0.014	0.14	0.002	-0.009	0.057	0.004	0.144	-0.005	0.012	-0.005	-0.011	-0.015	-0.004	0.067	-0.01	0.132
R_1_1_A_750	R_1	R	1	1	A	750	0	0.107	0.163	0.098	0.151	0.004	0.139	0.296	0.211	0.007	-0.009	0.006	0.228	0.023	0.1	0.152	0.014	0.083	0.001	-0.005	0.031	-0.001	0.071	-0.008	0.008	-0.003	-0.009	-0.009	-0.002	0.036	-0.011	0.074
R_1_1_B_590	R_1	R	1	1	B	590	0	0.168	0.237	-0.015	0.273	0.023	0.165	0.123	0.5	0.006	0.007	-0.01	0.306	0.123	0.051	0.17	0.014	0.024	0.025	0.007	0.047	0.045	0.105	0.066	0.023	0.013	0.013	0.154	0	0.115	0.026	0.119
R_1_1_B_750	R_1	R	1	1	B	750	0	0.093	0.132	-0.018	0.16	0.009	0.084	0.058	0.22	0.005	0.009	-0.014	0.144	0.066	0.028	0.087	0.005	0.014	0.017	0.009	0.027	0.034	0.067	0.06	0.019	0.007	0.007	0.083	-0.004	0.059	0.014	0.063
R_1_1_C_590	R_1	R	1	1	C	590	0	-0.007	0.221	0.144	0.301	0.012	0.245	0.396	0.604	0.017	-0.005	0.004	0.299	0.069	0.051	0.243	0.017	0.077	0.016	0.004	0.043	0.03	0.188	0.013	0.026	0.015	0.005	0.077	0.007	0.085	0.007	0.077
R_1_1_C_750	R_1	R	1	1	C	750	0	-0.009	0.11	0.063	0.166	-0.001	0.137	0.196	0.265	0.012	-0.006	0	0.149	0.042	0.023	0.114	0.006	0.069	0.008	0	0.021	0.023	0.103	0.006	0.015	0.008	-0.001	0.037	0.002	0.043	0.001	0.036
R_2_1_A_590	R_2	R	2	1	A	590	0	-0.008	0.009	0.214	0.555	-0.008	0.372	0.441	0.096	-0.015	-0.015	0.017	0.3	0.011	0.037	0.148	0.011	0.18	0.012	-0.009	0.018	0.01	0.021	-0.005	0	-0.009	-0.021	0.032	-0.003	0.154	0.018	0.078
R_2_1_A_750	R_2	R	2	1	A	750	0	0	0.006	0.091	0.282	-0.009	0.189	0.222	0.054	-0.012	-0.01	0.012	0.144	0.007	0.016	0.082	0.006	0.162	0.007	-0.006	0.009	0.007	0.012	-0.003	-0.003	-0.007	-0.015	0.02	-0.003	0.077	0.011	0.042
R_2_1_B_590	R_2	R	2	1	B	590	0	-0.002	0.055	0.157	0.309	-0.015	0.196	0.239	0.338	-0.002	-0.024	0.012	0.355	0.095	0.228	0.014	0.015	0.019	0.052	-0.011	0.03	0.038	0.001	0.001	0.061	0.029	-0.001	0.006	0.006	0.015	0.008	0.127
R_2_1_B_750	R_2	R	2	1	B	750	0	-0.002	0.037	0.076	0.175	-0.016	0.114	0.136	0.169	-0.002	-0.015	0.007	0.186	0.049	0.13	0.007	0.015	0.014	0.036	-0.005	0.014	0.017	0.002	0	0.042	0.011	0.002	0.006	0.005	0.01	0.006	0.072
R_2_1_C_590	R_2	R	2	1	C	590	0	0.065	0.053	0.002	0.148	0.007	0.115	0.419	0.283	0.017	-0.012	0.019	0.289	0.131	0.103	0.184	0.023	0.024	0.014	0.064	0.014	0.015	0.024	0.004	0.019	0.039	0.016	0.05	0.009	0.042	0.009	0.1
R_2_1_C_750	R_2	R	2	1	C	750	0	0.035	0.034	0.005	0.092	0.002	0.063	0.209	0.142	0.013	-0.006	0.015	0.139	0.075	0.063	0.101	0.016	0.017	0.013	0.056	0.008	0.01	0.022	0.004	0.012	0.024	0.012	0.03	0.008	0.025	0.006	0.054
R_3_1_A_590	R_3	R	3	1	A	590	0	0.063	0.196	0.158	0.193	0.002	0.11	0.444	0.105	0	-0.011	0.014	0.317	0.327	0.261	0.03	0.019	0.011	-0.006	-0.002	0.052	0.014	0.025	0.016	0.03	0.006	0.001	0	0.002	0.112	-0.003	-0.001
R_3_1_A_750	R_3	R	3	1	A	750	0	0.044	0.099	0.086	0.107	-0.005	0.052	0.245	0.071	0.001	-0.009	0.013	0.158	0.172	0.149	0.017	0.018	0.006	-0.005	0	0.031	0.008	0.017	0.011	0.022	0.003	0.002	0.006	0.001	0.087	-0.003	0.001
R_3_1_B_590	R_3	R	3	1	B	590	0	0.009	0.206	0.095	0.269	0.023	0.498	0.351	0.05	0.015	-0.009	0.006	0.305	0.2	0.127	0.016	0.002	0.036	0.032	0.003	0.047	0.017	0.02	0.012	0.021	0.012	0.026	0.147	0.012	0.072	0.013	0.069
R_3_1_B_750	R_3	R	3	1	B	750	0	0.008	0.105	0.047	0.144	0.018	0.262	0.187	0.032	0.014	-0.004	0.004	0.139	0.101	0.079	0.013	0.003	0.025	0.026	0.004	0.03	0.014	0.015	0.009	0.018	0.009	0.018	0.083	0.01	0.048	0.009	0.043
R_3_1_C_590	R_3	R	3	1	C	590	0	0.01	0.189	0.125	0.457	0.019	0.005	0.188	0.082	0.013	-0.015	0.016	0.198	0.128	0.112	0.063	0.021	0.033	0.015	0	0.043	0.027	0.027	0.015	0.012	-0.004	0.001	0.017	0.005	0.107	0.027	0.075
R_3_1_C_750	R_3	R	3	1	C	750	0	0.005	0.099	0.084	0.269	0.009	0	0.101	0.041	0.012	-0.012	0.011	0.108	0.07	0.084	0.031	0.015	0.021	0.011	0.001	0.026	0.023	0.018	0.015	0.007	-0.004	0.001	0.012	0.004	0.063	0.02	0.04
R_4_1_A_590	R_4	R	4	1	A	590	0	0.013	0.283	0.323	0.362	0.003	0.588	0.551	0.142	0.005	0.075	0.038	0.3	0.383	0.237	0.18	0.007	0.437	0.056	0.008	0.032	0.024	0.012	0.003	0.365	0.009	0.045	0.17	0.011	0.403	0.118	0.149
R_4_1_A_750	R_4	R	4	1	A	750	0	0.015	0.156	0.174	0.204	-0.004	0.345	0.292	0.097	0.003	0.072	0.034	0.157	0.261	0.137	0.083	0.006	0.253	0.05	0.013	0.019	0.018	0.008	0.001	0.2	0.009	0.032	0.094	0.009	0.211	0.044	0.08
R_4_1_B_590	R_4	R	4	1	B	590	0	0.008	0.241	0.306	0.502	0.036	0.704	0.671	0.112	0.005	0.004	0.053	0.253	0.246	0.282	0.172	0.021	0.297	0.029	0.014	0.052	0.034	0.033	0.02	0.021	0.017	0.026	0.122	0.037	0.012	0.066	0.168
R_4_1_B_750	R_4	R	4	1	B	750	0	0.007	0.138	0.173	0.271	0.021	0.39	0.337	0.054	0.004	0.006	0.042	0.134	0.138	0.167	0.097	0.016	0.168	0.025	0.013	0.038	0.025	0.023	0.014	0.018	0.015	0.022	0.077	0.029	0.006	0.043	0.09
R_4_1_C_590	R_4	R	4	1	C	590	0	0.057	0.269	0.152	0.425	0.049	0.485	0.522	0.086	0.002	-0.027	0.01	0.105	0.019	0.414	0.105	0.003	0.047	-0.003	-0.024	0.036	0.032	0.034	0.03	-0.002	-0.003	0.014	0.388	-0.001	-0.011	0.008	0.116
R_4_1_C_750	R_4	R	4	1	C	750	0	0.037	0.135	0.078	0.241	0.021	0.239	0.272	0.045	0.007	-0.021	0.005	0.06	0.009	0.258	0.073	0.007	0.041	-0.002	-0.018	0.021	0.031	0.028	0.035	0	-0.004	0.014	0.31	0.001	-0.01	0.004	0.056
R_5_1_A_590	R_5	R	5	1	A	590	0	0.068	0.185	0.245	0.307	-0.009	0.314	0.633	0.103	0.007	-0.023	0.017	0.46	0.029	0.409	0.067	0.019	1.372	0.042	-0.007	0.09	0.011	-0.006	0.018	0.248	-0.004	0.006	0.123	0.016	0.006	0.009	0.103
R_5_1_A_750	R_5	R	5	1	A	750	0	0.046	0.108	0.125	0.164	-0.012	0.156	0.349	0.073	0.006	-0.016	0.012	0.219	0.024	0.253	0.034	0.013	0.747	0.037	-0.005	0.074	0.008	-0.005	0.014	0.148	-0.005	0.006	0.08	0.013	0.003	0.004	0.057
R_5_1_B_590	R_5	R	5	1	B	590	0	0.137	0.259	0.168	0.313	0.016	0.181	0.409	0.107	0.01	-0.008	0.015	0.385	0.137	0.204	0.309	0.011	0.017	0.027	0.007	0.048	0.017	0.014	0.025	0.051	0.042	0.032	0.175	0.003	0.019	0.018	0.143
R_5_1_B_750	R_5	R	5	1	B	750	0	0.1	0.149	0.093	0.174	0.01	0.095	0.264	0.081	0.01	-0.001	0.011	0.195	0.083	0.133	0.188	0.006	0.017	0.024	0.009	0.03	0.014	0.015	0.022	0.024	0.042	0.03	0.094	0.005	0.015	0.014	0.075
R_5_1_C_590	R_5	R	5	1	C	590	0	0.244	0.19	0.176	0.391	0.087	0.354	0.146	0.573	0.011	-0.011	0.017	0.127	0.033	0.353	0.175	0.01	0.056	0.027	0.003	0.075	0.019	0.014	0.006	0.041	0.003	0.013	0.111	0.002	0.007	0.041	0.118
R_5_1_C_750	R_5	R	5	1	C	750	0	0.165	0.097	0.099	0.228	0.061	0.169	0.076	0.319	0.011	-0.005	0.014	0.066	0.034	0.212	0.09	0.009	0.034	0.024	0.004	0.053	0.015	0.011	0.005	0.027	0.003	0.013	0.065	0.003	0.006	0.031	0.068
R_6_1_A_590	R_6	R	6	1	A	590	0	0.528	0.229	0.18	0.468	0.021	0.285	0.585	0.151	-0.002	0.004	0.002	0.084	0.43	0.294	0.143	0.006	1.061	0.005	-0.009	0.101	0.011	0.01	-0.002	0.195	0.001	0.007	0.128	-0.003	0.045	0.157	0.299
R_6_1_A_750	R_6	R	6	1	A	750	0	0.414	0.124	0.1	0.256	0.004	0.156	0.305	0.106	0.001	0.004	0.001	0.047	0.241	0.172	0.075	0.006	0.505	0.003	-0.005	0.078	0.016	0.007	-0.001	0.132	0.004	0.009	0.071	-0.002	0.039	0.078	0.167
R_6_1_B_590	R_6	R	6	1	B	590	0	0.088	0.322	0.094	0.309	0.046	0.629	0.278	0.117	0.011	-0.015	0.04	0.154	0.139	0.296	0.068	0.008	1.751	0.019	0.323	0.049	0.1	0.016	0.011	0.008	0.024	0.012	-0.015	0	0.017	0.052	0.104
R_6_1_B_750	R_6	R	6	1	B	750	0	0.058	0.181	0.049	0.161	0.026	0.324	0.159	0.078	0.011	-0.009	0.036	0.094	0.073	0.167	0.06	0.003	0.87	0.013	0.321	0.028	0.081	0.013	0.005	0.006	0.016	0.01	-0.013	0.001	0.011	0.033	0.049
R_6_1_C_590	R_6	R	6	1	C	590	0	0.009	0.274	0.107	0.392	0.025	0.563	0.31	0.093	0.016	-0.022	0.008	0.167	0.892	0.266	0.163	0.01	0.031	0.01	-0.008	0.033	0.024	0.006	0.004	0.021	0.006	0.012	0.08	0.002	0.009	0.043	0.11
R_6_1_C_750	R_6	R	6	1	C	750	0	0.009	0.154	0.054	0.22	0.012	0.267	0.159	0.064	0.013	-0.015	0.004	0.081	0.522	0.15	0.085	0.008	0.023	0.007	-0.01	0.015	0.015	0.003	0.005	0.02	0.001	0.009	0.041	0.001	0.005	0.028	0.055
R_7_1_A_590	R_7	R	7	1	A	590	0	-0.012	0.048	0.028	0.242	-0.028	0.143	0.342	0.05	-0.028	-0.007	0	0.343	0.002	0.019	-0.022	-0.005	0.164	-0.003	-0.003	0.044	0.005	-0.015	0.015	0.009	0.076	-0.007	-0.023	0.01	0.134	-0.006	0.094
R_7_1_A_750	R_7	R	7	1	A	750	0	-0.006	0.031	0.019	0.124	-0.023	0.098	0.172	0.033	-0.019	-0.002	0	0.13	0.002	0.009	-0.014	-0.002	0.091	-0.002	-0.002	0.024	0.006	-0.012	0.008	0.006	0.041	-0.003	-0.013	0.01	0.07	-0.004	0.047
R_7_1_B_590	R_7	R	7	1	B	590	0	0.005	0.097	-0.016	0.119	0.031	0.011	0.068	0.208	0.033	-0.004	0.039	0.185	0.863	0.021	0.055	0.016	-0.014	0.03	0.007	0.042	0.01	0.009	0.011	0.005	0.002	0.015	0.025	0.035	0.059	-0.007	0.068
R_7_1_B_750	R_7	R	7	1	B	750	0	0.004	0.064	-0.01	0.074	0.019	0.01	0.037	0.157	0.026	0.002	0.027	0.071	0.612	0.014	0.028	0.011	-0.008	0.025	0.008	0.024	0.008	0.008	0.007	0.005	0.003	0.013	0.027	0.031	0.04	-0.002	0.039
R_7_1_C_590	R_7	R	7	1	C	590	0	1.521	0.1	0.008	0.161	-0.032	0.038	0	0.001	-0.012	-0.039	-0.036	0.152	-0.02	-0.028	-0.043	-0.014	0.001	-0.011	-0.021	0.029	-0.021	-0.02	-0.014	0.01	-0.016	-0.019	-0.004	-0.025	0.005	-0.018	0.035
R_7_1_C_750	R_7	R	7	1	C	750	0	0.701	0.054	0.007	0.093	-0.024	0.015	0.001	0.005	-0.005	-0.025	-0.023	0.055	-0.012	-0.017	-0.027	-0.008	0	-0.005	-0.014	0.019	-0.014	-0.013	-0.007	0.012	-0.008	-0.01	0.001	-0.015	0.004	-0.012	0.007
R_8_1_A_590	R_8	R	8	1	A	590	0	-0.02	0.204	-0.016	0.059	-0.013	0.415	0.619	0.031	-0.011	-0.032	-0.027	0.346	0.313	0.287	0.15	-0.01	0.197	-0.005	-0.03	0.023	-0.022	-0.024	-0.012	0.172	-0.012	-0.032	0.004	-0.03	0.031	0.005	0.036
R_8_1_A_750	R_8	R	8	1	A	750	0	-0.012	0.103	-0.005	0.028	-0.014	0.198	0.483	0.02	-0.006	-0.019	-0.018	0.159	0.207	0.184	0.082	-0.007	0.15	-0.003	-0.02	0.014	-0.017	-0.017	-0.008	0.078	-0.006	-0.024	0.005	-0.021	0.029	0.008	0.017
R_8_1_B_590	R_8	R	8	1	B	590	0	0.002	0.149	0.058	0.086	0.025	0.085	0.427	0.248	0.017	0.139	0.015	0.213	0.399	0.017	0.297	0.015	1.11	0.011	-0.007	0.036	0.011	0.002	0.005	0.748	0.011	0.007	0.069	0.019	0.02	0.006	0.072
R_8_1_B_750	R_8	R	8	1	B	750	0	0.003	0.081	0.034	0.049	0.014	0.055	0.236	0.196	0.015	0.142	0.014	0.113	0.24	0.014	0.144	0.011	0.621	0.009	-0.006	0.019	0.008	0.002	0.001	0.419	0.009	0.006	0.037	0.014	0.016	0.004	0.038
R_8_1_C_590	R_8	R	8	1	C	590	0	0.019	0.036	0.067	0.28	-0.021	0.203	0.246	0.137	-0.015	-0.032	-0.002	0.118	-0.01	0.121	0.006	-0.007	0.385	-0.01	-0.019	0.034	-0.01	0.033	0.056	0.039	-0.023	0.026	0.015	-0.011	-0.011	0.003	0.092
R_8_1_C_750	R_8	R	8	1	C	750	0	0.011	0.023	0.037	0.155	-0.02	0.1	0.121	0.099	-0.011	-0.024	-0.003	0.06	-0.01	0.079	0	-0.006	0.234	-0.007	-0.015	0.015	-0.008	0.034	0.057	0.023	-0.019	0.029	0.011	-0.008	-0.01	0.004	0.061
R_9_1_A_590	R_9	R	9	1	A	590	0	1.801	0.197	0.177	0.135	-0.012	0.288	0.554	0.073	0.003	-0.025	-0.002	0.08	0.733	0.019	0.175	-0.017	1.726	-0.006	-0.02	0.018	0.007	-0.004	-0.016	-0.012	0.054	-0.023	0.078	-0.007	0.262	-0.002	0.085
R_9_1_A_750	R_9	R	9	1	A	750	0	0.979	0.101	0.093	0.072	-0.014	0.205	0.3	0.05	0.003	-0.016	-0.003	0.038	0.388	0.001	0.081	-0.012	0.856	-0.006	-0.014	0.007	0.001	-0.004	-0.012	-0.008	0.028	-0.018	0.045	-0.007	0.132	-0.002	0.036
R_9_1_B_590	R_9	R	9	1	B	590	0	0.043	0.185	0.17	0.354	0.009	1.116	0.5	0.164	0.007	0.028	0.013	0.024	0.275	0.212	0.131	0.028	0.893	-0.005	-0.009	2.142	0.013	0.002	0.004	0.052	0.017	0.002	0.038	0.002	0.013	0.017	0.158
R_9_1_B_750	R_9	R	9	1	B	750	0	0.029	0.097	0.078	0.199	0.001	0.537	0.283	0.094	0.006	0.02	0.005	0.01	0.173	0.102	0.069	0.025	0.518	-0.005	-0.007	1.177	0.009	0.002	0.001	0.033	0.011	0.001	0.023	0.002	0.009	0.01	0.079
R_9_1_C_590	R_9	R	9	1	C	590	0	-0.002	0.243	0.094	0.658	-0.017	0.237	0.131	0.051	0	-0.03	0.005	0.224	0.087	0.201	0.19	0.016	0.024	0.005	0.009	2.116	0.002	0.005	0.031	0.045	0.001	-0.002	0.071	0.007	0.213	0.002	0.115
R_9_1_C_750	R_9	R	9	1	C	750	0	-0.002	0.154	0.051	0.344	-0.016	0.125	0.069	0.034	0.001	-0.021	0.004	0.116	0.046	0.13	0.095	0.014	0.016	0.004	0.005	1.125	0.003	0.004	0.003	0.029	0.001	0.002	0.047	0.006	0.116	0.001	0.057
R_10_1_A_590	R_10	R	10	1	A	590	0	-0.009	0.256	0.112	0.267	-0.019	0.31	0.682	0.108	-0.001	-0.011	-0.001	0.078	-0.001	0.138	-0.024	0.002	0.014	0.076	-0.022	0.044	-0.012	-0.002	-0.006	0.005	-0.014	-0.015	-0.028	-0.006	-0.005	-0.001	0.214
R_10_1_A_750	R_10	R	10	1	A	750	0	-0.006	0.134	0.061	0.148	-0.017	0.145	0.363	0.08	0	-0.003	-0.003	0.044	0.001	0.084	-0.018	0.002	0.007	0.046	-0.016	0.026	-0.01	-0.003	-0.007	0.005	-0.011	-0.009	-0.019	-0.005	-0.004	-0.001	0.117
R_10_1_B_590	R_10	R	10	1	B	590	0	0.012	0.05	0.119	0.265	0.023	0.15	0.284	0.322	0.01	-0.01	0.026	0.128	0.202	0.086	-0.022	0.013	0.136	0.024	0.011	0.044	0.009	0.034	-0.008	0.003	0.005	-0.002	0.015	0.009	0.017	0.079	0.075
R_10_1_B_750	R_10	R	10	1	B	750	0	0.012	0.037	0.07	0.186	0.012	0.079	0.149	0.195	0.01	-0.004	0.019	0.073	0.113	0.043	-0.015	0.01	0.079	0.02	0.009	0.027	0.016	0.017	-0.002	0.003	0.004	0.002	0.013	0.008	0.015	0.052	0.043
R_10_1_C_590	R_10	R	10	1	C	590	0	-0.004	0.079	0.075	0.118	-0.023	0.081	0.175	0.107	-0.016	-0.007	0.027	0.172	-0.016	0.103	0.098	-0.006	0.012	0.023	-0.006	0.028	-0.015	-0.011	-0.004	-0.001	0.081	-0.012	-0.023	-0.004	0.038	0.012	0.094
R_10_1_C_750	R_10	R	10	1	C	750	0	-0.005	0.043	0.038	0.062	-0.024	0.042	0.087	0.087	-0.016	-0.003	0.023	0.078	-0.014	0.051	0.048	-0.007	0.002	0.01	-0.007	0.012	-0.015	-0.012	-0.002	-0.005	0.044	-0.011	-0.02	-0.005	0.021	0.006	0.06
R_11_1_A_590	R_11	R	11	1	A	590	0	-0.006	0.211	-0.036	0.336	-0.018	0.101	0.178	0.194	-0.016	-0.029	-0.012	0.46	0.077	0.249	-0.039	0.008	0.003	-0.007	-0.022	0.021	-0.012	-0.01	-0.013	0.284	-0.013	-0.026	-0.009	0.069	0.005	-0.01	0.324
R_11_1_A_750	R_11	R	11	1	A	750	0	0	0.112	-0.029	0.142	-0.015	0.055	0.096	0.082	-0.011	-0.02	-0.014	0.214	0.037	0.144	-0.024	0.006	0	-0.01	-0.018	0.011	-0.009	-0.009	-0.011	0.176	-0.01	-0.021	-0.005	0.04	0.001	-0.007	0.198
R_11_1_B_590	R_11	R	11	1	B	590	0	0.022	0.25	0.096	0.338	0.007	0.24	0.211	0.133	0.001	-0.001	0.042	0.374	0.162	0.058	0.166	0.024	0.356	0.011	0.008	0.046	0.02	0.013	0.009	0.941	0.025	-0.004	0.107	0.02	0.041	0.016	0.088
R_11_1_B_750	R_11	R	11	1	B	750	0	0.016	0.137	0.062	0.169	-0.003	0.13	0.114	0.079	-0.001	0.002	0.017	0.184	0.083	0.03	0.09	0.013	0.208	0.006	0.005	0.027	0.017	0.013	0.007	0.602	0.024	-0.002	0.062	0.014	0.028	0.013	0.049
R_11_1_C_590	R_11	R	11	1	C	590	0	0.487	0.234	0.091	0.083	0.011	0.207	0.224	0.21	0.042	-0.005	0.001	0.227	0.354	0.102	0.064	0.024	0.068	-0.006	0.013	0.041	0.007	0.024	0.011	0.018	0.004	0.005	0.187	0.022	0.012	-0.006	0.084
R_11_1_C_750	R_11	R	11	1	C	750	0	0.276	0.137	0.044	0.049	0.007	0.107	0.117	0.14	0.054	0	0.002	0.112	0.217	0.064	0.039	0.028	0.039	-0.003	0.015	0.025	0.007	0.013	0.014	0.016	0.009	0.005	0.13	0.02	0.011	-0.002	0.05
R_12_1_A_590	R_12	R	12	1	A	590	0	0.111	0.243	0.161	0.387	-0.016	0.134	0.53	0.205	0.002	-0.019	-0.001	0.103	-0.017	0.049	-0.007	-0.005	-0.009	0.006	-0.024	0.048	0.019	-0.014	-0.01	-0.007	-0.016	-0.01	0.07	-0.006	-0.003	0.011	0.02
R_12_1_A_750	R_12	R	12	1	A	750	0	0.065	0.131	0.088	0.215	-0.017	0.07	0.284	0.16	0.003	-0.011	-0.003	0.053	-0.015	0.029	-0.011	-0.003	-0.01	0.001	-0.017	0.03	0.012	-0.013	-0.011	-0.006	-0.015	-0.009	0.04	-0.004	-0.004	0.005	0.023
R_12_1_B_590	R_12	R	12	1	B	590	0	0.013	0.139	0.231	0.04	0.014	0.511	0.359	0.078	0.023	0.01	0.008	0.113	0.224	0.159	0.024	0.03	0.032	0.007	0.017	0.046	0.025	0.036	0.014	0.271	0.021	0.009	0.128	0.093	0.237	0.043	0.075
R_12_1_B_750	R_12	R	12	1	B	750	0	0.01	0.076	0.134	0.027	0.006	0.265	0.2	0.053	0.019	0.01	0.003	0.062	0.131	0.103	0.016	0.023	0.023	0.004	0.094	0.026	0.018	0.031	0.009	0.163	0.016	0.007	0.068	0.084	0.125	0.039	0.044
R_12_1_C_590	R_12	R	12	1	C	590	0	-0.012	0.113	0.075	0.343	-0.014	0.225	0.231	0.451	0.004	-0.025	-0.013	0.136	0.033	0.129	0.02	-0.006	0.934	-0.01	-0.014	0.749	0.003	-0.003	0.006	0.061	-0.005	-0.013	0.001	-0.016	0.177	-0.012	0.122
R_12_1_C_750	R_12	R	12	1	C	750	0	-0.011	0.061	0.033	0.194	-0.016	0.11	0.119	0.231	0.004	-0.018	-0.013	0.076	0.017	0.073	0.007	-0.007	0.599	-0.011	-0.012	0.479	-0.001	-0.004	0.003	0.055	-0.009	-0.013	-0.003	-0.013	0.087	-0.011	0.067
R_13_1_A_590	R_13	R	13	1	A	590	0	0.013	0.004	-0.006	0.04	0.004	0.004	-0.012	0.042	-0.004	0.003	-0.006	0.012	0.027	-0.009	-0.013	0.004	0.011	0.02	-0.017	0.014	0.002	-0.007	0.002	0.015	-0.006	0.003	-0.01	0.011	0.083	-0.01	-0.008
R_13_1_A_750	R_13	R	13	1	A	750	0	0.01	0.002	-0.004	0.03	-0.002	0.003	-0.008	0.035	-0.002	0.004	-0.004	0.006	0.017	-0.008	-0.012	0.005	0.006	0.016	-0.012	0.008	0	-0.007	0	0.01	-0.005	0.001	-0.008	0.009	0.041	-0.007	-0.006
R_13_1_B_590	R_13	R	13	1	B	590	0	0.248	-0.011	-0.024	-0.003	-0.016	-0.013	-0.028	0.054	-0.026	-0.016	-0.023	0.001	0.012	-0.026	-0.025	0.002	0.03	0.011	-0.031	0.004	-0.009	-0.01	-0.025	-0.005	0.004	0.106	-0.015	0	-0.003	0.001	-0.016
R_13_1_B_750	R_13	R	13	1	B	750	0	0.146	-0.007	-0.016	-0.002	-0.019	-0.009	-0.02	0.046	-0.017	-0.009	-0.017	0	0.013	-0.018	-0.017	0.005	0.023	0.01	-0.022	0.001	-0.004	-0.005	-0.018	-0.002	0.009	0.108	-0.008	0.005	0.001	0.01	-0.007
R_13_1_C_590	R_13	R	13	1	C	590	0	0.038	-0.007	-0.001	0	0.015	0.004	0.006	0.042	0.005	0.016	-0.004	0.011	0.014	-0.014	-0.007	-0.01	-0.008	0.026	-0.011	0.03	-0.01	-0.009	-0.01	0.036	-0.013	0.016	-0.001	0.025	0.013	0.016	-0.004
R_13_1_C_750	R_13	R	13	1	C	750	0	0.027	-0.005	0	-0.002	0.008	0.002	0.005	0.035	0.005	0.017	-0.003	0.003	0.01	-0.011	-0.004	-0.006	-0.007	0.024	-0.008	0.019	-0.009	-0.007	-0.007	0.034	-0.012	0.012	0.002	0.02	0.009	0.017	-0.001
R_14_1_A_590	R_14	R	14	1	A	590	0	-0.02	0.003	-0.014	0.053	-0.015	-0.023	-0.002	0.092	-0.009	-0.013	-0.029	0.022	0.005	-0.018	-0.021	0.003	-0.019	0.004	-0.032	0.016	-0.024	-0.004	-0.018	-0.01	-0.014	-0.021	-0.027	-0.006	-0.003	-0.014	0.003
R_14_1_A_750	R_14	R	14	1	A	750	0	-0.012	0	-0.009	0.034	-0.016	-0.016	0	0.082	-0.004	-0.005	-0.021	0.015	0.003	-0.014	-0.017	0.003	-0.015	0.006	-0.023	0.011	-0.018	-0.003	-0.013	-0.005	-0.011	-0.017	-0.02	-0.003	0	-0.009	0.005
R_14_1_B_590	R_14	R	14	1	B	590	0	0.009	0	0.002	0.062	0.038	0.002	0.003	0.086	-0.012	0.018	-0.002	0.014	0.003	-0.016	-0.016	0.009	0	0.007	-0.027	0	-0.002	-0.002	-0.008	-0.006	0.009	0.001	-0.018	-0.006	0.008	-0.019	0.081
R_14_1_B_750	R_14	R	14	1	B	750	0	0.006	0	0.002	0.039	0.034	0.001	0.002	0.071	-0.01	0.023	-0.004	0.007	0.003	-0.012	-0.013	0.008	0.001	0.006	-0.021	-0.004	-0.001	-0.002	-0.008	-0.005	0.01	0.002	-0.013	-0.004	0.008	-0.014	0.036
R_14_1_C_590	R_14	R	14	1	C	590	0	-0.002	-0.008	-0.011	0.007	-0.011	-0.008	-0.013	0.022	-0.015	-0.023	-0.011	0.023	-0.005	-0.015	-0.006	-0.001	-0.002	-0.007	-0.027	0.005	-0.009	0.006	-0.002	-0.003	-0.007	0	-0.028	0.001	0.014	-0.009	-0.012
R_14_1_C_750	R_14	R	14	1	C	750	0	0.001	-0.004	-0.005	0.008	-0.01	-0.003	-0.007	0.022	-0.008	-0.014	-0.004	0.015	-0.001	-0.008	0.001	0.003	0	-0.001	-0.018	0.005	-0.006	0.01	0.002	0.002	-0.002	0.006	-0.018	0.005	0.012	0.001	-0.003
R_15_1_A_590	R_15	R	15	1	A	590	0	0.011	0.019	0.011	0.017	-0.012	-0.004	0.003	0.017	-0.005	-0.002	-0.004	0.051	0.008	-0.005	-0.014	0.003	-0.007	-0.003	-0.019	0.023	-0.005	-0.003	-0.009	0.005	0.011	-0.01	-0.006	-0.003	0.015	-0.01	-0.001
R_15_1_A_750	R_15	R	15	1	A	750	0	0.021	0.022	0.011	0.034	-0.008	0	0.011	0.024	-0.006	-0.006	-0.004	0.09	0.02	-0.007	-0.017	0.003	-0.007	-0.005	-0.026	0.035	-0.01	-0.001	-0.01	0.009	0.01	-0.013	-0.009	-0.005	0.019	-0.014	-0.003
R_15_1_B_590	R_15	R	15	1	B	590	0	0.002	0	0.003	0.03	-0.014	0.005	0.047	0.033	0.001	0	-0.009	0.017	0.045	-0.011	-0.006	0.016	0.053	0.017	-0.019	0.015	0.008	0.005	0.004	0.01	-0.002	-0.005	-0.007	0.012	0.018	0.013	-0.003
R_15_1_B_750	R_15	R	15	1	B	750	0	0.004	0.001	0.001	0.054	-0.013	0.007	0.109	0.042	0	-0.009	-0.012	0.026	0.061	-0.02	-0.011	0.015	0.08	0.019	-0.027	0.026	0.007	0.003	0.003	0.013	-0.005	-0.009	-0.015	0.011	0.022	0.016	-0.009
R_15_1_C_590	R_15	R	15	1	C	590	0	0.018	0.012	0.002	0.058	0.003	0.002	0.015	0.02	-0.002	-0.021	-0.001	0.002	0.042	-0.003	0.014	0	0.093	0.008	-0.007	0.003	-0.001	0	0.012	-0.003	0.037	-0.011	-0.002	0.016	0.004	0.012	0.015
R_15_1_C_750	R_15	R	15	1	C	750	0	0.021	0.013	0.001	0.09	0.004	-0.001	0.017	0.025	-0.003	-0.033	-0.006	0.009	0.069	-0.008	0.012	-0.002	0.142	0.005	-0.013	0.012	-0.004	-0.003	0.009	-0.004	0.033	-0.015	-0.007	0.01	0.003	0.004	0.015
R_16_1_A_590	R_16	R	16	1	A	590	0	-0.002	0.003	0.008	0.049	-0.03	0.001	0.08	0.197	-0.022	-0.017	0.02	0.099	-0.001	0.037	0.014	-0.01	0.035	0.031	-0.016	0.032	-0.012	-0.001	0.004	-0.001	-0.024	-0.026	-0.011	-0.013	0.02	-0.006	0.002
R_16_1_A_750	R_16	R	16	1	A	750	0	-0.002	0.001	0.007	0.026	-0.027	0.003	0.04	0.164	-0.015	-0.008	0.013	0.052	-0.003	0.013	0.01	-0.005	0.02	0.036	-0.008	0.017	-0.009	0.003	0.006	0.001	-0.019	-0.019	-0.007	-0.007	0.013	-0.004	0.003
R_16_1_B_590	R_16	R	16	1	B	590	0	0.015	0.02	0.023	0.15	-0.007	0.232	0.193	0.066	0.025	-0.009	0.01	0.061	0.043	0.023	0.034	0.02	0.029	0.017	-0.002	0.061	0.021	0.009	0.016	0.024	0.013	0.006	0.008	0.023	0.015	0.009	0.051
R_16_1_B_750	R_16	R	16	1	B	750	0	0.011	0.013	0.016	0.082	-0.01	0.225	0.105	0.054	0.021	-0.004	0.007	0.039	0.034	0.013	0.023	0.019	0.025	0.015	0.002	0.04	0.019	0.009	0.015	0.019	0.013	0.007	0.008	0.02	0.013	0.008	0.036
R_16_1_C_590	R_16	R	16	1	C	590	0	0.004	0.025	0.051	0.123	-0.014	0.01	0.076	0.185	-0.008	-0.015	0.018	0.12	-0.001	0.013	0.074	0.011	0.052	0.041	-0.011	0.044	-0.008	0.008	0.036	0.024	0.005	-0.01	0.015	0	0.018	0.013	0.039
R_16_1_C_750	R_16	R	16	1	C	750	0	0.002	0.017	0.029	0.068	-0.015	0.005	0.047	0.144	-0.005	-0.009	0.014	0.067	-0.001	0.009	0.045	0.01	0.025	0.036	-0.006	0.03	-0.007	0.004	0.028	0.017	0.005	-0.008	0.016	0.002	0.013	0.014	0.021
R_17_1_A_590	R_17	R	17	1	A	590	0	-0.002	0.004	-0.007	0.058	-0.013	0.01	0.031	0.058	-0.001	-0.015	0	0.03	-0.003	-0.005	-0.015	0.002	-0.01	0.009	-0.01	0.022	0.002	0.005	-0.002	0.013	0.062	-0.021	-0.013	-0.004	-0.002	-0.012	0.009
R_17_1_A_750	R_17	R	17	1	A	750	0	-0.003	0.002	-0.005	0.032	-0.015	0.009	0.025	0.045	-0.002	-0.01	-0.001	0.02	-0.001	-0.004	-0.013	0.001	-0.01	0.008	-0.002	0.018	0	0.005	-0.002	0.011	0.061	-0.018	-0.009	-0.003	-0.003	-0.009	0.007
R_17_1_B_590	R_17	R	17	1	B	590	0	0.128	0	0.02	0.022	-0.015	0.01	0.016	0.109	0.011	-0.006	0	0.039	0.018	0.005	0.015	0.013	0.007	0.03	-0.009	-0.005	0.019	0.11	0.006	0.02	0.009	0.01	-0.013	0.004	0.043	0.026	0.012
R_17_1_B_750	R_17	R	17	1	B	750	0	0.123	0	0.019	0.006	-0.016	0.011	0.02	0.089	0.012	0	0.002	0.026	0.019	0.007	0.013	0.017	0.007	0.028	-0.002	-0.005	0.018	0.108	0.009	0.018	0.009	0.011	-0.007	0.006	0.045	0.026	0.01
R_17_1_C_590	R_17	R	17	1	C	590	0	0.122	0.066	0.005	0.112	0.002	0.032	-0.013	0.037	0.026	-0.011	0.029	0.011	0.015	0.007	0.038	0.024	-0.005	0.003	-0.019	0.459	-0.016	0.017	-0.013	-0.005	-0.013	0.001	-0.012	-0.015	-0.003	0.012	0.015
R_17_1_C_750	R_17	R	17	1	C	750	0	0.111	0.047	0.004	0.064	0.002	0.029	-0.009	0.029	0.028	-0.006	0.03	0.001	0.014	0.007	0.024	0.024	-0.008	0.003	-0.014	0.276	-0.016	0.017	-0.011	-0.007	-0.013	0.003	-0.008	-0.012	-0.001	0.011	0.008
R_18_1_A_590	R_18	R	18	1	A	590	0	0.03	0.011	0	0.027	-0.013	0.019	0.083	0.103	-0.002	-0.011	0.002	0.031	0.011	0.013	0.075	0.005	-0.012	0.013	-0.007	0.039	-0.006	0.01	-0.008	0.025	-0.001	-0.002	-0.001	-0.003	0.002	0.004	0.016
R_18_1_A_750	R_18	R	18	1	A	750	0	0.026	0.005	0	0.016	-0.015	0.013	0.045	0.089	-0.003	-0.007	0.003	0.019	0.01	0.006	0.059	0.004	-0.012	0.01	-0.003	0.026	-0.006	0.007	-0.009	0.023	-0.001	-0.001	0.003	-0.002	0.002	0.003	0.014
R_18_1_B_590	R_18	R	18	1	B	590	0	0.008	0.02	0.005	0.116	-0.017	0.003	0.047	0.173	-0.006	-0.038	-0.001	0.067	0.015	-0.003	0.02	-0.001	0.044	0.019	-0.018	0.026	0.094	0.003	0.036	-0.004	0.011	0.008	0.004	-0.004	0.033	0.015	-0.003
R_18_1_B_750	R_18	R	18	1	B	750	0	0.006	0.01	0.002	0.067	-0.018	-0.001	0.023	0.158	-0.004	-0.028	-0.002	0.05	0.014	-0.002	0.014	-0.001	0.042	0.015	-0.013	0.016	0.087	0.003	0.033	-0.003	0.009	0.01	0.004	-0.002	0.031	0.014	0
R_18_1_C_590	R_18	R	18	1	C	590	0	0	0.105	0.052	0.117	-0.01	-0.002	0.082	0.075	0.077	-0.013	0.008	0.031	0.047	0.039	0.03	0.054	-0.001	0.066	-0.016	0.04	0.007	0.01	0.09	0.014	-0.009	0	0.014	-0.002	0.011	-0.021	0.054
R_18_1_C_750	R_18	R	18	1	C	750	0	-0.001	0.095	0.043	0.08	-0.013	-0.001	0.048	0.067	0.081	-0.007	0.007	0.013	0.049	0.05	0.021	0.054	-0.002	0.063	-0.01	0.026	0.003	0.01	0.091	0.01	-0.009	0.002	0.011	0	0.011	-0.014	0.042
R_19_1_A_590	R_19	R	19	1	A	590	0	0.028	0.023	0.003	0.117	-0.014	0.051	0.012	0.191	-0.004	-0.018	-0.008	0.078	0.016	0.009	0.018	0.006	0.007	0.015	-0.02	0.04	0.005	0.001	0.009	0.007	-0.002	-0.002	-0.01	0	0.105	-0.009	0.02
R_19_1_A_750	R_19	R	19	1	A	750	0	0.031	0.017	0.003	0.07	-0.012	0.043	0.01	0.158	0	-0.01	-0.003	0.052	0.016	0.004	0.012	0.006	0.005	0.013	-0.011	0.028	0.006	0.001	0.008	0.008	0.001	0	-0.001	0.001	0.092	-0.003	0.027
R_19_1_B_590	R_19	R	19	1	B	590	0	0.12	0.021	0.028	0.078	0.184	-0.003	0.124	0.043	-0.007	-0.015	-0.001	0.033	0.001	-0.009	-0.004	-0.004	0.183	0.011	-0.031	0.025	-0.006	0.09	0.009	0.364	0.03	0.003	0	0.048	0.017	0.007	0.01
R_19_1_B_750	R_19	R	19	1	B	750	0	0.122	0.014	0.018	0.051	0.184	-0.005	0.065	0.035	-0.005	-0.007	-0.002	0.018	0.002	-0.007	-0.005	-0.004	0.148	0.01	-0.022	0.012	-0.005	0.095	0.006	0.237	0.036	0.006	0	0.046	0.017	0.005	0.008
R_19_1_C_590	R_19	R	19	1	C	590	0	0.002	0.018	0.021	0.107	-0.018	0.023	0.09	0.088	0.073	-0.02	0.015	0.035	0.349	0.011	0.033	0.011	0.211	0.013	-0.004	0.028	0.011	0.015	0.014	-0.005	0.005	0.017	-0.01	0.028	0.016	0.015	0.084
R_19_1_C_750	R_19	R	19	1	C	750	0	0.004	0.014	0.018	0.064	-0.018	0.018	0.055	0.073	0.074	-0.013	0.013	0.02	0.258	0.01	0.023	0.011	0.135	0.012	0.002	0.017	0.009	0.014	0.014	-0.003	0.004	0.015	-0.001	0.031	0.01	0.014	0.056
R_20_1_A_590	R_20	R	20	1	A	590	0	0.01	-0.016	0.04	0.02	-0.004	0.007	0.091	0.047	-0.005	-0.007	-0.015	0.033	0.001	0.097	0.074	-0.017	-0.003	0.085	-0.021	0.016	0.005	-0.004	0.015	-0.022	-0.016	0.007	-0.008	-0.024	0.007	-0.004	-0.012
R_20_1_A_750	R_20	R	20	1	A	750	0	0.009	-0.01	0.036	0.009	-0.006	0.006	0.051	0.036	-0.002	-0.003	-0.009	0.016	0.004	0.058	0.052	-0.011	-0.003	0.076	-0.015	0.012	0.003	-0.003	0.014	-0.016	-0.011	0.005	-0.001	-0.019	0.006	0	-0.005
R_20_1_B_590	R_20	R	20	1	B	590	0	-0.001	-0.013	0.018	0.016	-0.013	-0.001	-0.011	0.021	0.009	-0.004	0.002	0.023	0.011	-0.016	0.005	0.019	-0.019	0.013	-0.017	-0.003	0.068	0.046	0.008	0.001	0.059	-0.001	-0.003	0.013	0.026	-0.012	0
R_20_1_B_750	R_20	R	20	1	B	750	0	-0.002	-0.007	0.015	0.012	-0.015	0.002	-0.007	0.022	0.013	0.003	0.003	0.016	0.011	-0.008	0.004	0.018	-0.011	0.012	-0.012	-0.004	0.015	0.048	0.006	0.002	0.06	0.019	0	0.011	0.021	-0.004	0
R_20_1_C_590	R_20	R	20	1	C	590	0	-0.003	0.052	0.004	0.006	0.006	0.02	0.059	0.019	0.04	0.061	0.013	0.052	0.017	0.049	0.01	0.021	0.058	0.017	0.013	0.058	0.054	0.002	0.05	0.055	0.031	0.015	0.021	0.028	0.037	0.014	0.049
R_20_1_C_750	R_20	R	20	1	C	750	0	-0.001	0.043	0.005	0.004	0	0.013	0.042	0.014	0.044	0.042	0.011	0.033	0.013	0.047	0.01	0.019	0.057	0.018	0.013	0.041	0.052	0	0.046	0.048	0.031	0.011	0.022	0.021	0.028	0.013	0.039
R_21_1_A_590	R_21	R	21	1	A	590	0	0.03	0.072	0.063	0.164	-0.005	0.077	0.113	0.064	0.032	-0.003	0.014	0.137	0.012	0.044	0.019	-0.001	0.089	0.023	-0.005	0.052	-0.002	0.001	-0.005	0.023	0.002	0.002	0.007	0.002	0.006	0.01	0.068
R_21_1_A_750	R_21	R	21	1	A	750	0	0.021	0.041	0.045	0.087	-0.007	0.053	0.066	0.048	0.028	0.002	0.016	0.076	0.009	0.022	0.008	0	0.059	0.019	-0.001	0.037	-0.004	0.001	-0.006	0.022	0.002	0.001	0.007	0.002	0.004	0.007	0.043
R_21_1_B_590	R_21	R	21	1	B	590	0	0.134	0.027	0.015	0.094	-0.003	0.021	0.058	0.034	0.002	-0.012	0.009	0.049	0.017	0.061	0.025	0.011	0.027	0.026	-0.014	0.042	0.027	0.058	0.033	0.01	0.02	0.009	0.048	0.002	0.016	0.031	0.072
R_21_1_B_750	R_21	R	21	1	B	750	0	0.084	0.018	0.014	0.056	-0.007	0.012	0.036	0.024	0.002	-0.007	0.005	0.028	0.014	0.044	0.017	0.008	0.028	0.022	-0.008	0.027	0.023	0.056	0.034	0.008	0.019	0.009	0.042	0.002	0.014	0.028	0.045
R_21_1_C_590	R_21	R	21	1	C	590	0	0.125	0.126	0.037	0.13	-0.038	-0.007	0.082	0.038	0.021	-0.042	-0.013	0.029	0.293	0.023	0.043	-0.002	0.004	-0.015	-0.021	0.016	-0.018	-0.005	-0.021	0.005	-0.012	-0.026	-0.022	0.053	-0.024	-0.003	0.057
R_21_1_C_750	R_21	R	21	1	C	750	0	0.077	0.094	0.026	0.088	-0.024	0.002	0.051	0.037	0.039	-0.02	0.004	0.02	0.196	0.04	0.025	0.016	0.018	-0.001	-0.001	0.014	-0.001	0.013	-0.005	0.018	0.005	-0.01	-0.004	0.032	-0.009	0.01	0.048
R_22_1_A_590	R_22	R	22	1	A	590	0	0.022	-0.018	-0.006	0.014	-0.012	0.023	0.006	0.153	0.003	-0.013	0.004	0.034	0.011	0.02	0.017	0.029	0.006	0.019	0.116	0.072	0.001	0.005	-0.003	0.018	0.005	-0.006	0.001	0.007	0.013	0.007	0.018
R_22_1_A_750	R_22	R	22	1	A	750	0	0.024	-0.012	-0.001	0.011	-0.015	0.018	0.002	0.123	0.003	-0.008	0.001	0.022	0.009	0.019	0.013	0.023	0.004	0.013	0.124	0.044	-0.001	0.004	-0.003	0.016	0.004	-0.007	0.004	0.005	0.008	0.005	0.015
R_22_1_B_590	R_22	R	22	1	B	590	0	0.029	0.033	0.019	0.137	0.013	0.034	0.066	0.074	0.073	0.01	0.003	0.065	0.271	0.018	0.014	0.024	0.046	0.033	0.005	0.041	0.034	0.055	0.043	0.026	0.033	0.027	0.031	0.03	0.031	0.039	0.047
R_22_1_B_750	R_22	R	22	1	B	750	0	0.021	0.022	0.011	0.083	0.004	0.023	0.038	0.056	0.063	0.009	0.003	0.042	0.15	0.014	0.009	0.017	0.032	0.024	0.004	0.027	0.03	0.051	0.036	0.018	0.031	0.021	0.026	0.026	0.025	0.034	0.033
R_22_1_C_590	R_22	R	22	1	C	590	0	-0.008	0.044	0.044	0.145	-0.019	0.002	0.084	0.032	0.026	-0.015	0.004	0.035	0.006	0.006	-0.004	0.013	0.041	0.01	-0.021	0.03	0.003	0.018	0.011	0.012	0.01	0.003	-0.002	0	0.027	-0.003	0.029
R_22_1_C_750	R_22	R	22	1	C	750	0	-0.005	0.045	0.026	0.077	-0.017	0.002	0.042	0.023	0.031	-0.008	0.004	0.022	0.009	0.011	-0.002	0.017	0.042	0.01	-0.014	0.022	0.008	0.023	0.015	0.009	0.013	0.007	0.002	0.001	0.024	-0.002	0.027
R_23_1_A_590	R_23	R	23	1	A	590	0	0.015	0.032	0.07	0.135	-0.007	0.04	0.162	0.154	0.001	-0.015	0.01	0.039	0.602	0.038	0.027	0.003	-0.005	0.008	0.014	0.054	-0.005	-0.005	0	0.015	-0.002	-0.003	0.021	0.003	0.001	0.002	0.072
R_23_1_A_750	R_23	R	23	1	A	750	0	0.016	0.023	0.05	0.087	-0.012	0.026	0.086	0.128	0.001	-0.01	0.007	0.022	0.393	0.041	0.005	0.004	-0.005	0.003	0.018	0.039	-0.006	-0.006	-0.003	0.012	-0.003	-0.004	0.027	0.003	-0.001	-0.001	0.039
R_23_1_B_590	R_23	R	23	1	B	590	0	0.028	0.02	0.085	0.142	0.019	0.174	0.091	0.033	0.013	-0.005	0.007	0.066	0.028	0.07	0.022	0.009	0.064	0.02	-0.009	1.092	0.011	0.056	0.011	0.026	0.018	0.014	0.015	0.014	0.006	0.015	0.062
R_23_1_B_750	R_23	R	23	1	B	750	0	0.019	0.014	0.046	0.084	0.01	0.102	0.052	0.022	0.011	0	0.005	0.039	0.022	0.044	0.011	0.005	0.042	0.016	-0.006	0.716	0.009	0.054	0.01	0.017	0.016	0.013	0.019	0.015	0.006	0.013	0.038
R_23_1_C_590	R_23	R	23	1	C	590	0	0.007	0.087	0.09	0.18	-0.002	0.06	0.115	0.041	0.015	-0.022	0.017	0.052	0.017	0.048	0.036	0.041	0.012	0.031	-0.007	0.049	0.003	0.008	0.008	-0.002	-0.005	0.027	0.053	0.001	-0.001	0.01	0.101
R_23_1_C_750	R_23	R	23	1	C	750	0	0.006	0.058	0.063	0.103	-0.004	0.024	0.067	0.028	0.014	-0.016	0.012	0.029	0.012	0.054	0.022	0.041	0.008	0.028	-0.003	0.029	0.001	0.007	0.007	-0.003	-0.007	0.029	0.04	-0.001	-0.003	0.009	0.064
R_24_1_A_590	R_24	R	24	1	A	590	0	0.144	-0.005	0.046	0.084	-0.03	0.023	0.135	0.059	-0.003	-0.03	-0.003	0.25	0.056	0.001	0.01	-0.015	0.134	-0.003	-0.032	0.919	-0.015	-0.021	-0.024	0.226	-0.019	-0.026	-0.021	-0.022	-0.008	-0.018	0.035
R_24_1_A_750	R_24	R	24	1	A	750	0	0.083	-0.007	0.016	0.047	-0.03	0.018	0.074	0.041	-0.003	-0.022	-0.006	0.149	0.03	0.003	-0.002	-0.015	0.074	-0.006	-0.027	0.598	-0.015	-0.019	-0.024	0.135	-0.017	-0.023	-0.019	-0.019	-0.013	-0.015	0.012
R_24_1_B_590	R_24	R	24	1	B	590	0	0.07	0.085	0.051	0.108	0.002	0.018	0.008	0.034	0.024	-0.014	0.01	0.125	0.057	-0.006	0.038	0.038	0.098	0.019	-0.002	0.492	0.013	0.011	0.015	0.294	0.029	0.026	0.007	0.023	0.027	0.016	0.054
R_24_1_B_750	R_24	R	24	1	B	750	0	0.059	0.042	0.026	0.063	-0.003	0.004	0.004	0.022	0.022	-0.009	0.008	0.065	0.045	-0.005	0.027	0.034	0.065	0.018	0.003	0.3	0.011	0.01	0.012	0.166	0.028	0.023	0.007	0.024	0.019	0.012	0.031
R_24_1_C_590	R_24	R	24	1	C	590	0	0.143	0.032	0.043	0.133	-0.024	0.008	0.084	0.167	0.018	-0.025	-0.006	0.107	0.157	0.032	0.081	-0.002	0.062	0	-0.011	0.281	0.022	0.139	0.002	0.042	-0.006	-0.006	0.151	0	0.015	0.002	0.014
R_24_1_C_750	R_24	R	24	1	C	750	0	0.079	0.027	0.018	0.08	-0.025	0.003	0.045	0.141	0.015	-0.017	-0.004	0.05	0.095	0.014	0.046	-0.003	0.041	0	-0.008	0.195	0.025	0.138	0.001	0.031	-0.006	-0.003	0.147	-0.001	0.007	-0.001	0.005
S_1_1_A_590	S_1	S	1	1	A	590	0	0.027	0.013	0.002	0.078	-0.063	0.037	0.061	0.048	-0.05	-0.074	-0.057	-0.003	0.336	0.015	-0.012	-0.046	0.036	-0.025	-0.07	-0.01	0.031	-0.046	-0.052	0.025	-0.042	-0.064	-0.06	-0.046	-0.051	-0.045	-0.037
S_1_1_A_750	S_1	S	1	1	A	750	0	0.001	-0.014	-0.021	0.015	-0.066	0.004	0.007	0.024	-0.051	-0.07	-0.057	-0.024	0.209	-0.014	-0.036	-0.046	0.008	-0.032	-0.066	-0.027	0.016	-0.049	-0.054	0.001	-0.044	-0.067	-0.057	-0.047	-0.052	-0.048	-0.033
S_1_1_B_590	S_1	S	1	1	B	590	0	0.055	0.024	0.07	0.175	-0.004	0.02	0.1	0.044	-0.001	-0.014	0.002	0.143	0.126	0.097	0.06	0.014	0.094	0.012	0.042	0.047	0.005	0.007	-0.002	0.058	0.018	0.004	-0.002	-0.016	0.022	0.014	0.016
S_1_1_B_750	S_1	S	1	1	B	750	0	0.038	0.018	0.061	0.094	-0.006	0.017	0.065	0.037	0.001	-0.008	0	0.089	0.091	0.059	0.033	0.014	0.065	0.011	0.055	0.031	0.006	0.007	-0.001	0.039	0.016	0.002	-0.001	-0.01	0.021	0.016	0.012
S_1_1_C_590	S_1	S	1	1	C	590	0	0.05	0.057	0.025	0.133	-0.005	0.05	0.053	0.168	0.01	-0.016	0.002	0.069	0.054	0.052	0.044	0.023	0.062	0.006	-0.017	0.045	0.04	0.017	-0.002	0.113	-0.01	0.014	-0.006	-0.005	0.009	0.001	0.051
S_1_1_C_750	S_1	S	1	1	C	750	0	0.034	0.036	0.017	0.072	-0.005	0.028	0.034	0.14	0.01	-0.011	0.002	0.046	0.029	0.05	0.028	0.021	0.043	0.007	-0.011	0.029	0.041	0.02	0.003	0.093	-0.01	0.016	-0.004	-0.004	0.006	0.003	0.028
S_2_1_A_590	S_2	S	2	1	A	590	0	0.087	0.029	0.111	0.187	-0.005	0.126	0.197	0.209	-0.021	-0.005	0.026	0.317	0.189	0.055	0.012	-0.005	0.075	-0.014	-0.02	0.163	-0.011	-0.009	-0.019	-0.009	-0.017	-0.02	-0.011	-0.015	0.016	-0.028	0.187
S_2_1_A_750	S_2	S	2	1	A	750	0	0.047	0.03	0.049	0.099	-0.01	0.054	0.095	0.136	-0.016	-0.001	0.009	0.153	0.131	0.031	0.002	-0.002	0.039	-0.012	-0.015	0.08	-0.01	-0.01	-0.017	-0.007	-0.012	-0.018	-0.008	-0.011	0.018	-0.022	0.097
S_2_1_B_590	S_2	S	2	1	B	590	0	0.199	0.101	0.094	0.205	0.015	0.019	0.264	0.164	0.011	0.005	0.035	0.153	0.133	0.042	0.026	0.005	0.203	0.029	-0.004	0.259	0.013	0.012	0.004	0.013	0.045	0.015	0.005	0.015	0.03	0.031	0.175
S_2_1_B_750	S_2	S	2	1	B	750	0	0.125	0.061	0.05	0.123	0.008	0.016	0.134	0.124	0.011	0.009	0.017	0.082	0.097	0.026	0.018	0.007	0.127	0.025	-0.002	0.131	0.012	0.01	0.003	0.012	0.044	0.014	0.005	0.013	0.025	0.027	0.102
S_2_1_C_590	S_2	S	2	1	C	590	0	0.084	0.091	0.146	0.238	-0.003	0.039	0.175	0.346	0.008	-0.002	0.028	0.267	0.167	0.06	0.04	0.007	0.255	0.021	0.001	0.509	0.031	0.013	0.02	0.006	0.01	0.017	0.016	0.013	0.033	0.015	0.063
S_2_1_C_750	S_2	S	2	1	C	750	0	0.05	0.067	0.08	0.133	-0.007	0.02	0.094	0.202	0.007	0.002	0.018	0.131	0.122	0.039	0.027	0.004	0.154	0.019	0.001	0.297	0.028	0.006	0.018	0.003	0.011	0.009	0.012	0.012	0.022	0.012	0.033
S_3_1_A_590	S_3	S	3	1	A	590	0	0.008	0	0.001	0.031	-0.019	0	-0.015	-0.001	-0.012	-0.017	-0.027	0.023	0	-0.018	-0.03	-0.008	-0.011	0.025	-0.016	0.019	-0.011	-0.002	-0.003	0.004	-0.013	-0.018	-0.013	-0.001	0	0.128	0.002
S_3_1_A_750	S_3	S	3	1	A	750	0	0.004	-0.001	0	0.021	-0.02	0	-0.01	-0.001	-0.009	-0.012	-0.02	0.013	-0.001	-0.015	-0.024	-0.005	-0.009	0.021	-0.012	0.011	-0.01	-0.002	-0.002	0.004	-0.011	-0.016	-0.009	0	0	0.126	0.003
S_3_1_B_590	S_3	S	3	1	B	590	0	0.004	0.003	-0.001	0.002	0.001	-0.004	0	0.072	-0.014	0.004	-0.013	0.034	0.009	-0.009	-0.019	0.014	-0.008	0.014	-0.023	0.028	0.005	-0.003	0.004	0.121	0.006	0.005	-0.01	0.208	0.006	0.004	0.009
S_3_1_B_750	S_3	S	3	1	B	750	0	0.002	0.002	-0.001	0.001	0	-0.002	0.001	0.059	-0.008	0.008	-0.009	0.023	0.009	-0.005	-0.013	0.016	-0.003	0.012	-0.015	0.019	0.005	-0.001	0.005	0.12	0.01	0.006	-0.005	0.2	0.01	0.004	0.01
S_3_1_C_590	S_3	S	3	1	C	590	0	0.003	0.014	0.011	0.014	-0.009	-0.004	0.011	0.045	-0.001	0.013	0.131	0.054	0.007	-0.006	0.037	0.002	0.013	0.023	-0.009	0.036	0.023	0.008	-0.003	0.033	0.011	0.017	-0.007	0.013	0.009	0.002	0.015
S_3_1_C_750	S_3	S	3	1	C	750	0	0.003	0.006	0.009	0.01	-0.011	-0.002	0.01	0.038	0	0.013	0.134	0.039	0.004	-0.004	0.029	0.004	0.01	0.02	-0.004	0.025	0.02	0.007	0.001	0.033	0.01	0.016	-0.003	0.013	0.007	0.007	0.018
S_4_1_A_590	S_4	S	4	1	A	590	0	-0.004	-0.032	-0.022	-0.004	-0.021	-0.03	-0.023	-0.002	-0.012	-0.029	-0.031	0.112	-0.031	-0.032	-0.036	-0.022	0.198	-0.015	-0.037	0.026	-0.03	0.003	-0.009	-0.013	-0.02	-0.037	-0.034	-0.02	-0.015	-0.033	-0.026
S_4_1_A_750	S_4	S	4	1	A	750	0	-0.005	-0.024	-0.016	-0.003	-0.021	-0.022	-0.017	0	-0.009	-0.02	-0.022	0.053	-0.024	-0.025	-0.028	-0.014	0.195	-0.01	-0.027	0.015	-0.022	0.005	-0.007	-0.008	-0.015	-0.031	-0.025	-0.014	-0.011	-0.025	-0.018
S_4_1_B_590	S_4	S	4	1	B	590	0	0.019	0.006	0.004	0.046	0.015	-0.005	0.052	0.081	0.017	0.009	0.037	0.271	0.035	0.007	0.003	0.026	0.062	0.084	0	0.039	0.01	0.018	-0.002	0.006	0.015	0.016	-0.002	0.029	0.024	0.006	0.002
S_4_1_B_750	S_4	S	4	1	B	750	0	0.012	0.005	0.003	0.032	0.008	-0.003	0.031	0.069	0.014	0.011	0.03	0.135	0.027	0.011	0.004	0.025	0.044	0.084	0.002	0.024	0.008	0.016	0	0.006	0.013	0.015	0	0.022	0.02	0.006	-0.005
S_4_1_C_590	S_4	S	4	1	C	590	0	0.003	0.004	0.021	0.026	-0.003	-0.008	0.001	0.115	-0.003	-0.008	-0.009	0.028	0.011	0.027	0.002	0.001	0.019	0.008	-0.009	0.028	0.003	0.01	0.002	0.004	-0.003	-0.002	-0.002	-0.005	-0.014	0.016	-0.009
S_4_1_C_750	S_4	S	4	1	C	750	0	0.004	0.003	0.016	0.017	-0.007	-0.005	0.002	0.098	-0.002	-0.004	-0.005	0.017	0.009	0.019	0.003	0.002	0.011	-0.01	-0.005	0.018	0.002	0.008	0.003	0	-0.004	-0.002	0	0.001	-0.01	0.014	-0.004
S_5_1_A_590	S_5	S	5	1	A	590	0	-0.008	0.019	-0.005	0.106	-0.024	0.013	0.092	0.047	-0.006	-0.023	-0.014	0.071	-0.007	0.002	0.002	-0.003	-0.009	-0.002	-0.024	0.03	-0.005	0.001	-0.013	0.004	-0.013	-0.011	-0.007	-0.005	-0.004	-0.004	0.028
S_5_1_A_750	S_5	S	5	1	A	750	0	-0.006	0.012	-0.008	0.061	-0.022	0.01	0.05	0.036	-0.003	-0.015	-0.011	0.044	-0.005	-0.003	-0.003	-0.002	-0.008	-0.003	-0.018	0.018	-0.005	0	-0.011	0.006	-0.01	-0.01	-0.005	-0.003	-0.003	-0.003	0.022
S_5_1_B_590	S_5	S	5	1	B	590	0	0.003	0.032	0.045	0.193	-0.004	0.01	0.103	0.164	-0.001	0.001	0.027	0.072	0.022	0.037	0.008	0.017	0.005	0.021	-0.012	0.05	0.002	0.015	0.009	0.004	-0.001	0.014	0.007	0.006	0.013	0.009	0.041
S_5_1_B_750	S_5	S	5	1	B	750	0	0.003	0.02	0.031	0.112	-0.007	0.008	0.065	0.134	0.002	0.005	0.017	0.049	0.019	0.025	0.007	0.016	0.005	0.017	-0.008	0.036	0.003	0.014	0.006	0.003	0	0.009	0.007	0.006	0.012	0.009	0.023
S_5_1_C_590	S_5	S	5	1	C	590	0	0.059	0.042	0.029	0.119	-0.009	0.017	0.095	0.066	0.002	-0.014	0.014	0.044	0.001	0.026	0.034	0.019	0.009	0.022	-0.011	0.047	0.012	0.006	0.012	-0.001	0.01	0.009	0.013	0.02	0.1	0.028	0.058
S_5_1_C_750	S_5	S	5	1	C	750	0	0.062	0.028	0.026	0.071	-0.012	0.013	0.053	0.05	0.002	-0.01	0.012	0.024	0	0.019	0.023	0.015	0.007	0.022	-0.008	0.031	0.01	0.005	0.011	-0.001	0.009	0.008	0.01	0.019	0.097	0.028	0.035
S_6_1_A_590	S_6	S	6	1	A	590	0	0.027	0.015	-0.003	0.017	-0.01	-0.014	-0.006	0.032	0.012	-0.014	-0.01	0.018	0.029	-0.011	-0.007	-0.008	0.014	0.008	-0.005	0.03	-0.014	-0.003	-0.014	0.024	-0.002	-0.007	-0.003	0.009	0.069	-0.017	0.015
S_6_1_A_750	S_6	S	6	1	A	750	0	0.017	0.012	-0.004	0.012	-0.013	-0.011	-0.004	0.026	0.012	-0.011	-0.009	0.01	0.016	-0.009	-0.004	-0.005	0.007	0.004	-0.003	0.018	-0.012	-0.001	-0.012	0.015	-0.003	-0.006	-0.001	0.008	0.042	-0.013	0.011
S_6_1_B_590	S_6	S	6	1	B	590	0	0.057	0.01	0.06	-0.001	0	0.013	-0.004	0.092	0.024	-0.005	-0.001	0.057	0.029	-0.005	-0.011	0.008	0.021	0.008	-0.009	0.006	0.015	0.007	0.019	0.033	0.007	0.006	0.005	0.011	0.036	0.006	0.023
S_6_1_B_750	S_6	S	6	1	B	750	0	0.039	0.008	0.036	-0.001	-0.004	0.011	-0.003	0.077	0.021	-0.002	-0.001	0.044	0.023	-0.003	-0.008	0.005	0.019	0.008	-0.005	0.003	0.014	0.006	0.018	0.025	0.007	0.006	0.008	0.009	0.028	0.01	0.022
S_6_1_C_590	S_6	S	6	1	C	590	0	0.024	0.035	-0.002	-0.004	-0.01	0.015	0.153	0.052	0.013	-0.013	-0.001	0.025	0.035	0.033	-0.002	0.016	0.019	0.014	-0.012	0.019	0.011	0.008	0.065	0.036	0.024	0.002	0.001	0.002	0.125	-0.002	0.027
S_6_1_C_750	S_6	S	6	1	C	750	0	0.02	0.032	0.002	-0.002	-0.01	0.014	0.067	0.044	0.015	-0.007	0.002	0.017	0.033	0.041	0.001	0.02	0.013	0.015	-0.007	0.012	0.017	0.009	0.065	0.029	0.023	0.004	0.005	0.005	0.072	0.006	0.024
S_7_1_A_590	S_7	S	7	1	A	590	0	0.337	0.012	-0.001	0.119	-0.003	0.001	0.001	0.161	0.018	-0.016	-0.01	0.091	0.066	0.003	-0.021	0.008	0.143	0.015	-0.023	0.047	0.004	0.008	0.002	0.003	0.001	-0.001	-0.001	0.002	0.026	0.009	0.037
S_7_1_A_750	S_7	S	7	1	A	750	0	0.19	0.01	-0.001	0.065	-0.008	-0.001	0	0.122	0.018	-0.01	-0.007	0.048	0.031	-0.001	-0.014	0.006	0.086	0.011	-0.017	0.028	0	0.009	-0.001	0.002	-0.002	-0.005	0.001	0.002	0.003	0.006	0.034
S_7_1_B_590	S_7	S	7	1	B	590	0	0.329	0.02	0.006	0.13	-0.004	0.014	0.152	0.039	0.012	-0.013	-0.001	0.1	0.188	0.028	0.039	0.013	0.073	0.014	-0.012	0.036	0.005	0.015	0.013	0.001	0.004	0.002	0.017	0	0.037	0.003	0.006
S_7_1_B_750	S_7	S	7	1	B	750	0	0.173	0.013	0.002	0.062	-0.007	0.01	0.078	0.028	0.012	-0.008	-0.001	0.057	0.125	0.024	0.025	0.011	0.05	0.01	-0.007	0.021	0.004	0.014	0.01	-0.001	0.003	0.001	0.016	0.002	0.03	0.004	0.005
S_7_1_C_590	S_7	S	7	1	C	590	0	0.036	0.054	0.088	0.036	-0.014	0.012	0.041	0.152	0.002	-0.008	0.023	0.08	0.125	0.006	0.111	0.054	0.575	0.026	0	0.036	0.062	0.023	0.02	0.228	0.06	0.016	-0.015	0.012	0.12	0.054	-0.006
S_7_1_C_750	S_7	S	7	1	C	750	0	0.025	0.038	0.063	0.016	-0.013	0.011	0.03	0.123	0.004	-0.002	0.022	0.044	0.078	0.002	0.058	0.056	0.347	0.026	0.002	0.023	0.067	0.024	0.017	0.141	0.061	0.013	-0.009	0.013	0.071	0.057	-0.006
S_8_1_A_590	S_8	S	8	1	A	590	0	0.19	0.01	-0.001	0.065	-0.008	-0.001	0	0.122	0.018	-0.01	-0.007	0.048	0.031	-0.001	-0.014	0.006	0.086	0.011	-0.017	0.028	0	0.009	-0.001	0.002	-0.002	-0.005	0.001	0.002	0.003	0.006	0.034
S_8_1_A_750	S_8	S	8	1	A	750	0	0.337	0.012	-0.001	0.119	-0.003	0.001	0.001	0.161	0.018	-0.016	-0.01	0.091	0.066	0.003	-0.021	0.008	0.143	0.015	-0.023	0.047	0.004	0.008	0.002	0.003	0.001	-0.001	-0.001	0.002	0.026	0.009	0.037
S_8_1_B_590	S_8	S	8	1	B	590	0	0.173	0.013	0.002	0.062	-0.007	0.01	0.078	0.028	0.012	-0.008	-0.001	0.057	0.125	0.024	0.025	0.011	0.05	0.01	-0.007	0.021	0.004	0.014	0.01	-0.001	0.003	0.001	0.016	0.002	0.03	0.004	0.005
S_8_1_B_750	S_8	S	8	1	B	750	0	0.329	0.02	0.006	0.13	-0.004	0.014	0.152	0.039	0.012	-0.013	-0.001	0.1	0.188	0.028	0.039	0.013	0.073	0.014	-0.012	0.036	0.005	0.015	0.013	0.001	0.004	0.002	0.017	0	0.037	0.003	0.006
S_8_1_C_590	S_8	S	8	1	C	590	0	0.025	0.038	0.063	0.016	-0.013	0.011	0.03	0.123	0.004	-0.002	0.022	0.044	0.078	0.002	0.058	0.056	0.347	0.026	0.002	0.023	0.067	0.024	0.017	0.141	0.061	0.013	-0.009	0.013	0.071	0.057	-0.006
S_8_1_C_750	S_8	S	8	1	C	750	0	0.036	0.054	0.088	0.036	-0.014	0.012	0.041	0.152	0.002	-0.008	0.023	0.08	0.125	0.006	0.111	0.054	0.575	0.026	0	0.036	0.062	0.023	0.02	0.228	0.06	0.016	-0.015	0.012	0.12	0.054	-0.006
S_9_1_A_590	S_9	S	9	1	A	590	0	-0.004	0.016	0.023	0.056	-0.016	0.004	0.094	0.033	0.009	-0.008	-0.005	0.094	0.029	-0.002	0.064	0.002	0.148	0.033	-0.016	0.061	0.008	0.004	0.003	0.009	-0.005	-0.012	0.014	-0.005	0.022	0.007	0.059
S_9_1_A_750	S_9	S	9	1	A	750	0	0.001	0.011	0.022	0.032	-0.016	0.002	0.051	0.024	0.007	-0.002	-0.002	0.054	0.015	0.004	0.028	0.002	0.098	0.027	-0.012	0.038	0.004	0.001	0.001	0.005	-0.005	-0.011	0.014	-0.003	0.014	0.003	0.023
S_9_1_B_590	S_9	S	9	1	B	590	0	0.05	0.004	0.018	0.095	0.017	0.007	0.093	0.182	0.006	-0.009	-0.001	0.117	0.037	0.036	0.069	0.046	0.101	0.022	0	0.047	0.011	0.045	0.006	0.002	0.014	0	0.017	0.001	0.016	0.019	0.043
S_9_1_B_750	S_9	S	9	1	B	750	0	0.036	-0.003	0.016	0.045	0.013	0.002	0.053	0.154	0.006	-0.004	-0.002	0.072	0.029	0.014	0.039	0.024	0.071	0.021	0.004	0.028	0.006	0.042	0.003	-0.001	0.01	0.002	0.015	0	0.012	0.017	0.033
S_9_1_C_590	S_9	S	9	1	C	590	0	-0.001	0.017	0.034	0.215	-0.012	0.007	0.177	0.076	0.031	-0.013	0.084	0.07	0.112	0.014	0.07	0.009	0.09	0.037	-0.015	0.063	0.018	0.185	0.131	0.083	0.02	0.012	0.006	0.008	0.119	0.005	0.045
S_9_1_C_750	S_9	S	9	1	C	750	0	-0.001	0.011	0.023	0.132	-0.015	0.004	0.08	0.061	0.032	-0.01	0.081	0.042	0.061	0.023	0.038	0.006	0.061	0.03	-0.009	0.038	0.018	0.181	0.117	0.056	0.017	0.012	0.007	0.005	0.065	0.005	0.027
S_10_1_A_590	S_10	S	10	1	A	590	0	0.03	0.115	0.027	0.051	-0.003	0.021	0.147	0.037	-0.004	-0.019	0.027	0.09	0.08	0.027	0.029	0.017	0.082	0.001	-0.006	0.051	0.021	-0.008	-0.002	0.05	0.007	-0.013	0.003	-0.007	0.101	-0.007	0.039
S_10_1_A_750	S_10	S	10	1	A	750	0	0.023	0.066	0.014	0.028	-0.005	0.015	0.079	0.024	-0.001	-0.012	0.024	0.054	0.048	0.013	0.014	0.016	0.047	0	-0.003	0.031	0.02	-0.008	-0.003	0.03	0.005	-0.014	0.003	-0.008	0.057	-0.005	0.03
S_10_1_B_590	S_10	S	10	1	B	590	0	0.018	-0.011	-0.008	0.158	0.005	-0.015	0.104	0.141	0.013	-0.023	-0.001	0.057	0.118	0.001	0.012	0.004	0.015	-0.001	-0.022	0.035	0	-0.003	0.004	0.226	0.006	0.008	-0.005	-0.001	0.016	-0.001	0.033
S_10_1_B_750	S_10	S	10	1	B	750	0	0.01	-0.018	-0.01	0.081	-0.003	-0.017	0.055	0.118	-0.005	-0.018	-0.004	0.032	0.062	-0.001	0.002	0.002	0.01	-0.003	-0.017	0.02	-0.003	-0.001	0.003	0.158	0.005	-0.001	-0.003	-0.003	0.009	0	0.021
S_10_1_C_590	S_10	S	10	1	C	590	0	0.036	0.03	0.053	0.16	-0.011	0.019	0.086	0.049	0.01	-0.009	0.008	0.134	0.102	0.045	0.071	0.012	0.071	0.01	0.003	0.678	0	0.037	-0.007	0.054	0.005	0.021	-0.002	0.008	0.023	0.004	0.016
S_10_1_C_750	S_10	S	10	1	C	750	0	0.024	0.019	0.032	0.085	-0.014	0.01	0.04	0.034	0.008	-0.005	0.006	0.078	0.056	0.026	0.031	0.011	0.041	0.009	0.007	0.445	-0.001	0.038	-0.004	0.029	0.001	0.013	0.001	0.006	0.016	0.003	0.011
S_11_1_A_590	S_11	S	11	1	A	590	0	0.008	0.032	0.065	0.121	0.004	0.025	0.186	0.184	-0.004	-0.016	-0.001	0.197	0.033	0.021	0.074	0.007	0	0.001	-0.006	0.049	0.013	0.002	0.004	0.186	0.01	0	0.028	0.008	0.014	0.01	0.054
S_11_1_A_750	S_11	S	11	1	A	750	0	0.007	0.028	0.036	0.067	-0.001	0.002	0.099	0.156	-0.005	-0.012	-0.002	0.1	0.03	0.011	0.033	0.004	-0.002	-0.002	-0.002	0.031	0.01	-0.001	-0.001	0.108	0.006	-0.001	0.038	0.005	0.01	0.002	0.024
S_11_1_B_590	S_11	S	11	1	B	590	0	0.054	0.032	0.207	0.187	0.035	-0.005	0.138	0.025	0.01	-0.024	0.016	0.069	0.041	0.022	0.022	0.007	0.03	0.003	0.016	0.027	0.01	-0.002	0.013	0.007	0.012	-0.004	0.002	0.001	0.007	-0.001	0.084
S_11_1_B_750	S_11	S	11	1	B	750	0	0.045	0.022	0.156	0.107	-0.005	-0.006	0.067	0.013	0.007	-0.018	0.007	0.039	0.032	0.003	0.011	0.004	0.022	0	0.022	0.014	0.006	0	0.013	0.005	0.008	-0.003	0.005	-0.001	0.003	-0.003	0.045
S_11_1_C_590	S_11	S	11	1	C	590	0	0.012	0.058	0.09	0.167	0.008	0.011	0.139	0.04	0.013	-0.018	0.01	0.073	0.009	0.053	0.055	0.013	0.019	0.002	0.003	0.029	0.012	0.012	0.034	0.003	0.016	0.012	0.05	0.006	0.011	-0.001	0.051
S_11_1_C_750	S_11	S	11	1	C	750	0	0.013	0.044	0.047	0.091	0.002	0.007	0.076	0.027	0.012	-0.012	0.008	0.044	0.006	0.03	0.031	0.014	0.014	0.008	0.003	0.017	0.009	0.009	0.033	0	0.01	0.012	0.027	0.004	0.006	0.001	0.029
S_12_1_A_590	S_12	S	12	1	A	590	0	0.055	0.04	0.046	0.093	-0.008	0.075	0.105	0.029	0	-0.02	-0.003	0.082	0.067	0.03	0.024	-0.002	0.092	-0.008	0.005	0.035	-0.004	0.018	-0.011	-0.002	-0.014	-0.009	0.002	-0.012	-0.004	0.008	0.057
S_12_1_A_750	S_12	S	12	1	A	750	0	0.038	0.032	0.023	0.053	-0.009	0.041	0.054	0.023	0.001	-0.012	-0.001	0.048	0.043	0.014	0.008	-0.001	0.051	-0.006	0.007	0.022	-0.004	0.021	-0.01	0	-0.011	-0.007	0.005	-0.009	-0.003	0.013	0.037
S_12_1_B_590	S_12	S	12	1	B	590	0	-0.021	0.017	0.017	0.171	-0.022	-0.013	0.121	0.205	-0.01	-0.03	-0.019	0.065	-0.012	-0.008	-0.008	-0.019	-0.017	-0.014	-0.045	0.036	0.001	0.03	-0.02	-0.015	-0.012	-0.015	-0.024	-0.017	0.096	-0.012	0.007
S_12_1_B_750	S_12	S	12	1	B	750	0	-0.018	0.012	0.005	0.093	-0.022	-0.012	0.057	0.193	-0.007	-0.022	-0.018	0.042	-0.01	-0.008	-0.013	-0.015	-0.015	-0.011	-0.036	0.022	0	0.033	-0.019	-0.014	-0.01	-0.012	-0.021	-0.013	0.084	-0.011	-0.006
S_12_1_C_590	S_12	S	12	1	C	590	0	0.011	0.033	0.057	0.148	0.001	0.013	0.08	0.052	0.009	-0.025	0.017	0.057	0	0.017	0.068	0.059	0.024	0.01	-0.008	0.056	-0.001	0.01	0.003	0.053	0.014	-0.005	-0.001	0.03	-0.004	-0.006	0.044
S_12_1_C_750	S_12	S	12	1	C	750	0	0.007	0.02	0.041	0.082	-0.003	0.006	0.049	0.039	0.006	-0.019	0.014	0.033	-0.003	0.029	0.048	0.06	0.032	0.007	-0.005	0.039	-0.003	0.005	0.003	0.034	0.011	-0.004	0	0.028	-0.006	-0.003	0.024
S_13_1_A_590	S_13	S	13	1	A	590	0	0.212	0.064	0.034	0.074	-0.005	0.028	0.108	0.027	0.03	-0.011	0.026	0.114	0.073	0.031	0.028	0.005	0.168	0.007	-0.012	0.034	0.005	-0.003	0.005	0.041	0.008	0.002	-0.004	0.01	-0.005	-0.005	0.047
S_13_1_A_750	S_13	S	13	1	A	750	0	0.36	0.104	0.04	0.131	-0.008	0.042	0.225	0.041	0.022	-0.017	0.04	0.221	0.122	0.036	0.033	0.006	0.248	0.01	-0.016	0.049	0.006	-0.005	0.006	0.07	0.004	-0.001	-0.005	0.008	-0.005	-0.006	0.09
S_13_1_B_590	S_13	S	13	1	B	590	0	0.074	0.016	0.053	0.091	-0.014	0.067	0.083	0.169	0.002	-0.019	-0.009	0.015	0.186	0.053	0.01	-0.006	0.068	0.031	0.039	0.054	0.011	0.002	0.014	0.029	0.004	0.015	-0.007	-0.006	-0.001	0.01	0.026
S_13_1_B_750	S_13	S	13	1	B	750	0	0.116	0.026	0.111	0.172	-0.014	0.106	0.144	0.185	-0.001	-0.025	-0.008	0.037	0.258	0.102	0.029	-0.005	0.092	0.037	0.036	0.078	0.01	0.003	0.012	0.027	0.001	0.017	-0.009	-0.006	0	0.012	0.06
S_13_1_C_590	S_13	S	13	1	C	590	0	0.035	0.023	0.049	0.071	-0.006	-0.015	0.05	0.184	-0.013	-0.036	-0.017	0.072	0.023	-0.008	0.01	-0.012	0.308	-0.019	-0.02	0.524	-0.005	-0.03	-0.016	0.062	-0.016	-0.019	-0.014	-0.024	-0.016	-0.015	0.022
S_13_1_C_750	S_13	S	13	1	C	750	0	0.061	0.044	0.125	0.145	-0.007	-0.018	0.096	0.244	-0.022	-0.05	-0.024	0.146	0.051	-0.018	0.035	-0.02	0.556	-0.027	-0.031	0.725	-0.011	-0.04	-0.023	0.061	-0.025	-0.027	-0.018	-0.032	-0.024	-0.021	0.054
S_14_1_A_590	S_14	S	14	1	A	590	0	0.202	0.023	0.05	0.169	0.005	0.106	0.085	0.126	0.04	-0.008	0.013	0.306	0.25	0.041	0.16	0.001	0.255	0	0.078	0.615	0.018	0.033	0.043	0.153	0.034	-0.005	-0.003	0.011	0.038	0.135	0.056
S_14_1_A_750	S_14	S	14	1	A	750	0	0.119	0.02	0.034	0.099	0.007	0.061	0.056	0.1	0.043	-0.003	0.018	0.162	0.179	0.05	0.115	0.005	0.162	0.002	0.086	0.411	0.024	0.037	0.043	0.087	0.035	-0.001	0.003	0.014	0.037	0.091	0.037
S_14_1_B_590	S_14	S	14	1	B	590	0	0.029	0.028	0.054	0.089	0.009	0.005	0.204	0.024	0.011	-0.029	0.003	0.056	0.111	0.042	0.047	-0.01	0.155	-0.005	0.025	1.257	0.044	0.001	0.015	0.428	-0.002	-0.014	-0.025	-0.009	0.04	-0.01	0.012
S_14_1_B_750	S_14	S	14	1	B	750	0	0.016	0.015	0.025	0.046	0	-0.002	0.103	0.007	0.01	-0.025	0	0.022	0.061	0.043	0.046	-0.015	0.108	-0.01	0.033	0.694	0.042	0.004	0.013	0.265	-0.005	-0.015	-0.024	-0.01	0.019	-0.011	0.011
S_14_1_C_590	S_14	S	14	1	C	590	0	-0.149	-0.11	-0.113	0.077	-0.165	-0.124	-0.022	-0.078	-0.148	-0.167	-0.15	0.214	0.059	-0.148	-0.099	-0.103	0.051	-0.156	-0.156	0.449	-0.118	-0.135	-0.155	0.002	-0.153	-0.163	-0.145	-0.151	-0.13	-0.15	-0.111
S_14_1_C_750	S_14	S	14	1	C	750	0	-0.146	-0.122	-0.133	-0.027	-0.161	-0.134	-0.078	-0.091	-0.143	-0.158	-0.146	0.042	-0.002	-0.146	-0.114	-0.103	-0.017	-0.153	-0.151	0.277	-0.121	-0.129	-0.151	-0.051	-0.15	-0.159	-0.142	-0.147	-0.135	-0.142	-0.128
S_15_1_A_590	S_15	S	15	1	A	590	0	0.005	0.079	0.124	0.095	0.004	0.008	0.142	0.379	-0.003	0.003	0.069	0.338	0.046	0.309	0.03	-0.004	0.025	0.013	-0.022	0.038	0.005	-0.004	-0.011	0.058	0.003	0.014	0.027	0.005	-0.001	-0.001	0.08
S_15_1_A_750	S_15	S	15	1	A	750	0	0.006	0.045	0.06	0.051	0	0.001	0.075	0.193	-0.003	-0.002	0.061	0.16	0.035	0.196	0.019	-0.003	0.018	0.008	-0.018	0.021	0.004	-0.006	-0.01	0.031	0.003	0.01	0.028	0.002	-0.002	-0.004	0.034
S_15_1_B_590	S_15	S	15	1	B	590	0	0.021	0.044	0.147	0.146	0.075	0.073	0.141	0.073	0.013	-0.02	-0.007	0.354	0.061	0.023	0.019	0.001	0.045	-0.004	-0.011	0.032	0.038	0.005	0.008	0.052	0.028	-0.003	-0.002	-0.015	0.017	0.029	0.047
S_15_1_B_750	S_15	S	15	1	B	750	0	0.017	0.029	0.062	0.072	0.069	0.039	0.075	0.044	0.015	-0.011	-0.005	0.198	0.031	0.018	0.02	0.002	0.04	-0.001	-0.008	0.019	0.037	0.008	0.012	0.047	0.025	-0.001	0.003	-0.012	0.011	0.024	0.025
S_15_1_C_590	S_15	S	15	1	C	590	0	0.018	0.028	0.159	0.22	-0.005	0.015	0.158	0.111	0	-0.017	0.005	0.363	0.013	0.019	0.023	-0.004	0.03	-0.016	-0.028	0.051	-0.003	-0.002	0.168	0.041	0.014	-0.006	-0.009	-0.014	-0.008	0.004	0.012
S_15_1_C_750	S_15	S	15	1	C	750	0	0.008	0.016	0.08	0.12	-0.012	0.013	0.078	0.046	-0.002	-0.015	-0.001	0.17	0.006	0.015	0.004	-0.003	0.028	-0.016	-0.024	0.027	-0.005	-0.009	0.169	0.04	0.016	-0.01	-0.011	-0.014	-0.011	-0.002	-0.001
S_16_1_A_590	S_16	S	16	1	A	590	0	0.004	0.058	0.038	0.133	-0.014	0.15	0.23	0.102	0.008	-0.019	0.011	0.377	-0.004	0.031	0.011	0.091	0.053	-0.001	0.035	0.047	-0.008	-0.001	-0.009	0.011	-0.007	0.008	0.038	0.007	0.002	0.006	0.097
S_16_1_A_750	S_16	S	16	1	A	750	0	0.008	0.029	0.028	0.069	-0.016	0.078	0.109	0.081	0.004	-0.013	0.006	0.196	-0.003	0.015	0.002	0.005	0.042	-0.004	0.029	0.029	-0.009	-0.002	-0.01	0.01	-0.009	0.005	0.018	0.006	0	0.002	0.05
S_16_1_B_590	S_16	S	16	1	B	590	0	0.041	0.089	0.057	0.154	0.024	0.033	0.246	0.051	-0.001	-0.013	0.005	0.318	0.097	0.126	0.091	-0.006	0.021	-0.001	0.044	0.046	0.012	0.038	0.004	0.004	0.03	0.003	0.047	0.011	0.033	0.013	0.052
S_16_1_B_750	S_16	S	16	1	B	750	0	0.028	0.055	0.047	0.087	0.015	0.027	0.151	0.031	0	-0.008	0.003	0.165	0.064	0.085	0.046	0.02	0.019	-0.001	0.05	0.024	0.012	0.041	0.004	0	0.034	0.003	0.026	0.011	0.017	0.011	0.025
S_16_1_C_590	S_16	S	16	1	C	590	0	0.095	0.07	0.116	0.169	0.03	0.076	0.26	0.066	0.028	-0.021	0.052	0.214	0.081	0.1	0.086	0.05	0.1	-0.003	0.011	0.092	0.012	0.006	0.004	0.026	0.009	0.005	0.042	0	0.019	0.002	0.055
S_16_1_C_750	S_16	S	16	1	C	750	0	0.064	0.043	0.054	0.097	0.026	0.056	0.141	0.045	0.026	-0.017	0.032	0.107	0.07	0.038	0.051	0.049	0.085	-0.005	0.01	0.051	0.006	0	0.002	0.01	0.007	0	0.028	-0.002	0.017	0	0.03
S_17_1_A_590	S_17	S	17	1	A	590	0	0.064	0.073	0.036	0.104	-0.007	0.109	0.154	0.034	0.007	-0.022	0.005	0.052	0.068	0.042	0.012	0.001	0.025	0.003	-0.016	0.035	0.004	-0.008	-0.009	0.021	-0.002	-0.007	-0.002	-0.005	0.056	0.035	0.107
S_17_1_A_750	S_17	S	17	1	A	750	0	0.05	0.05	0.026	0.058	-0.009	0.06	0.088	0.024	0.007	-0.015	0.005	0.033	0.037	0.033	0.016	0.001	0.023	0.001	-0.014	0.022	0.004	-0.007	-0.009	0.014	0	-0.004	0.002	-0.003	0.036	0.02	0.073
S_17_1_B_590	S_17	S	17	1	B	590	0	0.005	0.037	0.037	0.152	-0.005	0.031	0.158	0.034	0.006	-0.016	0.025	0.053	0.064	0.032	0.088	0.018	0.142	0.012	0.013	0.05	0.025	0.016	0.019	0.032	0.007	0.001	0.018	0.001	0.112	0.02	0.087
S_17_1_B_750	S_17	S	17	1	B	750	0	0.004	0.021	0.025	0.093	-0.011	0.032	0.1	0.026	0.005	-0.012	0.024	0.029	0.045	0.04	0.057	0.014	0.102	0.008	0.017	0.029	0.023	0.017	0.019	0.024	0.004	-0.001	0.014	-0.001	0.058	0.017	0.05
S_17_1_C_590	S_17	S	17	1	C	590	0	0.046	0.033	0.015	0.105	-0.009	0.013	0.085	0.203	0.009	-0.01	-0.001	0.053	0.147	0.022	0.05	0.012	0.059	-0.009	-0.014	0.043	0.011	-0.006	0.118	0.02	0.004	-0.001	0.047	0.001	0.123	-0.005	0.043
S_17_1_C_750	S_17	S	17	1	C	750	0	0.03	0.021	0.01	0.063	-0.013	0.009	0.046	0.173	0.009	-0.003	-0.001	0.028	0.083	0.03	0.023	0.013	0.031	-0.008	-0.009	0.024	0.011	-0.006	0.119	0.02	0.007	-0.002	0.032	0.002	0.061	-0.004	0.025
S_18_1_A_590	S_18	S	18	1	A	590	0	0.125	0.062	0.068	0.075	-0.014	0.012	0.143	0.028	0.072	-0.018	0.026	0.211	0.062	0.006	0.043	0	0.112	0.015	-0.008	1.156	0.007	-0.001	-0.009	0.055	-0.001	-0.015	0.005	0.011	0.009	0.018	0.016
S_18_1_A_750	S_18	S	18	1	A	750	0	0.076	0.046	0.043	0.04	-0.015	0.005	0.077	0.019	0.068	-0.012	0.024	0.104	0.035	0.008	0.024	0	0.061	0.011	-0.009	0.625	0.004	-0.002	-0.009	0.033	-0.001	-0.015	0.006	0.011	0.005	0.009	0
S_18_1_B_590	S_18	S	18	1	B	590	0	0.051	0.034	0.054	0.143	0.006	0.092	0.05	0.141	0.013	-0.013	0.011	0.1	0.043	0.008	0.035	0.021	0.442	0.008	-0.027	0.033	0.007	0.066	-0.001	0.131	0.005	0.011	0.003	-0.001	0.013	0.013	0.085
S_18_1_B_750	S_18	S	18	1	B	750	0	0.037	0.023	0.031	0.078	0	0.051	0.024	0.135	0.013	-0.007	0.006	0.058	0.032	0.006	0.02	0.014	0.227	0.007	-0.019	0.02	0.009	0.068	0	0.08	0.005	0.01	0.007	0.002	0.012	0.014	0.046
S_18_1_C_590	S_18	S	18	1	C	590	0	0.015	0.027	0.045	0.132	-0.013	0.004	0.114	0.031	0.054	-0.024	0.011	0.107	0.056	0	0.043	0.027	0.507	0.014	-0.008	0.046	0.001	0.02	0.029	0.072	0.022	0.019	0.001	0.014	0.121	0.016	0.053
S_18_1_C_750	S_18	S	18	1	C	750	0	0.014	0.011	0.029	0.079	-0.015	0.004	0.061	0.02	0.058	-0.017	0.011	0.052	0.03	0	0.03	0.027	0.33	0.011	-0.004	0.029	0.006	0.021	0.027	0.054	0.027	0.02	0.004	0.009	0.056	0.014	0.024
S_19_1_A_590	S_19	S	19	1	A	590	0	0.011	0.089	0.044	0.075	-0.013	0.027	0.166	0.03	-0.006	-0.021	0.024	0.061	0.017	0.054	0.031	0.004	0.103	-0.004	-0.018	0.048	0.007	-0.001	-0.012	0.163	0.002	-0.004	-0.003	0.003	-0.004	0.01	0.035
S_19_1_A_750	S_19	S	19	1	A	750	0	0.013	0.05	0.021	0.041	-0.016	0.006	0.086	0.02	-0.006	-0.016	0.022	0.033	0.009	0.029	0.016	0.002	0.063	-0.005	-0.015	0.028	0.007	-0.004	-0.013	0.091	0.001	-0.006	-0.003	0.001	-0.004	0.004	0.012
S_19_1_B_590	S_19	S	19	1	B	590	0	0.009	0.066	0.091	0.16	0.012	0.156	0.182	0.051	0.005	-0.007	0.007	0.212	0.036	0.058	0.066	0.013	0.011	0.015	-0.007	0.839	0.031	0.041	0.011	0.07	0.014	0.009	0.007	0.008	0.012	0.089	0.058
S_19_1_B_750	S_19	S	19	1	B	750	0	0.009	0.047	0.057	0.094	0.006	0.094	0.109	0.039	0.007	-0.002	0.006	0.126	0.029	0.029	0.041	0.013	0.011	0.013	-0.003	0.513	0.026	0.043	0.011	0.048	0.013	0.007	0.01	0.008	0.013	0.062	0.033
S_19_1_C_590	S_19	S	19	1	C	590	0	0.026	0.037	0.048	0.181	0.021	0.011	0.152	0.036	0.13	-0.013	0.01	0.04	0.072	0.067	0.081	0.078	0.066	-0.006	-0.003	0.051	0.041	0.003	0.003	0.095	0.028	0.017	0.01	-0.004	0.001	0.036	0.036
S_19_1_C_750	S_19	S	19	1	C	750	0	0.023	0.027	0.027	0.099	0.015	0.007	0.088	0.023	0.123	-0.008	0.008	0.02	0.05	0.048	0.048	0.079	0.044	-0.005	-0.001	0.032	0.041	0.002	0.003	0.078	0.027	0.015	0.01	-0.002	0	0.026	0.025
S_20_1_A_590	S_20	S	20	1	A	590	0	0.335	0.058	0.092	0.22	-0.013	0.147	0.313	0.121	-0.005	-0.011	0	0.173	0.277	0.231	0.212	0.003	0.324	0.064	-0.013	1.311	0.015	-0.004	-0.003	0.342	-0.002	-0.002	0.004	0.001	0.071	0.008	0.046
S_20_1_A_750	S_20	S	20	1	A	750	0	0.191	0.034	0.055	0.124	-0.014	0.077	0.18	0.079	-0.005	-0.009	-0.002	0.078	0.182	0.14	0.112	0.002	0.184	0.05	-0.009	0.738	0.018	-0.005	-0.006	0.201	0.001	-0.006	0.001	0	0.03	0.003	0.023
S_20_1_B_590	S_20	S	20	1	B	590	0	0.352	0.113	0.084	0.231	-0.011	0.098	0.304	0.252	0.003	-0.007	0.033	0.131	0.302	0.169	0.084	0.008	0.403	0.06	-0.001	0.814	0	0.043	0.02	0.579	0.003	0.015	0.009	-0.004	0.04	0.016	0.222
S_20_1_B_750	S_20	S	20	1	B	750	0	0.183	0.058	0.044	0.129	-0.013	0.058	0.178	0.157	0.004	-0.003	0.027	0.07	0.202	0.105	0.05	0.006	0.241	0.041	0.001	0.521	0	0.046	0.021	0.349	0.005	0.012	0.007	-0.002	0.023	0.015	0.134
S_20_1_C_590	S_20	S	20	1	C	590	0	0.344	0.087	0.05	0.167	0	0.059	0.182	0.093	-0.004	-0.015	0.014	0.141	0.329	0.367	0.09	0.013	0.31	-0.025	0.003	1.09	0.012	0.005	-0.007	0.339	-0.006	0.015	0.005	-0.012	0.089	-0.001	0.245
S_20_1_C_750	S_20	S	20	1	C	750	0	0.188	0.051	0.022	0.094	-0.004	0.033	0.1	0.056	0	-0.009	0.012	0.066	0.205	0.245	0.051	0.02	0.198	-0.015	0.003	0.686	0.015	0.011	-0.003	0.24	-0.003	0.017	0.009	-0.008	0.043	0.002	0.149
S_21_1_A_590	S_21	S	21	1	A	590	0	0.076	-0.015	0.03	0.203	-0.113	0.033	0.046	0.101	-0.128	-0.138	-0.086	0.096	-0.028	-0.062	-0.046	-0.065	0.075	-0.106	-0.135	0.303	-0.123	-0.122	-0.126	0.004	-0.119	-0.123	-0.096	-0.103	-0.111	-0.11	-0.003
S_21_1_A_750	S_21	S	21	1	A	750	0	0.004	-0.065	-0.039	0.045	-0.118	-0.043	-0.026	0.031	-0.123	-0.128	-0.093	-0.014	-0.067	-0.08	-0.086	-0.066	-0.008	-0.104	-0.128	0.148	-0.12	-0.121	-0.124	-0.047	-0.115	-0.123	-0.106	-0.101	-0.113	-0.112	-0.062
S_21_1_B_590	S_21	S	21	1	B	590	0	0.096	0.086	0.091	0.215	0	0.138	0.197	0.037	-0.011	-0.001	0.069	0.152	0.198	0.058	0.06	-0.008	0.273	-0.004	-0.015	1.112	-0.007	0.069	-0.008	0.036	-0.008	-0.008	0.033	-0.004	0.021	-0.002	0.087
S_21_1_B_750	S_21	S	21	1	B	750	0	0.053	0.047	0.045	0.115	-0.002	0.067	0.103	0.027	-0.007	-0.001	0.065	0.074	0.13	0.025	0.027	-0.005	0.17	-0.001	-0.01	0.624	-0.003	0.074	-0.007	0.019	-0.005	-0.007	0.021	-0.001	0.015	0.001	0.046
S_21_1_C_590	S_21	S	21	1	C	590	0	0.194	0.152	0.075	0.255	-0.004	0.185	0.108	0.046	0.037	-0.002	0.029	0.285	0.136	0.076	0.085	0.032	0.143	-0.006	0.004	0.053	0.01	0.019	0.018	0.269	0	0.021	0.053	0.005	0.073	0.019	0.054
S_21_1_C_750	S_21	S	21	1	C	750	0	0.102	0.085	0.049	0.147	-0.01	0.094	0.061	0.026	0.038	-0.002	0.019	0.144	0.082	0.044	0.05	0.034	0.081	-0.005	0.003	0.032	0.009	0.02	0.021	0.185	-0.002	0.017	0.033	0.006	0.047	0.014	0.03
S_22_1_A_590	S_22	S	22	1	A	590	0	0.141	0.037	0.086	0.141	0.006	0.016	0.168	0.04	0.003	-0.021	0.005	0.078	0.15	0.076	0.01	0.001	-0.006	0.001	-0.017	0.035	0.004	0.018	-0.009	0.008	0.004	-0.005	-0.003	0	0.002	-0.001	0.081
S_22_1_A_750	S_22	S	22	1	A	750	0	0.084	0.024	0.048	0.076	-0.002	0.005	0.079	0.022	0.003	-0.015	0.002	0.036	0.093	0.036	0.005	-0.001	-0.006	0.001	-0.01	0.019	0.001	0.02	-0.01	0.005	0.004	-0.008	-0.003	0	0	-0.001	0.04
S_22_1_B_590	S_22	S	22	1	B	590	0	0.506	0.031	-0.004	0.19	-0.003	0.08	0.093	0.086	-0.001	-0.014	-0.011	0.065	0.008	0.019	0.013	-0.002	0.156	-0.001	-0.022	0.023	-0.004	0.033	0.017	0.177	0.042	0	-0.003	-0.012	0.005	0.025	0.029
S_22_1_B_750	S_22	S	22	1	B	750	0	0.244	0.021	-0.008	0.114	-0.013	0.051	0.041	0.064	0	-0.008	-0.012	0.044	0.003	0.013	-0.002	-0.004	0.108	-0.002	-0.018	0.01	-0.003	0.036	0.022	0.172	0.042	-0.001	-0.003	-0.013	0.005	0.02	0.019
[truncated: 5,486 more rows]

## Sheet: BIOLOG_PROCESSED
Code	substrate_utilisation_rate	AWCD	richness	shannon	evenness
Q_1	0.174216	0.583849	25	18.8106	0.606793
Q_2	0.316107	0.83671	28	23.8653	0.769847
[truncated: 142 more rows]

## Sheet: LandManagement
Code	Norg_fert	Porg_fert	Ninorg_fert	Pinorg_fert	mow_freq	mow_date	Management
[truncated: 216 more rows]
